# Supplementary material for: Plasma exchange and radiation resensitize immunotherapy-refractory melanoma: a phase I trial
Source: Nat Commun. 2025 Mar 13;16:2507. doi: 10.1038/s41467-025-57865-9 (PMC11906856; doi:10.1038/s41467-025-57865-9)
Supplement: Supplementary file 6 — Source Data [file 41467_2025_57865_MOESM6_ESM.xlsx]

## Sheet: Fig 1A
sPDL1_Screening	sPDL1_preTPE	sPDL1_postTPE	sPDL1_nextcycle
11.795	13.3045	1.6825	3.61114
164.607	164.607	0.8875	7.27222
21.4682	19.175	10.9992	19.1402
3.29831	1.18	0.088	0.64
71.776	12.752	1.948	18.324
4.871	1.638	0.098	4.458
4.504	6.658	0.612	2.818
80	7.35	3.836	9.93
6.15004	31.7034	0	0
31.7034	6.536	7.124	6.724
30.695	6.15004	0.232	1.944
4.556	80	0.754	18.756
15.896	15.634
11.166	5.858	0.438	3.54
57.2507	55.7253	6.18934	59.0193
7.58	7.99086	1.48363	9.40405
17.59	27.1296	1.37747	10.176
10.0695	10.17	6.4768	10.6383

## Sheet: Fig 1B
Recovery	OS_status	OS_days
27.1422	1	459
4.41793	0	856
99.8184	1	625
54.2373	0	635
143.695	1	452
272.161	1	167
42.325	0	632
135.102	1	158
0	1	565
102.876	0	499
31.6095	1	523
23.445	1	591
NA	0	491
60.4302	1	270
105.911	1	192
117.685	1	139
37.5089	0	669
104.604	1	441

## Sheet: Fig 1C
LesionID	SUVChange
57	120
62	120
42	120
22	41.0364
74	35.7143
45	9.7561
48	8
49	8
52	8
103	0
27	-7.40741
75	-10.7143
76	-10.7143
71	-12.5
67	-23.2512
68	-23.2512
73	-23.2512
12	-31.2644
14	-32.1776
2	-39.4678
98	-41.8803
38	-42.2772
9	-48.3871
89	-49.5082
90	-49.5082
91	-49.5082
92	-49.5082
99	-50
7	-55.2795
39	-61.8056
19	-63.9588
11	-65.6766
55	-72.2222
56	-72.2222
53	-72.9387
3	-73.2741
54	-74.0971
36	-74.8913
63	-74.9558
64	-74.9558
97	-77.2973
1	-80.5855
17	-80.5855
18	-80.5855
29	-80.5855
30	-80.5855
31	-80.5855
32	-80.5855
43	-80.5855
44	-80.5855
46	-80.5855
65	-80.5855
66	-80.5855
83	-80.5855
84	-80.5855
87	-80.5855
88	-80.5855
100	-80.5855
101	-80.5855
78	-80.5855
28	-81.7101
6	-84.2105
8	-84.2787
20	-85.5047
33	-85.9444
41	-86.0448
21	-86.5431
4	-88.8158
47	-92.1053
10	-92.5516
5	-94.0844
40	-95.1786
13	-97.2426

## Sheet: Fig 1D
LesionID	SizeChange
71	120
58	120
59	120
33	120
52	120
53	120
41	120
42	120
43	120
48	120
49	120
73	120
2	120
61	110
97	37.4384
98	37.4384
75	37.1429
16	33.3333
62	9.77273
57	6.25
60	0
76	0
89	0
99	0
100	0
20	-1.51515
45	-8
38	-8.58726
25	-12.6181
85	-18.1818
86	-18.1818
87	-18.1818
68	-20
15	-23.9418
23	-25
32	-25
101	-26.1364
103	-26.1364
78	-26.1364
63	-27.5362
29	-29.5484
7	-30.5556
44	-32.4187
36	-33.3333
10	-33.3333
24	-33.3333
70	-33.3333
84	-35.0649
12	-36.3636
22	-37.0763
11	-38.7097
54	-40.3727
55	-40.3727
56	-40.3727
64	-42.1429
65	-42.1429
66	-42.1429
67	-42.1429
46	-47.5
47	-47.5
4	-48.9164
30	-52.3529
17	-55.2632
18	-59.5745
27	-62.7586
3	-63.3846
14	-69.6844
6	-71.0407
19	-71.341
40	-73.0769
26	-73.7762
5	-79
21	-79.4756
50	-81.4565
51	-81.4565
8	-82.7586
28	-83.0588
1	-91.1616
9	-91.1616
35	-91.1616
39	-91.1616
74	-91.1616
83	-91.1616
88	-91.1616
90	-91.1616
91	-91.1616
92	-91.1616
93	-91.1616
31	-97.4074
13	-97.6331

## Sheet: Fig 1F
BRAF_status	TPE_total	Best_response	Immunotherapy	Prior_exposure	Prior_therapies_n	Prior_doublet	Prior therapy 1	Prior therapy 2	Prior therapy 3	Prior therapy 4	Prior therapy 5	Prior_ICI_best_response	Prior_resistance_type	OS_days	OS_text	OS_status	pfs_days	pfs_status
Wild-type	3	CR	Nivolumab	Y	1	N	Nivolumab					PR	Secondary	459	Death	1	89	1
Wild-type	3	PR	Nivolumab	Y	5	Y	Nivolumab	Carboplatin/Paclitaxel	Pembrolizumab	TACE	Nivo/Ipi	CR	Secondary	856	Alive	0	253	1
V600E	2	SD	Nivolumab	Y	2	Y	Nivo/Ipi	Nivo/Dabrafenib/trametinib				PD	Primary	625	Death	1	104	1
Wild-type	3	CR	Nivolumab	Y	1	N	Nivolumab					CR	Secondary	635	Alive	0	646	0
Wild-type	3	PR	Nivolumab	Y	2	Y	Nivo/Relatlimab	Nivo/Ipi				PD	Primary	452	Death	1	77	1
Wild-type	3	PD	Pembrolizumab	Y	2	Y	Ipi/Nivo	Carboplatin/Paclitaxel/Pembro				PD	Primary	167	Death	1	86	1
V600R	3	PR	Nivolumab	Y	2	Y	Nivolumab/NKTR214	Nivo (later re-challenge, not maintenance)				PR	Secondary	632	Alive	0	153	1
Wild-type	3	PR	Nivolumab	Y	4	Y	Pembro	Ipi/Nivo	Paclitaxel/carbo/nivo	ipi/nivo		SD	Primary	158	Death	1	138	1
Wild-type	3	PR	Nivolumab	Y	2	Y	Nivo	Ipi/Nivo				PD	Primary	565	Death	1	205	1
Wild-type	3	PR	Nivolumab	Y	5	Y	Ipi	Pembro	Ipi/Nivo	Nivo/Ipi	Ipi/Nivo	SD	Primary	499	Alive	0	129	1
K601E	3	PD	Pembrolizumab	N	2	Y	Ipi/Nivo	Dabrafenib/Trametinib				SD	Secondary	523	Death	1	84	1
V600E	3	SD	Nivolumab	Y	5	Y	Dabrafenib/trametinib	Carboplatin/paclitaxel	nivo/ipi	SX-682/pembro	Nivo/Ipi	PR	Secondary	591	Dead	1	223	1
Wild-type	3	SD	Nivolumab	Y	2	Y	Atezo/Tiragolumab	Nivo/Ipi				PD	Primary	491	Alive	0	83	1
Wild-type	3	PR	Nivolumab	Y	4	Y	Pembro	Nivo/ipi	Carboplatin/paclitaxel	ICI/IL2		PD	Primary	270	Death	1	99	1
K601E	3	PD	Nivolumab	Y	2	Y	Nivo/ipi	Carboplatin/paclitaxel/Pembrolizumab				PD	Primary	192	Death	1	96	1
Wild-type	3	PR	Nivolumab	Y	4	Y	Ipi/Nivo	Nivo	SX682/Pembro	Nivo/relatlimab		PD	Primary	139	Death	1	54	1
V600E	3	CR	Nivolumab	N	2	N	Pembro	Binimetinib/encorafenib				CR	Secondary	669	Alive	0	686	0
Wild-type	3	SD	Pembrolizumab	Y	3	Y	Pembro	Nivo/Ipi	Pembro			SD	Secondary	441	Death	1	214	1

## Sheet: Fig 2
Study ID	Timepoint	Sample Date	Treg%	CD8+Tcm%	CD8+Tef%	CD8+Tem%	CD8+Tn%	CD8+CD11ahi%	Bim+/CD8+CD11ahi%	Ki-67+/CD8+CD11ahi%	NKG7+/CD8+CD11ahi%	PD-1+/CD8+CD11ahi%	Granzyme B+ CX3CR1+/CD8+CD11ahi%	Monocytes%	DC%	Non-classical monocyte%	Classical monocyte%	Intermediate monocyte%	pDCs%	mDCs%	cDC1%	cDC2%	PD-L1+ Monocyte%	PD-L1+ Classical monocyte %	PD-L1+ Intermediate monocyte %	PD-L1+ Non-classical monocyte %	PD-1+ Monocyte %	PD-1+ DC%	PD-L1+DC%	CCR2+ Monocyte%	CCR2+ CD14+%	CD14+ CD86+%	CD86+ DC %
001-	BL	2020-12-17	2.92	0.78	53.9	9.11	7.04	70.6	36.4	5.76	98.9	62.6	62	60.9	3.34	2.18	93	2.62	13	71	4.6898	27.2583	2.58	2.48	4.09	1.15	92.9	4.24	8.83	95.4	58.6	60.7	43
002-	BL	2021-02-02	11.2	3.54	41.7	22.7	3.27	83.5	15.2	2.4	67.5	9.59	61.2	72.8	12.9	13.1	78.3	3.78	8.63	87.2	2.3424	35.1914	0.25	0.16	0	0.042	77.5	0.5	0.53	81.6	60.3	71.7	89.9
003-	BL	2021-05-03	4.95	2.08	19.9	44.2	1.95	83	22.7	1.87	58.3	6.39	42.6	81.2	5.06	8.67	80.7	7.61	18.7	72.7	2.96786	25.545	5.53	6.19	1.81	0.47	86	2.1	2.57	84.8	71	80.7	78.4
003-	BL	2021-08-02	4.83	1.63	23.5	39.9	1.89	84.4	20.8	3.17	69.4	19.1	56.4	87.6	3.7	7.56	81.4	8.98	20.4	67.8	4.1261	29.9541	2.4	2.72	0.98	0.35	86.8	2.53	1.8	85.6	77.4	87.2	73.3
004-	BL	2021-05-10	8.79	5.42	23.1	30.8	14.8	66.5	27.3	4.51	80.1	40.9	26.9	72.1	13.2	9.1	81.3	5.11	11.2	76.8	3.36352	25.142	7.51	8.43	3.83	1.82	82.6	2.56	3.68	86.7	63.6	71.4	76.9
005-	BL	2021-05-24	5.96	4.14	22.2	27.5	15.5	62.2	42.1	11.9	66.9	18.2	41.4	96.4	1.71	4.8	87.7	6.17	3.23	68.6	15.7147	5.73	2.13	2.24	0.73	0.21	92.2	1.96	1.68	91.3	89.5	96.2	71.1
005-	Pre	2021-06-04	5.58	3.82	20.4	26.5	14.7	64.6	40	8.53	70.6	40	35.8	91.2	4.28	11.2	80.6	6.08	2.55	79.2	18.4983	4.9224	1.6	1.75	0.21	0.056	81.3	3.49	3.23	82.2	76.4	90.3	81.7
005-	Post	2021-06-06	5.57	8.39	13.9	13.2	43.6	36.9	37	8.31	65.3	21.5	6.3	91	0.49	0.25	96	1.86	7.63	26	0	20.5625	9.15	9.12	6.42	1.61	90	1.53	22.9	99	90.5	89.1	46.6
005-	Next	2021-07-27	7.13	5.73	15.9	22.8	20.4	56	34.2	8.45	64.1	15.4	25.8	96.6	1.17	1.79	94.1	2.87	6.72	55.4	9.4695	10.5728	2.66	2.65	1.87	0.059	92.7	1.4	1.57	95.6	94	95.6	58.1
006-	BL	2021-06-15	8.38	3.1	15.1	47.7	2.04	87.9	45.3	10.3	63.6	3.15	34.5	90.7	5.65	1.41	88.8	3.3	43.1	43.2	6.0198	60.4404	18.5	15.3	16.3	6.5	95.3	11.7	10.9	95.5	87.9	90	43.6
006-	Pre	2021-06-25	5.44	6.15	16	48.1	5.44	69.7	50.4	13.7	75.3	3.79	17.3	84.1	4.35	0.23	89.8	2.83	25.6	75.8	2.96138	39.9659	9.2	7.64	10.8	31.2	87.9	5.06	22.2	92.1	81.7	83.6	50
006-	Post	2021-06-27	7.3	4.47	14.6	50.4	4.65	76	30.9	13.5	58.7	5.71	21.9	90.8	4.48	0.65	91.6	1.88	43.1	46.3	2.9568	77.4566	9.3	6.04	11.9	0.65	93.2	4.44	4.87	94	88.5	90.3	45.4
006-	Next	2021-07-27	6.01	0.65	27	33.2	1.45	86.8	27.9	4.45	71.4	6.57	55.3	84.5	8	4.89	80.7	6.46	40.3	51.3	10.5258	31.7016	7.87	5.06	8.74	7.87	94.9	24	2.79	86.1	76.1	83.3	51.3
006-	Prog	2022-03-02	7.61	6.24	20.8	45.9	5.41	68.5	39.3	7.96	56.9	8.33	46.3	85.5	7.41	2.05	89.2	1.61	9.76	82.5	4.6324	67.326	8.98	6.14	15.7	3.32	88.2	3.37	4.26	87.8	80.5	84.9	78.7
007-	BL	2021-08-16	4.82	0.52	51.5	15.8	2.19	87.2	26.4	3.65	92.6	2.96	86.6	84.6	9.53	5.85	81.3	7.17	11.7	71.9	6.17141	30.3588	13.7	13.4	10.2	13.7	86.3	16.4	8.85	87.4	75.6	83.6	71.7
007-	Pre	2021-08-27	3.05	1.55	45.8	22.3	3.43	72.3	24.7	6.42	87.6	2.39	40.6	78.6	5.14	1.48	74.6	16.1	14.2	76.6	8.3912	34.5398	17.1	14.2	24.7	17.1	88.4	14.3	29.6	81.9	71.5	75.6	50.9
007-	Post	2021-08-29	4.45	0.51	52	16.9	2.35	79.4	21.6	12.5	94.7	4.88	61	89.1	3	1.11	89.2	6.79	19.4	54.6	4.3076	60.6648	3.67	2.69	5.82	3.67	95.3	5.05	6.86	93	85.5	88.3	52.4
007-	Next	2021-10-01	4.6	0.29	51.6	14.2	1	83.4	23.3	6.22	92.5	4.52	92.8	88.1	6.58	3.59	83.8	8.14	14	59.4	2.0114	52.8768	3.31	2.31	3.24	3.31	89	6.32	2.83	87	80.5	87.7	59.9
008-	BL	2021-11-05	6.7	0.75	38.5	16.6	2.76	78.9	29.4	4.63	91.3	18.6	73.4	25.6	2.79	4.3	81.5	8.42	12.2	61.9	1.50785	41.8	6.85	3.51	24.6	6.85	80.2	5.93	3.74	87.4	23.4	25.3	62.4
009-	BL	2021-11-08	5.48	0.31	52.5	3.88	5.34	81.1	52.1	2.77	76.8	48.1	48.9	78	9.78	7.36	79	7.15	8.95	83.4	4.7082	19.12	8.86	7.9	7.63	8.86	78.9	6.56	4.52	83.3	67.5	77.1	82.4
009-	Pre	2021-11-18	5.2	0.56	57.1	3.39	8.21	66.9	46.5	1.57	75.8	35	39.2	86.6	6.15	3.69	82.8	8.68	11.4	81.4	4.08177	28.9261	6.67	5.8	7.56	6.67	90.4	13.6	4.41	74.2	73.8	85.8	80.7
009-	Post	2021-11-20	6.22	0.75	56.9	4.36	8.5	70.1	52.6	2.35	84.7	33.2	30.5	85.2	5.12	1.8	87.7	5.38	23.1	67	5.5948	51.9662	6.56	5.66	5.76	6.56	84.7	18.9	8.1	86.2	77.7	84.7	64.3
009-	Next	2021-12-20	5.62	0.26	61.7	4.96	4.44	72.2	46	10.3	71.6	37.3	51.1	83.7	12.2	6.69	81.1	5.69	5.71	89.8	3.6955	20.922	6.87	5.88	7.9	6.87	89.2	22.8	3.57	64.2	64.8	82.9	89.6
010-	BL	2021-11-08	10.3	1.76	21.6	49.4	4.08	67.6	54.5	43.7	81.4	59.8	66.4	82.9	7.59	5.84	80	7.13	14.3	68.5	1.87136	25.8912	17.1	16.4	14.6	17.1	90.7	16.8	13.2	82.9	70.8	81.6	73
011-	BL	2021-11-29	11.8	2.44	15.1	46.7	0.45	72.6	30.8	18.9	74.8	22.7	34.3	68.4	5.87	2.4	83.4	6.96	23.5	72.9	3.80323	28.421	14.9	13.7	11.5	14.9	76.5	2.28	9.76	85.8	62.1	67.7	49.5
011-	Pre	2021-12-17	7.56	6.84	14.5	48.4	1.18	62.5	35.6	14.2	86.5	37.9	26.5	65.1	6.5	1.47	79.7	5.54	10.2	87.9	4.5739	13.0918	21.3	19	27.1	21.3	77.6	6.7	32.4	68.1	52.3	63.7	44.2
011-	Post	2021-12-19	10.2	4.85	18.8	48.8	1.4	61.5	30.8	5.93	88.3	53.7	36.4	68.1	3.68	2	83.1	6.07	29.6	67.2	4.53596	40.2696	23.4	21.8	20.4	23.4	92.4	12.9	15.1	53.4	48.9	67.4	49.9
011-	Next	2022-01-19	13	3.78	12.5	52.6	0.41	65	37	17.5	73.1	48.1	43.4	86.1	4.63	1.93	83.9	8.09	23.4	66.8	3.06965	14.52	18.5	17.6	20.8	18.5	85	3.65	18.2	65.2	68.5	85.6	42.3
011-	Prog	2022-02-15	13.7	2.32	14.6	52	0.61	76.4	40.3	17.8	80.2	25.9	58.5	57.5	6.57	2.77	86.1	5.73	23.4	66.9	3.1248	25	3.97	3.11	7.5	3.97	88	4.6	7.11	67.9	46.9	57.1	33.9
012-	BL	2021-12-03	7.73	10.6	12.8	41.3	5.25	82.7	7.98	6.01	36.7	39.6	18.1	82.9	9.91	4.42	87.7	4.79	8.95	84.2	2.42424	32.1678	0.39	0.27	0.54	0.29	83.9	2.15	0.41	82.8	73.4	82.3	87.4
012-	Pre	2021-12-20	7.74	10.5	13.1	43	5.31	71.6	30.4	5.31	38	46.7	26	73.6	6.66	2.6	91.3	2.55	16.1	72.5	2.21697	43.0402	0.4	0.3	1.27	1.24	82.4	0.89	1.96	82.6	67.5	73.2	77.7
012-	Post	2021-12-22	9.66	7.95	13.5	38.4	4.82	83.4	8.28	7.71	64.3	52.2	26.2	85.3	6.12	1.75	92.6	2.68	11.8	74.3	3.60576	41.2425	0.35	0.3	0.59	0	85.9	1.8	0.48	82.1	78.1	84.9	85
012-	Next	2022-01-26	9.92	8.37	11.7	34.5	5.03	81.1	12	11.5	84.8	45.1	27.7	84.8	4.16	0.83	86.1	10.6	28.2	47.5	6.669	74.1705	0.47	0.41	0	0	85.3	0.95	1.16	80.4	76	84.5	63.8
013-	BL	2022-01-17	11	8.94	20.3	21	15.8	67.1	6.4	2.3	50.3	14.9	23.2	77.9	9.26	3.8	87.8	6.61	14.6	81.9	1.7388	16.8264	0.5	0.4	0.33	0.11	89.8	0.99	0.22	89.6	71.7	77.4	84.3
013-	Pre	2022-02-05	9.8	10.3	20.3	25.2	15.1	70	6.55	3.39	88.3	17.9	9.16	71.7	4.87	1.6	90.2	6.06	26.9	63.7	2.07214	38.402	0.64	0.55	0.49	4.67	90	0.44	0.88	90.4	67.5	71.4	68.3
013-	Post	2022-02-07	10.5	11.4	19.9	27.2	16.6	68.9	5.58	4.1	44.9	8.46	16.8	83.6	7.95	3.81	85.1	7.46	19	74.9	2.73104	18.6034	1.46	1.59	0.49	0.2	82.6	1.89	0.78	82	71.9	82.7	79.1
013-	Next	2022-03-07	9.83	13.1	19.2	42.7	3.98	81.4	6.11	15	72.3	16.4	33.6	81.7	13.2	1.68	90.7	1.05	16.9	64.9	0.99351	24.9494	1.68	1.75	1.53	0	80.6	1.14	3.48	82.6	72.3	81.1	71.9
013-	Prog	2022-06-22	8.96	16.7	11.9	42.3	2.36	83	8.68	2.6	77.5	28.7	13.3	81.5	7.93	2.31	89.7	3.89	16.6	73.6	1.10416	45.5184	4.3	4.13	3.61	1.9	68.7	0.81	7.32	87.3	75.4	80.6	68.5
014-	BL	2022-02-09	7.87	2.35	12.6	24.2	33	36.2	13.2	10.5	77.2	50.7	20.7	69.4	6.29	1.58	94.2	2.16	14.2	81.9	0.78848	46.3976	2.39	2.3	8.11	0	85.7	2.58	0.65	90.2	66.1	68.6	83.9
014-	Pre	2022-02-25	5.73	3.26	13.4	21.5	39.5	31.3	11.8	8.53	74.9	31.7	10.4	73	3.36	0.12	93.5	2.67	16.1	78.8	6.9936	56.9796	2.45	2.35	5.11	0	80.4	5.51	7.63	80.7	69.7	71.8	68.2
014-	Post	2022-02-27	7.45	2.85	11.7	26.3	34.4	43.9	10.6	12.8	68	34.5	25.1	87.9	3.52	0.81	94.1	3.06	19.5	66.5	2.5956	85.9142	0.86	0.85	0.96	0	86.6	1.23	1.72	88.9	84.7	87.4	71.7
014-	Next	2022-03-31	6.56	2.35	7.8	24.9	43.1	39.6	32.3	6.62	9.98	3.03	0.11	95.8	0.81	0.057	96.7	2.07	3.5	51.7	10.8054	77.4761	0.42	0.36	0.66	0	84.1	0.93	2.33	94.2	95.1	95.2	75.3
015-	BL	2022-02-17	7.21	1.15	25.7	39.5	1.95	83.9	13	3.47	81.4	44.1	75.9	87.4	5.24	7.38	78.8	10.8	27	54.5	3.89196	30.1106	0.2	0.17	0.13	0.14	87.4	10.1	0.94	72.4	75.6	86.1	39.1
015-	Pre	2022-03-09	7.8	1.31	22.6	40.2	2	78.7	17.5	4.04	92.8	39.8	34.2	75.4	4.87	2.33	90.7	3.8	20.4	56.5	3.4771	63.2649	0.46	0.42	0	0	93.5	9.8	0.78	89.7	71.6	74.8	47.8
015-	Post	2022-03-11	4.18	3.57	25.3	39.4	4.87	57.3	16.9	5.46	95.8	30.7	19.5	71.5	3.09	0.42	92.9	3.13	28.7	41	3.6256	51.3352	0.79	0.74	1.47	4.35	89	13.2	1.27	94.5	69.9	71	31.6
015-	Next	2022-04-01	8.9	1.55	24	37.9	1.96	85.7	13.5	7.82	86.3	11.2	60.1	90.7	2.36	2.71	90.4	5.44	22.8	44.4	3.36428	42.4394	0.77	0.72	0.32	0.26	94.9	11.6	2.18	89.8	86.2	90	28.7
015-	Prog	2022-05-18	9.17	1.1	24.5	32.9	1.88	79.5	13.9	6.88	85.4	18.1	62.6	88.1	2.86	3.28	86.4	7.61	29.4	50.3	3.6927	47.9605	1.16	1.12	1.02	0.32	91.4	11.7	0.98	87.6	83.1	87.3	28.4
016-	BL	2022-02-21	7.67	3.34	23.4	33.3	1.06	77.3	17.6	4.08	90.1	0.48	29.5	80.3	2.07	0.69	92	3.71	50.2	34.1	6.981	44.911	0.85	0.84	1	0	93	7.48	1.11	91.3	77.7	79.6	16.2
016-	Pre	2022-03-11	3.26	4.86	19.8	38.1	1.88	59.7	15.1	4.78	95.4	0	19.7	77.4	1.11	0.13	95.7	1.22	35.5	31.8	10.3	48.55	0.35	0.29	1.65	26.3	87.6	5.61	3.74	81.1	75	76.7	13.1
016-	Post	2022-03-13	7.19	4.21	18.2	34.1	1.91	81.9	13.6	7.9	83.4	0.41	29.3	89.9	1.17	0.36	97	1.86	40.4	37.5	4.8504	69.8614	0.21	0.19	0.51	0	96.5	4.73	1.09	94.1	88.5	89.3	20.4
016-	Next	2022-04-11	6.59	11.6	14.8	44.2	2.47	75	15.7	8.56	92.4	6.29	61.7	93.8	3.27	0.58	95.3	1.44	43.5	49.5	2.795	71.9845	1.11	1.08	2.25	0	89.7	7.87	5.56	90.9	90.6	93.3	33.8
017-	BL	2022-02-21	10.1	5.31	12.9	34.4	24.9	52.9	12.7	13.8	65.8	2.66	18.3	82.4	6.11	2.98	86.5	4.56	18.9	74.1	3.85178	53.064	0.68	0.7	0.52	0.68	89.2	8.11	0.82	81.9	74.6	81.9	41.7
017-	Pre	2022-03-18	9.69	5.7	15.3	34.5	21.9	60	13.7	6.05	66	21.2	43.2	77.4	13.7	8.67	81.6	5.58	7.81	89.9	2.2356	16.6554	0.17	0.16	0.049	0.095	83.6	13.6	0.19	78.7	66.8	76.2	76.5
017-	Post	2022-03-20	10.5	5.48	11.7	40	19.7	64.4	11.4	7.35	57.8	23.9	31.4	86.5	6.04	1.4	92.8	1.23	26.9	61.6	10.051	53.5428	0.34	0.3	1.82	0	81.8	9.93	1.07	90.3	82.2	86.1	48
017-	Next	2022-04-19	10.2	6.44	9.53	47.2	12.3	65.5	10.4	20.1	59.1	24.8	45.2	91.8	6.23	1.66	91.9	0.47	16.2	80.4	3.7759	36.7794	0.18	0.17	5.08	0	84.2	7.24	0.47	90.3	87.2	91.3	58.1
017-	Prog	2022-08-17	11.9	8.76	12.9	42.4	7.22	81.2	10.1	7.33	66.6	31.3	62.8	68.5	29.3	19.9	65.1	4.77	4.26	94.9	1.3904	11.2336	0.49	0.51	1.08	0.13	61.8	8.45	0.54	53.3	47.1	66.7	82.7
018-	BL	2022-02-24	8.27	8.95	11.5	31.3	15.5	66.9	5.04	7.06	49.3	29.2	23.6	88.8	3.98	4.43	86.1	6.23	12.4	72.9	3.0192	10.165	3.49	2.22	1.58	0.65	92.7	15.4	1.81	89.8	82.2	88.4	73.1
019-	BL	2022-03-02	7.4	11.2	9.78	47.6	2.8	73.6	13.1	6.68	29.1	19.6	21.8	90.8	5.72	4.32	89.9	3.25	18.8	76.4	2.21103	46.7058	0.34	0.32	0.44	0	87.3	6.98	1.58	88.8	82.9	90.4	56.1
020-	BL	2022-03-10	10.2	4.71	5.48	56	5.56	64.7	19.7	17.4	88.2	27.5	37.6	88.1	3.45	2.06	91.7	3.49	28.2	57.3	4.75643	42.9	0.89	0.89	2.04	0	90.5	5.45	0.91	84.4	82.5	87.8	31.8
021-	BL	2022-04-11	9.55	1.09	44	24.6	2.32	85.1	12.7	11.3	79.1	7.6	60.4	84.1	7.75	4.44	84.6	3.8	25.3	68.9	8.0256	45.8172	0.79	0.9	0	0	84.3	7.6	1.15	78.5	75.5	83.1	38.2
022-	BL	2022-04-21	3.73	3.38	14.3	54	0.82	87	17.2	3.45	85.1	3.05	44.9	90	4.05	1.8	93.1	2.14	7.08	83	1.70346	43.7574	0.59	0.46	2.97	0	84.2	1.89	0.47	92.7	84.9	89.7	82.5
022-	Pre	2022-05-03	2.76	7.3	12.7	58.8	0.74	79.4	14.2	9.62	88.7	5.86	79.6	83.2	5.53	2.22	91.8	1.58	4.76	76.2	0	49.9618	0.63	0.69	0	0	78.2	0	0	89.6	77.4	82.4	66.7
022-	Post	2022-05-05	4.57	12.9	11.1	50.5	1.29	84.1	13.5	20.1	80.3	2.25	52.4	96.2	1.28	0.39	95.1	1.59	9.93	70.2	6.0606	70.7	4.96	5.06	1.19	0	87.8	2.84	2.13	96.1	94.1	96.1	73
022-	Next	2022-05-27	4.35	1.79	15.4	45.6	0.71	90	14.7	15.1	72.5	1.35	52.8	92.6	4.92	2.83	92.7	2.87	9.14	77.1	1.15177	22.3514	0.19	0.15	0.71	0	89.9	0.57	0.57	93.6	87.8	92.3	83.2
023-	BL	2022-04-22	6.52	9.28	8.91	48	6.14	73.3	15.2	4.04	34.1	31	20.9	70.4	10.4	5.66	88.6	3.03	10.4	74.1	2.40816	29.4066	0.26	0.18	0	0	85.5	0.36	4.29	87.5	62.9	69.9	78
023-	Pre	2022-05-11	5.09	21.2	6.14	49.2	5.01	68.1	13.5	5.94	54.3	41.7	39.7	93.8	4.66	6.18	81.3	4.97	2.22	95.6	4.65291	6.975	3.97	4.61	0	3.57	73.2	2.22	2.22	76.3	76.6	93.3	93.3
023-	Post	2022-05-13	2.75	24.2	5.12	53.1	3.67	60	13.9	9.07	50.9	46.7	63.4	87.7	8.76	7.01	82.7	4.31	1.84	94.3	1.17638	8.9884	1.4	1.56	0.37	0.83	75	0.58	0.74	77.7	71.5	86.6	93.8
023-	Next	2022-08-10	10.3	8.62	6.98	51.7	4.37	55.2	16.1	5.82	67.1	7.8	12	86.7	5.67	1.55	92.6	2.5	16.9	72.7	1.88568	12.4333	1.81	1.84	2.56	0.83	87.4	1.37	2.75	92.6	82.3	86.2	70.8
024-	BL	2022-04-27	8.14	1.35	36.1	13.9	1.8	83.4	50.3	3.15	54.5	0.25	28.5	81.1	11.2	7.36	82.9	7.18	5.53	89.5	2.35081	21.6038	0.45	0.51	0.055	0.054	81	0.89	0.072	86.8	71.5	80.5	90.4
024-	Pre	2022-05-23	7.3	1.04	39.8	12.5	2.13	82.4	48.5	3.67	56.4	0.67	23.2	78.6	8.81	4	84.1	7.7	5.23	86.2	1.8471	28.762	0.15	0.11	0.39	0	82.6	1.02	0.15	88.2	70.6	78	86.2
024-	Post	2022-05-25	9.13	0.89	44	12.7	1.9	85.6	50.8	4.4	66.1	0.21	14.6	79.8	6.38	2.14	90.2	4.11	10.1	76.9	2.82295	42.226	1.28	1.2	0.53	0	89.6	0.71	0.38	93.2	75.2	79.3	78.6
024-	Next	2022-06-22	7.6	1.13	39.3	16.6	2.04	84.4	43.7	3.08	44.5	1	24.1	79.8	11.7	6.59	83.2	7.85	5.17	89.4	2.09085	20.769	0.21	0.17	0.26	0.23	86.1	1.17	0.11	87.1	70.5	79.1	90.1
025-	BL	2022-05-05	6.71	7.88	25.7	37.1	4.75	26	31	2.66	78.3	0.33	15.4	65.8	9.25	4.16	82.6	6.06	4.49	85.8	2.61849	21.8	0.21	0.13	0.87	0	80.5	0.75	1.5	90.5	60.4	64.7	80.1
026-	BL	2022-05-23	3.55	0.24	45.8	14.8	1.61	74.7	12.9	3.49	89.9	0.41	35.9	89.1	2.45	0.85	96.1	1.79	20.5	42.2	2.2208	29.58	0.71	0.66	0.99	1.52	87.8	0.76	1.87	94.3	86.5	88.9	45.5
027-	BL	2022-06-15	10.1	5.01	14.7	44.6	5.37	69.2	22.2	5.33	49.4	1.66	24.8	88.4	5.79	2.39	92.4	2.01	24	69	6.02248	32.1345	0.31	0.29	0.84	0.23	86.7	2.91	0.34	90.7	82	88.1	72.7
029-	BL	2022-06-22	9.16	6.25	4.36	54.6	4.42	81.7	65.5	42	64.9	4.07	64	92.1	1.31	0.33	94.8	0.95	12.2	47.8	1.20032	48.7872	11.5	9.27	23.5	11.7	97	8.22	16.4	94.6	90.8	91.4	41.5
030-	BL	2022-07-08	6.62	7.27	31	25.1	8.44	69.7	20.7	2.93	72.1	4.5	38.8	93.1	1.95	2.06	88.7	8.17	19.3	35.4	0.65175	16.4502	1.12	1.15	0.75	0.078	85.9	0.69	1.15	92.8	87.6	92.6	37.3
030-	Pre	2022-07-27	3.89	11.5	35	26.7	6.42	72.4	15.8	3.84	87	3.36	69.8	97.8	0.94	1.1	95.1	2.68	22.7	46.1	0	13.6	5.67	5.89	0.84	0	88.9	1.56	3.91	96	94.6	96.9	50
030-	Post	2022-07-31	5.38	20.8	16.6	35	9.26	57.5	10.9	7.06	75.1	11.5	44.6	95.7	1.53	0.097	97.9	0.68	63.6	12.1	0	50	4.31	4.36	7.14	0	79.3	0	3.03	99	95.2	94.8	12.1
030-	Next	2022-08-23	4.86	6.87	29	21.2	6.64	76.1	20.5	3.54	80.6	5.71	47.3	91.3	2.48	4.63	75.4	18.1	7.85	35.1	2.9904	10.703	1.38	1.57	0.6	0.12	79.2	1.88	2.51	86.9	81.4	90.1	36.3
031-	BL	2022-07-20	11.2	11.8	19.3	33.2	15.6	65.8	20.8	11.3	63	19	60	89.6	9.61	7.78	76.2	9.84	18.4	78.9	0.7885	16.3842	1.64	1.99	0.45	0.29	71.6	2.86	1.49	77.3	72.9	88.7	83.9
031-	Pre	2022-08-19	11.8	8.92	23.7	32.2	16	49.7	22.2	8.89	66.7	34.4	39.4	85.3	9.56	5.88	79.4	5.51	16.4	80.3	0	22.4	0.74	0.46	0	3.12	72.8	3.28	0	84.2	73.4	83.9	82
031-	Post	2022-08-22	11.7	4.07	21.5	30.6	13.7	65	25	6.5	75.6	35.6	46.9	68.7	6.97	0.65	93.4	1.23	34.7	60.5	2.6688	50.648	0.98	0.88	6.67	0	86.8	1.61	1.61	97.7	67.5	68.5	62.1
031-	Next	2022-09-20	13.7	9.7	17.7	30.5	21.5	60.7	17.8	6.94	47.1	13.8	58.5	95.9	3.28	1.69	92.8	2.64	8.55	89.8	3.06952	50.0916	0.62	0.61	0.54	0	90.5	2.48	0.14	95.1	92.3	95.6	90.9
032-	NA	2022-07-27	12.2	19.8	11.1	55.1	1.87	85.2	29.5	6.42	54.3	3.57	79.2	78	13.5	9.77	68.3	13.5	26.8	66.4	0.65462	7.63	33.9	39.6	22.8	8.97	82.2	13.7	16.5	65.4	57	75.5	69
032-	BL	2022-08-11	6.8	13.7	9.02	55.8	1.79	90.3	42.6	3.88	62.7	5.79	71.1	68.6	10.7	7.23	72.3	12	23.1	69.2	0	0	28.9	30	30	33.3	67.5	0	0	56.6	43	66.1	69.2
032-	Pre	2022-09-07	8.97	7.04	9.94	54.7	0.97	84.6	28.9	4.69	56.2	4.91	54.8	82.8	6.21	1.94	86.1	3.47	22.2	70.4	5.2746	55.3	19.9	18.1	16	7.14	94.3	5.56	7.41	90.3	77.9	82.2	70.4
032-	Post	2022-09-09	12.7	2.34	10.4	54.1	0.57	84.7	26.5	4.79	48.6	0.4	22.9	86.9	4.34	2.11	87.8	6.71	26.6	64.7	2.8482	41.9868	6.69	5.62	6.28	2.03	94.4	2.9	1.71	91.8	82.4	86.5	66.4
032-	Next	2022-10-12	11.7	7.65	10.4	54.5	0.97	90	27.3	3.55	47.5	1.36	33.2	87.3	4.97	1.59	89.7	3.55	34.7	58.7	2.78588	47.0448	10.4	9.19	7.05	2.19	92	3.37	8.9	85.1	80.7	86.8	59.1
033-	BL	2022-08-02	7.96	11.8	39.3	26.1	8.44	79.6	45.3	3.85	86.3	4.03	86.3	92.9	5.48	9.14	79.5	4.84	12.9	85.5	2.12175	5.66	57.3	64.2	22.6	8.19	83.4	8.67	14.5	83.6	79.4	92	85.9
033-	BL	2022-08-19	4.83	9.61	43.1	27.4	7.71	81.8	50.6	2.6	86.3	5.9	82.1	82	1.93	0.49	87.5	1.24	0	5.26	0	0	60.3	57.6	60	25	94.4	21.1	78.9	97.2	80.6	80.8	10.5
034-	BL	2022-10-05	7.74	29.6	7.95	40	2.55	84.1	47.7	3.25	40.5	16.1	43.3	94	2.64	1.81	86.3	5.56	26.6	67.9	2.25568	38.744	16.7	14.4	21.7	7.11	91.1	6.73	10.4	92.6	89.2	93.6	72.2
034-	Pre	2022-11-08	9.17	10.4	14.8	37.2	10.1	67	35.6	5.81	53.1	12.3	18.7	71.7	9.07	1.42	88.2	3.44	19.2	72.1	0.4428	61.8222	8.35	6.57	23.5	11.4	86.5	4.17	7.37	91.8	68.1	71.2	70.8
034-	Post	2022-11-10	9.41	10.4	12.4	41.8	8.11	76.1	27.6	8.07	26	13.6	13.9	89.8	5.75	4.58	81.9	7.26	18.2	76.3	2.5652	40.5741	10.1	7.71	10.6	2.55	90.7	4.04	2.42	89.2	81.9	88.8	79.3
034-	Next	2023-01-03	9.37	8.61	14.7	38.1	7.53	79.3	30.8	6.14	36.1	8.23	21.9	79	13.4	8.76	78.4	7.48	20.7	75.5	1.53135	24.5448	7.24	5.35	7.25	1.44	85.5	3.19	1.73	82.7	67	77.9	78.9
035-	BL	2023-03-27	6.68	2.45	22.4	28.8	13.4	75.1	27	3.58	85.2	0.18	52.3	77.1	6.69	3.34	90.6	2.38	21.6	69.9	2.3484	37.1196	7.12	6.19	5.36	1.91	93	2.76	3	89.3	72	76.5	71

## Sheet: Fig 3
UniProt	Assay	Gene_Description	Panel	031-BL|SAMPLE	031-pre|SAMPLE	032-pre|SAMPLE	05-BL|SAMPLE	05-Pre|SAMPLE	05-next|SAMPLE	05-post|SAMPLE	06-BL|SAMPLE	06-next|SAMPLE	06-post|SAMPLE	06-pre|SAMPLE	06-prog|SAMPLE	07-BL|SAMPLE	07-next|SAMPLE	07-post|SAMPLE	07-pre|SAMPLE	11-BL|SAMPLE	11-next=C6|SAMPLE	11-next=H5|SAMPLE	11-post=B8|SAMPLE	11-post=G6|SAMPLE	11-pre=B4|SAMPLE	11-pre=D7|SAMPLE	11-prog|SAMPLE	12-BL|SAMPLE	12-next|SAMPLE	12-pre|SAMPLE	13-BL|SAMPLE	13-next|SAMPLE	13-post|SAMPLE	13-pre|SAMPLE	13-prog|SAMPLE	14-BL|SAMPLE	14-next=B5|SAMPLE	14-next=H6|SAMPLE	14-post|SAMPLE	14-pre|SAMPLE	15-BL|SAMPLE	15-next|SAMPLE	15-post|SAMPLE	15-pre|SAMPLE	15-prog|SAMPLE	16-BL=C7|SAMPLE	16-BL=D6|SAMPLE	16-next|SAMPLE	16-post|SAMPLE
A0FGR8	ESYT2	extended synaptotagmin 2	Neurology_II	5.1681	5.0041	5.7117	7.6587	7.5521	7.6352	6.6128	5.879	6.0545	5.6303	5.324	6.2363	7.1925	7.3931	6.1787	5.1547	7.8861	7.7507	2.6317	7.1972	6.8041	5.0706	4.7497	8.9346	6.02	6.0649	6.8248	9.2282	8.4216	8.1515	8.3342	8.3273	5.0224	5.5689	5.544	4.8665	4.7167	6.9998	6.5405	5.4936	6.4989	6.9724	8.5833	9.1531	7.7045	6.6377
A1E959	ODAM	odontogenic, ameloblast associated	Neurology	0.7007	1.7647	1.1961	0.7854	0.2742	0.2706	0.7855	0.7915	1.6383	0.5991	1.4152	0.736	-0.0853	0.4329	-0.4031	0.4839	0.1085	0.6795	-1.8372	0.6487	0.08	0.4347	0.0533	-0.4361	1.3144	0.973	0.3159	2.1386	1.3426	2.1333	1.1775	1.2307	0.5566	-0.6704	-0.0307	1.0163	1.0326	0.7284	0.4277	0.369	0.7704	0.8089	-0.1899	-1.232	-0.3828	-0.4581
A1KZ92	PXDNL	peroxidasin like	Oncology_II	0.3546	0.2397	1.046	0.3475	-0.4295	-0.4724	-0.9233	-0.4125	-0.4664	-1.703	0.0728	0.2959	-0.9341	-1.0974	-2.0307	-0.7724	-0.1034	-0.7922	-1.3259	-0.6227	-0.3695	-0.9622	-0.381	-0.5804	0.9057	0.3329	0.4916	1.18	0.7239	-0.059	0.7548	0.8462	-0.6011	-0.9442	-0.5561	-1.4503	-1.1157	0.5441	-0.3705	-0.8258	0.722	0.2393	0.7785	0.7259	0.9179	-0.8282
A1L4H1	SSC5D	scavenger receptor cysteine rich family member with 5 domains	Cardiometabolic	1.2906	1.5942	0.3407	0.6007	0.8788	0.762	-0.632	-0.2318	-0.6507	-3.1325	-0.612	-0.4566	0.4665	0.8176	-2.7445	0.2816	0.8499	0.6659	0.6897	0.2813	-1.0364	1.0163	1.1873	0.7422	1.6313	1.1764	1.4394	0.4815	-0.2055	-2.3151	0.1813	-0.0257	0.9599	0.5027	0.5414	-2.0508	1.3443	-0.6057	-0.5696	-2.2711	-0.0394	-0.1401	0.599	0.6828	0.7869	-2.3198
A2VDF0	FUOM	fucose mutarotase	Inflammation_II	NA	NA	NA	NA	NA	NA	NA	NA	NA	NA	NA	NA	NA	NA	NA	NA	NA	NA	NA	NA	NA	NA	NA	NA	NA	NA	NA	NA	NA	NA	NA	NA	NA	NA	NA	NA	NA	NA	NA	NA	NA	NA	NA	NA	NA	NA
A4D1B5	GSAP	gamma-secretase activating protein	Oncology	-1.731	-2.5947	-1.3378	0.1225	-0.4905	-0.8733	-1.3509	0.3445	0.68	-0.6663	0.146	0.0577	1.7906	1.5895	0.8894	1.7096	-0.4477	0.0729	-0.6235	-0.1893	-0.536	-0.834	-0.7794	0.0295	-0.309	-1.4272	-0.897	0.1314	-1.1426	0.4024	-1.4248	-0.6453	-1.4032	-1.4245	-1.4677	-2.6288	-2.0154	-0.3029	-0.6576	-1.443	-0.496	-0.6921	-0.8129	-0.5011	-1.2007	-0.8104
A6BM72	MEGF11	multiple EGF like domains 11	Cardiometabolic_II	0.0662	0.5211	0.0825	0.4893	0.7136	0.2685	0.5361	0.2806	0.6529	-0.485	0.3154	0.3844	0.5337	0.7048	0.0551	0.3823	0.6079	0.749	0.5306	-0.2665	-0.0126	0.2749	0.8361	0.5885	0.2284	0.254	0.3256	0.9467	0.5944	0.5727	0.7186	0.8444	0.2658	-0.0088	-0.3659	-0.063	0.5098	0.7049	0.5414	-0.8069	0.5248	0.8016	0.3573	0.4678	0.3767	0.3264
A6NC86	PINLYP	phospholipase A2 inhibitor and LY6/PLAUR domain containing	Inflammation_II	-0.4835	0.6078	-1.4939	-1.5605	-2.2171	-1.7973	-1.4268	-1.6258	-1.4158	-4.0167	-2.7639	-1.1237	0.5099	0.6307	-1.001	-0.1505	-1.2312	-0.952	-1.628	-1.2775	-1.5827	-1.4017	-1.6736	-1.3668	-1.6447	-0.9995	-1.4602	0.6638	0.359	-0.4122	0.1429	0.7531	-0.9015	-1.8818	-2.0502	-2.3841	-1.9039	-2.3016	-1.3158	-1.8121	-1.5358	-1.7638	-1.3756	-0.7676	-0.0956	-1.3993
A6NCE7	MAP1LC3B2	microtubule associated protein 1 light chain 3 beta 2	Cardiometabolic_II	-0.1799	-0.2866	0.3024	0.6509	0.2419	-0.2394	-0.4079	-0.4244	-0.0096	-0.429	-0.5834	0.0144	0.6095	0.5444	0.612	0.6284	0.0239	-0.2493	0.1245	-0.1945	-0.1894	-0.0268	0.1822	0.1394	-0.6162	-0.8216	-0.2787	0.0798	0.0435	-0.2201	-0.0463	0.1471	-0.582	-0.1128	-0.0943	-0.299	0.5978	0.9977	0.7049	-0.4517	0.685	0.3521	0.0917	-0.1111	0.3711	0.339
A6NDB9	PALM3	paralemmin 3	Cardiometabolic_II	0.4322	0.0182	-0.2887	0.4855	1.2796	0.285	0.6301	-0.0167	0.6872	-1.4152	-0.187	0.5231	4.8917	4.7265	1.669	4.8676	0.5362	1.6752	1.6067	1.6444	-0.3202	0.7534	0.3178	0.5095	-0.7748	-0.2876	-0.5685	0.9676	0.2214	0.067	-0.0061	0.3942	0.2283	0.7318	0.3298	-0.1606	0.9962	1.8969	1.3764	-0.2477	1.9432	2.07	0.8183	0.4069	0.601	-1.1
A6NFN3	RBFOX3	RNA binding fox-1 homolog 3	Neurology_II	1.6216	2.6786	2.8715	1.2566	1.1133	1.274	1.7759	1.9891	1.6754	0.9358	1.5648	1.3753	0.6928	0.8001	0.3982	0.7853	3.6253	3.8082	3.5944	3.7186	3.5011	3.9936	4.0406	4.5604	0.0652	0.1315	-0.0612	0.6417	0.2661	-0.2814	0.1625	0.3635	3.8889	3.8811	3.9104	3.618	3.6068	1.7032	0.8198	0.6138	1.3584	1.1103	0.4296	0.8551	0.9826	0.7414
A6NGG8	PCARE	photoreceptor cilium actin regulator	Neurology_II	-1.3212	-0.986	-1.1722	-0.6454	-2.1119	-0.6963	-3.0383	-1.8449	-1.4163	-0.9992	-0.8821	-2.1698	0.1779	-0.1327	-0.738	0.4217	-0.6169	-0.473	-3.6989	-1.7386	-1.3683	-1.3795	-1.3388	-1.3392	-1.304	-1.4837	-1.4737	-1.013	-0.6444	-1.4377	-1.1377	-1.6846	0.0309	1.3286	1.5161	-2.3709	0.062	-1.3452	3.0697	-0.3738	0.1375	1.2272	-0.4218	-0.5778	-2.8955	-1.6587
A6NGN9	IGLON5	IgLON family member 5	Oncology_II	-0.9783	-0.4947	-0.6905	0.516	0.882	0.2924	0.3231	-0.5383	-0.9831	-0.8238	-0.989	-0.8426	-0.0804	-0.2708	-1.31	-0.0142	0.1339	0.041	-0.4801	-0.1215	-0.7213	-0.4934	-0.0921	-0.3681	1.3627	0.6073	0.992	-0.5673	-0.8891	-0.8335	-1.2641	-1.0113	-0.5603	-0.6801	-0.8251	-0.3705	-0.6408	2.7201	1.9386	0.0941	2.881	3.189	-0.9151	-1.2402	-0.5593	0.502
A6NHS7	MANSC4	MANSC domain containing 4	Cardiometabolic_II	-0.0425	0.0398	3.4817	-1.3231	-2.6244	-2.6845	-1.1596	0.2726	-0.7716	-2.9817	-1.7729	0.17	-0.7694	-1.2258	-1.2145	-0.4135	-0.0921	-0.6133	-0.8407	-0.8126	-1.6776	-0.6911	-0.2023	-1.1153	0.7185	-1.6828	0.2371	0.2978	0.8887	-2.3372	0.6457	0.8731	2.5555	0.8359	1.0038	0.5713	2.428	-0.4125	-0.7392	-1.6871	-0.1477	-0.9043	-1.0434	-0.4589	-0.2149	-2.1132
A6NI73	LILRA5	leukocyte immunoglobulin like receptor A5	Cardiometabolic	-0.0816	-0.0467	-0.664	-0.5387	-0.1697	-0.3711	-0.7314	-0.9011	-1.1321	-3.3735	-1.0544	-1.1238	-1.2567	-0.7304	-2.8497	-0.8134	-0.8357	-0.8742	-0.8268	-0.8262	-2.1356	-0.6274	-0.4492	-0.491	-1.0438	-0.8824	-1.0035	-0.2737	-0.1375	-2.7051	-0.2022	0.0599	-0.4111	-0.7904	-0.8499	-2.001	-0.1576	-0.1422	-0.3219	-2.1343	-0.162	0.0011	-0.4547	-0.3954	-0.2014	-2.4886
A6NLU5	VSTM2B	V-set and transmembrane domain containing 2B	Oncology_II	1.2021	-1.2705	1.3561	-0.0176	-0.6167	-0.2219	-0.1701	-0.5751	0.0596	0.0708	0.0113	0.1958	2.7183	2.3237	1.2688	3.1987	-0.4789	-0.2933	0.2583	-1.3415	-0.775	-0.1895	0.6959	-0.6124	3.5452	3.345	3.1293	0.6606	-0.1287	-0.6701	1.2677	0.3625	0.8684	-0.2652	1.6386	-1.0063	0.8984	0.0775	0.3742	-1.4087	-0.1119	0.5	-0.2574	0.0372	-1.0398	-0.142
A6NM11	LRRC37A2	leucine rich repeat containing 37 member A2	Oncology_II	0.7376	0.5436	0.4724	0.7455	0.2578	-0.1836	-0.1656	0.4868	0.4753	-1.8358	0.4025	1.0362	0.5449	-0.1752	-2.5702	-0.4185	-0.3287	-0.407	-0.6867	-0.6391	-2.4205	-0.4747	-0.4919	-0.3115	-0.2385	0.0308	-0.2847	-0.3636	-0.5413	-2.5763	-0.6088	-0.2678	-0.5062	-0.9118	0.3186	-2.502	-0.0622	0.5171	0.3567	-0.0208	0.1952	0.2129	0.2297	0.4945	0.0276	-2.4605
A7E2Y1	MYH7B	myosin heavy chain 7B	Oncology_II	-1.0242	-1.6664	-1.0203	-0.4375	-0.123	0.057	-1.2637	-1.7921	-0.3251	-1.2777	-1.7212	-2.2414	-0.1873	0.0989	-0.6223	-0.5971	-1.3754	-1.7901	-1.0474	-1.9937	-1.6288	-0.587	-1.5087	-1.8541	-0.9568	-0.455	-1.288	-0.5711	-0.7072	-1.2046	-0.6652	-0.5865	-1.7492	-0.071	-1.0427	-2.4324	0.0746	-1.9102	-2.0501	-0.881	-0.3239	-2.0996	-0.3896	-0.5291	-0.5242	-0.5699
A8MTB9	CEACAM18	CEA cell adhesion molecule 18	Oncology_II	1.198	0.6706	-1.0026	2.2728	1.8972	1.2443	0.9553	1.1301	0.2858	0.0071	0.6664	-1.5112	3.2645	1.9767	1.771	3.0022	2.5802	2.8306	1.6549	1.8904	1.0462	2.5122	3.6604	2.4142	0.2659	-0.0013	2.3215	0.065	-5.9025	-1.108	0.8987	0.0476	2.5603	1.9065	2.046	-1.0688	1.9792	2.4937	2.1488	-0.4287	2.1757	0.4362	1.2908	2.2264	-0.8839	0.1971
A8MVW0	FAM171A2	family with sequence similarity 171 member A2	Neurology_II	-1.4305	-1.7993	-1.776	-0.0674	-0.4847	0.0739	-1.6688	-3.1226	-4.4869	-4.0077	-3.2527	-3.6093	-2.5473	-0.7849	-3.6864	-3.8995	-2.8542	-2.0701	-2.7439	-2.3839	-3.0659	-2.6869	-2.4085	-2.7653	-1.9259	-1.7482	-1.7518	0.9511	0.5324	-0.3636	0.6862	0.1708	-1.6309	0.0739	0.0372	-3.2427	-1.6068	-0.1695	-0.2844	-1.5427	-0.3968	0.6655	-1.4221	-1.4533	-1.1206	-2.4843
A8MVW5	HEPACAM2	HEPACAM family member 2	Neurology_II	0.1332	-0.0446	-0.2413	-0.9383	-0.9438	-1.0849	-1.3424	0.4634	0.579	-0.8576	0.3981	0.5115	0.0218	0.4748	-1.4711	0.1572	-0.0265	0.3242	0.256	0.0732	-0.6521	0.2229	0.2693	0.2125	-0.033	-0.731	-0.6877	0.2592	0.0525	-1.4025	-0.2061	0.2856	-1.0312	-0.7374	-0.8121	-1.9135	-1.4581	1.018	1.0888	-0.2033	1.1372	1.1739	-1.0974	-0.8229	-1.1803	-1.5224
A8MVZ5	BTNL10	butyrophilin like 10	Oncology_II	0.2087	0.5012	0.0359	0.694	0.737	0.5158	0.557	-0.2192	-0.008	0.3907	-0.1713	0.095	0.7644	1.4723	0.9671	1.2218	-0.2013	-0.3323	0.2106	-0.3179	-0.6664	0.4222	-0.2217	-0.9771	0.8231	0.5128	0.4639	-0.088	0.2337	0.1449	0.079	-0.3989	0.7184	1.2248	1.2745	0.3667	0.3473	1.7468	1.446	1.1547	1.8439	2.1586	0.8841	1.2418	0.3033	0.5429
A8MYV0	DCDC2C	doublecortin domain containing 2C	Oncology_II	-1.8752	-1.7139	-2.5578	-2.3958	-3.6036	-0.2882	-3.9623	-1.3452	-1.3883	-2.5675	0.015	-2.0717	0.0161	0.1136	-1.5374	-0.4385	-0.9753	-1.5549	-1.6721	-1.9707	-2.5104	-1.4103	-3.3785	-1.8372	-0.7391	0.2645	-1.3248	-0.3349	-1.4243	-2.6806	-1.732	-1.4325	-1.4268	0.0882	-0.1372	-1.7049	-0.9473	0.9838	-0.0087	-3.9634	0.8594	0.4653	-1.1499	-0.3635	-1.2222	-2.5133
B0FP48	UPK3BL1	uroplakin 3B like 1	Oncology_II	NA	NA	NA	NA	NA	NA	NA	NA	NA	NA	NA	NA	NA	NA	NA	NA	NA	NA	NA	NA	NA	NA	NA	NA	NA	NA	NA	NA	NA	NA	NA	NA	NA	NA	NA	NA	NA	NA	NA	NA	NA	NA	NA	NA	NA	NA
B1AKI9	ISM1	isthmin 1	Inflammation	1.0601	1.0935	0.7645	1.1582	1.6255	1.3934	1.0469	0.5788	0.3216	-0.3861	0.3095	0.0448	0.7867	0.8022	-0.3615	0.3876	0.8962	0.3682	0.2809	0.2795	0.6168	0.9098	0.9084	0.1702	-0.1703	-0.4359	-0.0113	0.5382	0.7984	0.699	0.792	1.1995	0.4312	-0.4892	-0.519	0.8349	0.0786	1.0838	0.8118	-0.023	0.7904	0.7002	-0.1845	-0.2805	0.5643	-0.1298
B2RUY7	VWC2L	von Willebrand factor C domain containing 2 like	Neurology_II	0.0996	-0.1362	-0.0692	0.088	0.6075	0.3491	-0.428	-0.1585	0.2345	-0.7363	-0.1714	-0.3241	-0.2181	-0.1445	-0.8288	0.2036	-0.09	0.4585	0.3699	0.0996	-0.1654	-0.0137	0.0896	0.1959	1.2432	1.0209	1.2221	0.3259	0.2654	0.0135	-0.1749	0.2195	0.0596	-0.1751	0.0305	0.0817	-0.0121	-0.2705	-0.3575	-0.6993	-0.4137	0.061	0.0675	0.2983	0.033	-0.0468
B6A8C7	TARM1	T cell-interacting, activating receptor on myeloid cells 1	Neurology_II	-1.6726	-2.1329	-2.5585	-7.4574	-1.5946	-1.2436	-3.1828	-0.7483	-0.0214	-1.2251	-1.1834	-0.3991	0.0009	0.8597	-0.6683	0.3708	-2.2066	-0.4886	-4.437	-1.6645	-1.9809	-1.6998	-1.4243	-1.541	-0.0172	-0.0346	0.2586	1.8539	3.8128	-0.3338	1.4489	2.8686	-1.2126	-1.4664	-2.6348	-7.4156	-1.4185	-0.9558	-0.6119	-1.2768	-1.7244	-0.8531	-1.0317	-3.5488	-0.7572	-2.2167
B6SEH8	ERVV-1	endogenous retrovirus group V member 1, envelope	Cardiometabolic_II	-1.0614	-1.4847	-1.8534	-1.4015	-1.9197	-1.2803	-1.4564	-1.7458	-2.0668	-3.2301	-1.3942	-1.4781	-2.1024	-2.4331	-2.4844	-1.788	-1.0265	-1.7006	-1.5027	-1.3226	-1.7057	-0.8846	-2.1273	-1.5954	-0.8435	-1.0846	-1.4637	-1.8862	-2.008	-1.8617	-2.0463	-1.161	-0.8238	0.9739	1.1327	-1.763	-1.2826	-0.5192	-1.4592	-1.6718	-1.6427	-1.6385	-1.3864	-0.9875	-1.4427	-2.1366
E2RYF7	HCG22	HLA complex group 22 (gene/pseudogene)	Cardiometabolic_II	-0.9536	-0.6156	-1.073	-2.3984	-2.9132	-2.104	-3.7444	-2.4438	-1.0048	-3.5846	-1.9959	-2.2513	-1.4595	-0.4295	-1.1474	-0.975	-0.3457	-2.7757	-1.9968	-3.0368	-2.4141	-3.0139	-1.6285	-2.9997	-0.2392	-0.8209	-1.3894	-2.2029	-0.8554	-1.8967	-1.822	-1.4127	-1.2299	-0.9459	-1.4722	-2.1944	-0.5633	0.1511	-0.4236	-3.3567	-0.1909	-0.0854	-1.1201	-1.9572	-2.3092	-2.6784
I3L3R5	CCER2	coiled-coil glutamate rich protein 2	Cardiometabolic_II	0.4195	0.3081	0.3833	0.6097	0.8675	1.1896	0.8092	0.3334	0.0885	-0.8571	-0.5333	-0.2813	-0.1732	-0.0815	-0.3157	0.3163	-0.4332	-0.1071	-0.2938	-0.0058	-0.6403	-0.5496	-0.1523	-0.055	0.0916	0.2638	0.1908	0.5471	0.0956	0.0037	0.4887	0.26	0.4363	-0.4043	-0.6995	0.1276	0.4749	-0.2383	0.0059	-1.1205	0.2384	-0.0795	-1.519	-1.1275	-0.5704	-0.8929
NTproBNP	NTproBNP	natriuretic peptide B	Cardiometabolic	0.5222	0.199	2.6333	1.0831	1.0328	1.1024	2.5318	3.2366	3.6757	1.9493	3.3785	4.131	0.1386	-1.0474	1.2558	0.5452	1.5627	1.8947	1.5904	1.8043	1.8679	1.1109	0.6697	1.6554	-1.0705	-0.507	-0.2646	3.2562	2.9378	1.9629	2.5361	3.1473	0.89	1.3662	0.9081	0.7028	0.2694	3.8083	3.3731	3.8897	4.0296	2.1127	2.9186	2.0669	2.0263	1.4795
O00148	DDX39A	DExD-box helicase 39A	Inflammation_II	-0.7855	-0.6165	-0.5761	1.7345	0.9926	3.4519	-0.2756	0.0452	1.0993	-0.6882	-0.1571	-0.4201	1.3027	2.3844	0.3909	1.6039	0.5333	-0.1631	-0.206	-0.431	-0.2792	0.1267	0.064	1.8351	2.0468	0.865	0.1146	3.6066	1.5205	1.6235	0.9667	0.3602	-0.364	1.6462	2.0845	-0.3244	-0.2455	2.9469	1.1361	-0.1187	-0.2577	0.7972	0.3365	2.6752	1.3189	-1.0448
O00161	SNAP23	synaptosome associated protein 23	Cardiometabolic	5.1555	5.4439	6.023	6.586	6.7538	6.8407	6.6899	6.5799	6.5149	6.0044	6.1924	6.872	7.1032	7.3007	6.5973	6.0119	6.9339	6.9604	1.3019	6.9728	6.5661	6.4494	6.2658	7.1038	6.5872	6.5377	6.6313	7.5083	7.4297	7.1435	7.1748	6.9458	6.3431	5.7517	5.7848	6.1652	6.2231	6.3287	6.3604	6.2269	6.8591	6.6689	7.3228	7.517	7.4059	6.5164
O00175	CCL24	C-C motif chemokine ligand 24	Inflammation	0.9301	1.7338	1.5895	2.0815	2.0232	2.1087	0.7081	0.4463	0.2945	-1.8874	0.0976	0.2574	-1.6658	-1.4397	-3.0139	-1.6576	0.8186	1.0934	0.493	0.4158	-0.4721	0.597	0.7021	1.243	-0.032	-1.724	-0.4094	1.4896	0.7849	-0.1659	0.7923	1.3476	-1.3445	-0.7414	-0.7363	-2.2625	-0.709	0.8571	0.7979	-0.4709	1.2464	0.8874	-0.5771	-0.2605	-0.814	-1.4898
O00182	LGALS9	galectin 9	Inflammation	0.9314	0.6824	0.6675	1.1069	1.0172	1.67	0.4917	0.8254	0.6544	-0.7517	0.6798	0.3489	0.6173	1.236	-0.8764	1.2498	0.982	1.3418	0.9649	0.702	-0.2563	1.2263	1.3858	2.0426	0.4703	1.5469	-0.0226	1.1779	0.9377	-0.2836	0.6915	0.5559	1.3908	1.3241	1.4449	0.6261	1.8214	1.5346	1.1253	-0.2196	1.1779	1.5382	0.5597	1.2499	1.2325	-0.4532
O00186	STXBP3	syntaxin binding protein 3	Oncology	1.2827	1.276	1.3137	3.0594	2.9643	4.0128	2.821	2.5054	2.2055	2.3724	0.8578	2.1988	2.8414	3.0755	2.535	2.3259	2.9274	3.654	1.1338	2.8401	2.5487	2.5844	2.557	4.427	3.6482	3.3186	4.4116	4.3317	3.4363	4.3752	3.0856	3.2548	1.9743	2.4221	2.6333	3.3243	2.0507	3.1267	2.6355	2.5021	2.7881	2.7284	2.8047	4.67	2.8623	2.6636
O00194	RAB27B	RAB27B, member RAS oncogene family	Cardiometabolic_II	4.9908	5.1549	5.1648	5.6358	5.4471	5.4561	5.4838	5.32	5.3254	4.975	5.2941	5.306	5.5034	5.4571	5.1426	5.0192	5.6186	5.5953	2.572	5.5656	5.3099	5.3541	5.1632	5.5785	5.9025	5.6716	5.9831	5.5155	5.5817	5.5227	5.5562	5.5715	5.2291	5.1555	4.9417	4.9055	5.0417	5.5088	5.0778	5.2605	5.5987	5.3062	5.6222	5.6377	5.6669	5.1864
O00203	AP3B1	adaptor related protein complex 3 subunit beta 1	Oncology_II	1.9884	2.2704	3.0129	3.8573	3.6426	3.8277	3.3875	3.2248	3.325	2.4711	2.4739	3.1188	3.7569	3.9566	3.2768	2.9991	3.9064	4.1072	1.3918	3.4315	3.4151	3.2352	3.0977	4.4915	4.0912	3.7388	3.5676	4.7246	4.0602	4.2781	4.0161	4.1438	2.7803	2.8052	2.8942	3.1253	2.8265	3.535	2.6636	2.9962	3.6849	3.4835	4.0462	4.4955	4.1416	3.1812
O00206	TLR4	toll like receptor 4	Inflammation_II	-0.1067	0.783	1.1594	0.0375	-0.3148	0.8333	0.184	0.504	-0.5632	-0.6623	0.4	0.333	0.4987	0.4916	-1.5512	0.0764	0.1472	-0.9676	-0.948	-0.4356	-0.1185	-0.2568	-0.472	-0.3727	1.4871	1.5319	2.1791	0.3884	0.5142	-1.4345	0.4222	0.1678	0.5417	0.0616	0.5346	-1.6815	0.7174	0.8481	0.3524	-0.9174	0.4381	0.991	0.3825	0.572	0.7785	-0.9815
O00214	LGALS8	galectin 8	Neurology	2.2382	2.1326	2.3151	3.7165	3.644	4.0187	3.6506	3.6154	3.8212	3.0742	2.7033	3.5341	4.1401	4.1902	3.3143	2.4444	3.6657	4.2635	0.4475	3.4376	3.197	2.4524	2.3461	4.7286	4.8316	4.443	4.5398	4.4099	3.8888	4.2977	3.5571	4.0253	2.5881	2.5899	2.6206	2.9887	2.5209	3.6059	3.0513	2.6895	3.5059	3.2487	3.6985	4.2925	3.8303	2.9066
O00220	TNFRSF10A	TNF receptor superfamily member 10a	Neurology	0.4844	0.1771	0.2725	0.0727	0.4932	0.4227	1.5139	0.8222	0.4371	-0.4106	0.3297	0.21	-0.1551	0.0959	0.0266	0.5954	0.1656	0.6819	0.4468	0.5079	0.5812	0.6916	0.997	0.6073	0.4284	0.0768	0.1757	-0.1044	-0.1134	-0.7828	-0.4119	0.0711	0.2337	-0.0776	-0.1317	0.3035	0.5967	0.901	0.8759	0.3103	1.1894	0.7829	-0.1271	0.0347	0.5537	0.3898
O00221	NFKBIE	NFKB inhibitor epsilon	Oncology	2.1456	2.116	3.0799	4.8839	4.7838	6.2135	4.362	3.8304	4.823	3.5501	2.9064	4.0215	4.8297	5.3905	4.3277	4.6797	4.9596	4.7116	1.1766	4.5421	3.9423	4.0482	3.8457	5.8682	5.0189	4.4937	3.7385	6.8183	5.2372	5.513	4.8782	4.538	3.6198	4.3258	4.5522	3.9113	3.468	5.3497	4.3429	3.9727	4.5215	4.4268	4.8556	5.9911	5.2015	3.8868
O00233	PSMD9	proteasome 26S subunit, non-ATPase 9	Oncology	1.1463	2.29	1.7823	2.5312	2.7962	4.0184	4.1485	2.0953	3.3601	2.1306	1.62	2.2881	2.6556	3.0811	2.2486	3.1278	2.9977	2.7592	0.588	2.7159	2.7035	2.6699	2.7097	4.4059	3.6362	3.4641	2.0369	3.3799	3.4772	3.2188	3.2055	2.6122	2.2566	3.5034	3.3666	4.239	2.958	3.0908	2.2486	2.1887	2.7546	3.1756	2.6236	4.9244	4.1717	2.2057
O00241	SIRPB1	signal regulatory protein beta 1	Inflammation	0.1277	-0.4957	0.898	1.1387	1.3123	1.2951	1.6854	0.8524	0.3141	-0.5782	0.1735	-0.0848	-0.417	0.6354	-0.9314	-0.0074	0.3583	0.4414	0.2466	0.2584	-0.6273	0.8317	1.1194	0.7427	-0.1481	0.0078	-0.5044	0.2836	0.5347	-0.8453	0.2527	0.3375	0.9812	0.2375	-0.0471	0.0345	1.4446	1.8078	1.3206	-0.3152	1.3618	1.7136	0.9724	1.3538	1.5103	0.2791
O00244	ATOX1	antioxidant 1 copper chaperone	Oncology	2.5322	2.6455	3.5447	4.7723	4.7056	5.0991	4.8404	3.6261	3.5545	3.5366	2.9514	3.5328	3.8516	3.9614	3.7006	3.143	4.5044	4.1256	2.7647	3.9178	4.648	4.0449	4.0464	4.7069	4.2612	4.1523	4.1144	4.9443	4.7833	4.8571	4.4699	4.408	4.2309	3.6593	3.7088	4.6853	4.4296	4.2401	3.7705	4.3068	4.2633	4.0744	4.8418	5.2134	5.0242	4.3298
O00253	AGRP	agouti related neuropeptide	Inflammation	0.6095	-0.005	-0.564	-0.3976	-0.204	-0.4577	-1.2449	0.0057	-0.5212	-1.5317	-0.5077	-1.1316	-0.5084	-0.413	-0.7112	-0.1	0.3097	0.3582	-1.5595	0.4858	-0.2358	-0.196	-0.0277	0.4361	-0.3972	-0.4671	-0.3607	-0.4974	-0.1574	-0.7719	-1.3652	-0.014	0.3516	-0.0868	-0.2778	0.4677	0.7077	0.2319	-0.243	-0.993	0.6009	0.4568	-0.8081	-1.0335	-0.5938	-1.0213
O00273	DFFA	DNA fragmentation factor subunit alpha	Inflammation	2.4422	2.6356	3.3287	5.1235	5.0757	6.5394	5.1177	3.9932	5.1041	3.2949	2.7607	4.011	4.7933	5.7843	4.3648	4.0952	5.5047	5	2.4684	5.1007	4.9288	4.7033	4.7348	6.6621	5.5742	5.2104	3.8813	7.1403	6.143	6.0614	5.2259	5.1683	4.1948	5.4291	5.2255	5.5733	4.5216	5.854	4.2276	3.831	4.8403	5.2816	5.0505	6.2314	5.7667	4.1065
O00291	HIP1	huntingtin interacting protein 1	Cardiometabolic_II	0.7153	0.684	0.1731	1.2552	1.2359	2.4079	0.9806	0.2376	0.4144	0.4782	-0.4718	0.4358	1.3981	1.6388	0.9698	1.8874	0.9509	1.3382	0.8592	0.9022	0.5807	0.6556	0.6881	1.7679	1.5232	1.1444	1.1217	2.2151	1.4907	1.4765	1.931	1.6197	1.0266	1.1061	0.8999	0.4852	0.9449	1.7598	0.9231	0.6928	1.0053	0.8703	1.9529	3.9009	1.8439	0.5395
O00292	LEFTY2	left-right determination factor 2	Oncology	-0.5109	-0.3364	-0.2066	-0.5704	-0.5601	-0.575	-2.0494	-1.1935	-1.0581	-3.5074	-1.4362	-1.4429	-0.0268	-0.0433	-2.1199	-0.5347	-0.036	0.3359	-1.2803	-0.0559	-1.5774	-0.4816	-0.1061	-0.3111	0.1881	-0.3693	0.0543	0.7069	0.8746	-0.4641	0.7122	0.9455	-0.7583	-1.713	-1.5609	-2.0621	-0.4761	-0.0383	-0.4082	-1.2197	-0.2577	0.156	0.5706	0.668	0.2975	-0.7265
O00300	TNFRSF11B	TNF receptor superfamily member 11b	Inflammation	-0.2916	-0.5194	-0.411	-0.3272	-0.2629	-0.2653	0.6864	0.2637	0.204	-1.4429	-0.1424	-0.1459	-0.0902	0.492	-0.8502	0.1865	0.8933	1.2194	1.2025	1.0847	-0.0687	1.017	1.196	1.3972	-0.3334	-0.5449	-0.6359	-0.1468	-0.2617	-1.0574	-0.2371	-0.0396	0.1329	-0.5072	-0.5237	-0.3102	0.2548	0.2835	0.1442	-0.8141	0.3442	0.0714	-0.1763	-0.0259	0.231	-0.765
O00308	WWP2	WW domain containing E3 ubiquitin protein ligase 2	Neurology	1.8724	1.9839	2.8801	3.5181	3.5337	4.7147	3.7972	2.9529	3.7189	3.5224	2.3858	2.8026	3.6777	3.578	3.7685	3.3483	3.5649	3.1172	1.3794	2.7398	3.158	2.8419	2.9094	4.5346	4.0768	3.4948	3.2651	4.1286	3.6622	4.5613	3.5525	3.4647	2.6537	3.7107	3.7609	3.1936	2.4643	4.0969	3.1444	3.3887	3.0941	3.5017	3.3032	4.6701	3.8032	3.7315
O00327	ARNTL	basic helix-loop-helix ARNT like 1	Cardiometabolic_II	NA	NA	NA	NA	NA	NA	NA	NA	NA	NA	NA	NA	NA	NA	NA	NA	NA	NA	NA	NA	NA	NA	NA	NA	NA	NA	NA	NA	NA	NA	NA	NA	NA	NA	NA	NA	NA	NA	NA	NA	NA	NA	NA	NA	NA	NA
O00337	SLC28A1	solute carrier family 28 member 1	Oncology_II	-2.3708	-2.0027	-1.8401	-1.5586	-2.7119	-0.601	-2.0944	-2.7014	-2.0259	-2.0932	-0.9391	-1.6748	0.3928	-0.0546	-0.9702	0.267	-1.054	-0.144	-0.8118	-1.0279	-2.574	-1.6208	-1.3251	-1.4467	-1.8688	-0.9278	-1.8917	-0.9282	-0.7777	-1.2186	-0.4706	-0.744	0.1065	-0.1152	-0.6551	-1.4406	-0.2502	-1.5926	-1.792	-2.233	-1.1896	-0.6277	-1.1008	-0.9447	-0.6729	-1.2286
O00339	MATN2	matrilin 2	Inflammation	-0.0206	-0.2033	0.2119	0.1675	0.1969	0.1713	0.046	0.3431	0.2306	-1.6842	-0.1122	0.189	-0.1302	0.2105	-1.3764	0.1991	0.1827	0.2768	0.0827	-0.0003	-0.9248	0.1607	0.2666	0.3364	0.3184	0.0872	0.1217	0.4471	0.2711	-0.8631	0.2911	0.6819	0.4637	0.1363	-0.0628	-0.4559	0.6521	0.2241	0.0437	-1.4297	0.3106	0.2387	-0.0616	0.1025	0.0879	-1.2409
O00391	QSOX1	quiescin sulfhydryl oxidase 1	Inflammation_II	-0.554	0.2109	-0.1579	-0.1712	-0.0997	0.0462	-0.6404	0.2227	0.41	-1.6295	0.3102	0.5445	-0.2164	0.2239	-1.6663	0.2422	-0.0998	-0.1715	-0.2945	-0.0548	-1.5202	-0.1933	-0.004	-0.0399	-0.279	-0.3215	-0.319	0.2791	0.4182	-1.4151	-0.1863	0.725	0.1901	0.165	0.1096	-1.3695	0.1897	0.3816	0.1246	-1.43	0.5986	0.4243	0.1467	0.1411	0.1116	-1.7522
O00399	DCTN6	dynactin subunit 6	Neurology	2.3082	1.8574	3.2434	3.4135	3.225	4.003	3.3037	2.7191	3.2195	3.0461	1.7778	3.0351	5.1223	5.0016	3.5367	4.4071	4.2022	4.3909	2.0609	3.9091	3.5569	2.4468	2.8543	4.8362	5.412	5.5026	4.2942	5.4184	4.2364	5.2364	4.1287	4.3919	1.9752	2.6803	2.6569	3.4281	1.6783	5.8636	4.9161	3.6617	5.4748	5.3248	3.7434	4.5441	3.2326	2.7166
O00401	WASL	WASP like actin nucleation promoting factor	Inflammation_II	1.2999	1.069	3.5351	-0.6094	-0.5576	-0.4974	0.1785	-1.9987	-0.4864	-0.7903	-2.4181	-6.0211	4.1314	4.2208	0.0044	3.9872	-0.3414	-0.3843	-0.7745	0.2949	0.4777	-0.8045	-0.4714	-1.2075	0.5818	1.0678	0.221	2.2737	2.2447	0.5888	2.4881	2.0785	-0.833	1.2277	0.338	-1.1821	-0.9159	2.8828	2.4975	0.1187	3.1002	2.679	-0.0779	-6.5267	-1.0367	-2.1602
O00422	SAP18	Sin3A associated protein 18	Oncology_II	NA	NA	NA	NA	NA	NA	NA	NA	NA	NA	NA	NA	NA	NA	NA	NA	NA	NA	NA	NA	NA	NA	NA	NA	NA	NA	NA	NA	NA	NA	NA	NA	NA	NA	NA	NA	NA	NA	NA	NA	NA	NA	NA	NA	NA	NA
O00425	IGF2BP3	insulin like growth factor 2 mRNA binding protein 3	Cardiometabolic_II	1.4419	0.5928	1.0565	3.6215	3.7594	3.4427	2.3411	3.4504	3.634	2.445	2.0341	2.7072	3.8914	3.5747	3.7676	2.4497	3.7747	3.1143	-0.0135	3.0506	2.5279	1.1635	0.946	3.8147	3.171	2.8018	2.9794	4.7711	3.0306	3.7423	3.1132	2.9593	2.2218	2.7839	2.7022	2.9651	1.1396	3.399	3.5664	1.5491	2.0378	3.1517	3.2141	4.2602	2.0726	2.4664
O00451	GFRA2	GDNF family receptor alpha 2	Oncology	0.0321	-0.0205	0.0743	-0.2789	-0.104	-0.0034	0.3199	0.1017	0.2012	-0.5242	-0.2257	-0.0396	-0.6616	-0.6539	-1.5565	-0.5726	-0.1501	0.4917	0.3662	0.2344	-0.2087	0.1055	0.0079	0.297	0.0532	0.0313	0.2601	0.0294	-0.004	-0.4609	-0.0245	-0.055	-0.3086	-0.3677	-0.3227	-0.9684	-0.754	0.5961	0.7141	-0.3001	0.4075	0.303	-0.3968	-0.2554	-0.3288	-1.0451
O00468	AGRN	agrin	Inflammation	0.7023	0.4009	0.1637	0.1707	0.4246	0.3267	0.4442	0.1097	0.0198	-1.0045	-0.3339	0.0055	-0.3643	0.4539	-0.3786	-0.1893	0.9216	1.0421	0.9158	0.8578	0.2968	0.9892	1.1407	1.4555	0.1009	0.6222	0.023	0.5494	0.2693	-0.1823	0.1942	0.5317	-0.0182	-0.433	-0.6372	-0.0541	0.3314	1.0632	0.5682	-0.4806	0.7148	0.8192	0.1232	0.4845	0.587	0.266
O00533	CHL1	cell adhesion molecule L1 like	Cardiometabolic	1.303	1.1183	0.402	-0.7807	-0.6553	-0.7386	-1.9322	0.3632	0.3778	-2.9136	0.2793	0.5221	0.0787	0.0731	-2.8791	0.158	0.0529	-0.0198	0.0481	-0.0516	-1.5597	0.01	0.3302	0.3253	0.033	-0.3212	-0.0895	0.4891	0.1773	-2.5342	0.154	0.518	0.7074	0.9604	1.0538	-1.6686	1.2365	0.5138	0.0865	-2.445	0.3315	0.3715	-0.2373	-0.3087	-0.2192	-2.9147
O00534	VWA5A	von Willebrand factor A domain containing 5A	Oncology_II	1.3593	0.8132	-0.254	-0.0583	-1.6373	0.4034	-0.6058	-0.9869	-1.6655	-3.5611	-2.6314	-1.1793	-0.2236	0.0718	-0.9166	-0.7918	-0.5937	-0.1502	-0.7918	-0.5636	-0.6406	-0.3621	-0.249	0.1306	0.4766	-0.4157	0.1435	1.6432	0.42	-0.0084	1.3496	0.1027	0.2904	0.3241	0.5599	-0.1349	-0.8094	3.1094	3.4953	1.5445	3.8962	3.5551	-3.9867	-0.0731	-0.1385	-0.5881
O00548	DLL1	delta like canonical Notch ligand 1	Oncology	0.2606	0.1659	0.2569	1.5179	1.0004	0.6708	1.5613	0.8332	0.6661	-1.4699	0.4398	0.5798	-0.2285	0.0439	-2.0252	-0.3308	1.2793	2.2596	1.3882	1.1856	-0.3567	1.1994	1.5469	1.4353	0.1891	-0.0521	-0.1732	0.328	0.279	-1.4983	0.0855	0.0995	0.4551	-0.1884	-0.3848	-1.1755	0.7813	1.4618	1.1606	-0.6767	1.3343	1.43	0.5093	0.5227	0.7422	-0.8801
O00559	EBAG9	estrogen receptor binding site associated antigen 9	Neurology	3.7341	3.8776	5.3299	5.6856	5.9472	6.0189	6.0559	5.9449	5.9437	5.2851	4.9823	5.7636	6.4748	6.5732	6.3384	4.9128	6.5748	6.4314	1.377	6.3135	6.2466	5.2573	4.9394	6.6482	6.0352	6.0199	5.9106	7.0101	7.0206	6.7607	6.1251	6.3404	5.2955	5.3778	5.2512	5.7162	5.4616	5.3407	5.3757	5.2709	6.0431	5.7425	6.5164	5.9768	6.589	5.7086
O00567	NOP56	NOP56 ribonucleoprotein	Cardiometabolic_II	-1.1633	-1.2275	1.313	-1.2028	-0.7522	-1.0828	-1.6593	-1.3748	-1.4755	-2.8776	-0.7435	-0.9199	1.4596	1.7184	-0.603	1.8684	0.7174	2.5047	2.0918	2.4017	-1.6534	0.738	1.3433	2.3088	-0.0047	3.054	-0.017	0.4093	0.3577	1.3389	0.5206	0.5324	-0.8146	-0.2513	-0.7554	-0.9802	-0.8437	5.9498	6.166	5.5287	5.7964	5.9985	0.2835	-0.1812	0.0285	-1.0964
O00584	RNASET2	ribonuclease T2	Cardiometabolic	0.4885	0.5444	0.1951	0.482	0.6667	0.9224	0.8493	0.2742	0.3493	-0.5768	-0.0233	0.2073	0.3529	0.6417	0.0827	0.8557	1.2163	1.4854	0.9058	1.3597	0.877	1.4272	1.4897	1.5857	0.4226	0.4597	0.1116	1.1984	0.8498	0.6615	0.8082	0.8433	0.2501	0.2996	0.2363	0.2571	0.7668	1.3749	0.9377	0.8018	1.3844	1.0893	0.7092	1.3482	1.0688	0.5156
O00585	CCL21	C-C motif chemokine ligand 21	Inflammation	-0.1803	-0.4761	-0.1937	-0.9752	-0.6221	-1.3616	-0.9892	-0.2652	-0.3427	-1.3742	-0.6024	-0.3217	-0.5918	-0.2797	-0.9708	-0.0128	-0.2399	-0.1504	0.0901	-0.2238	-0.8386	-0.0476	0.1009	-0.4065	0.0354	-0.1584	-0.5722	-0.3774	-0.8993	-0.1337	-0.8971	-0.4426	0.839	-1.3924	-1.4458	-0.6953	0.7101	0.3266	0.1726	-1.144	0.3751	0.1072	-0.8348	-0.7692	-0.6693	-0.9466
O00592	PODXL	podocalyxin like	Oncology	0.1626	-0.1758	-0.0919	-0.0675	-0.0812	-0.0875	-0.8497	0.0804	0.2029	-1.1194	0.0175	-0.124	-0.1722	-0.0895	-2.6705	-0.0224	-0.7723	-0.4621	-0.567	-0.4341	-1.8929	-0.3578	-0.4724	-0.3195	0.0855	-0.1037	-0.1199	0.2139	0.1552	-1.8019	0.1169	0.0886	-0.3346	-0.2963	-0.0554	-2.6752	-0.2552	0.2308	0.1635	-1.9354	0.333	0.0477	-0.1124	0.0104	-0.1677	-2.4504
O00602	FCN1	ficolin 1	Inflammation_II	0.9337	0.5323	1.166	0.1758	0.4854	0.0637	0.0702	-0.0819	-0.4547	-3.4588	0.0007	-0.2133	-0.1625	0.6541	-1.7494	1.0707	1.5636	1.8268	1.1971	1.3863	0.0333	2.0484	2.179	1.8039	-0.7605	-0.7897	-1.047	1.0357	0.3031	-1.4729	0.946	1.2196	0.5016	0.5421	0.5717	-2.0117	0.7604	0.58	1.09	-0.8963	0.6575	1.0236	1.2388	1.1644	1.2909	-1.9943
O00622	CCN1	cellular communication network factor 1	Oncology	0.2546	0.2737	1.4578	0.9985	1.3769	0.4895	0.8687	1.1561	0.8153	-1.2455	-0.0577	0.7011	1.1218	1.2355	-0.7947	-0.1636	0.8828	1.0909	0.8101	0.8297	-0.772	0.1641	0.5082	0.9895	1.3579	0.7358	1.2951	2.1651	1.8363	0.2756	0.9387	2.4235	1.0758	-0.0043	-0.101	0.1787	0.6171	0.9043	0.9172	-0.9936	1.2186	0.986	1.3917	1.513	1.065	0.6062
O00626	CCL22	C-C motif chemokine ligand 22	Inflammation	-0.4076	-0.4904	-0.2437	-1.8864	-2.7125	-2.9702	-3.8134	0.1525	-1.0681	-2.5759	-1.0247	-0.4965	-0.1003	0.0116	-3.0012	-0.5881	-0.5772	1.1991	-1.0682	-0.6914	-2.2633	-0.3767	-0.1142	-0.198	-0.0185	-0.5279	-0.6507	0.0442	-1.0491	-2.1177	-0.5201	-0.4525	-0.068	-2.9095	-2.9224	-2.1801	0.0422	-0.2784	-0.1978	-2.7192	-0.8822	-0.2048	-1.4678	-1.1499	-0.7833	-3.1492
O00748	CES2	carboxylesterase 2	Oncology	-0.7605	-1.2453	-1.425	-1.9609	-1.8228	-1.331	-1.6676	-2.0056	-1.9959	-2.7687	-3.0948	-2.9361	-1.4784	-1.7081	-2.215	-1.5263	-2.2134	-1.4681	-1.2592	-1.5978	-1.9577	-2.1235	-1.8279	-1.4912	-1.2142	-2.0631	-2.0045	-1.7309	-1.653	-3.1544	-2.2467	-1.6318	-2.2165	-1.8706	-1.5632	-2.2845	-2.058	-2.1122	-1.9274	-2.9072	-1.8166	-1.9904	-0.8856	-0.7628	-1.2636	-1.762
O14503	BHLHE40	basic helix-loop-helix family member e40	Neurology_II	-1.2976	-0.4495	-1.8791	0.5395	-1.4019	-0.7478	-1.5849	-7.6026	-0.1744	-1.5786	-2.0036	-3.3404	-0.0536	0.453	-2.3933	0.1078	-0.4734	-1.3716	-1.3736	-1.4626	-1.91	-2.6903	-1.452	-0.0985	-0.8474	-1.9548	0.0034	1.7569	0.9183	0.0691	1.6181	1.0308	-1.0567	-1.6943	-0.9239	-2.3435	-1.0102	0.8822	-1.6937	-1.8482	-2.4991	-1.0099	-2.7413	-0.0439	-0.6973	-1.0007
O14523	C2CD2L	C2CD2 like	Neurology	0.0339	0.6964	-0.2813	1.5898	1.351	1.645	1.206	1.2587	1.2043	-0.1091	0.7302	0.6236	1.2035	1.4748	0.1675	1.2328	0.6509	1.7142	-0.5213	0.6008	0.7802	0.951	0.9761	2.3173	2.4113	1.2388	2.7252	2.2036	0.6585	1.4805	1.2607	1.2363	0.8654	0.3674	0.9696	0.5635	1.2926	1.4736	0.8948	0.8061	0.7302	1.1088	1.0586	1.4762	0.8494	0.692
O14530	TXNDC9	thioredoxin domain containing 9	Neurology_II	0.9801	0.7498	1.573	3.1878	2.9332	4.2394	3.5233	3.0321	3.465	2.6536	1.6724	2.7816	3.8314	3.8073	3.1125	1.5225	4.2398	3.9083	-0.017	3.4603	3.3324	2.7066	2.7537	5.2784	4.0812	3.7345	3.3777	4.796	3.4013	4.793	3.3782	3.6864	2.4332	2.7042	2.4408	3.5295	2.0363	3.237	2.8955	2.6679	3.2683	3.3622	3.3753	3.9861	3.4996	2.7257
O14558	HSPB6	heat shock protein family B (small) member 6	Oncology	-0.319	0.4264	0.3982	1.1575	1.3564	1.144	1.3046	0.5981	0.4768	-0.779	0.3903	0.6635	0.4475	0.4429	0.0364	0.9556	0.1876	0.2615	0.0167	0.1475	-0.2381	0.7705	0.8702	0.2956	0.326	-0.397	-0.0592	-0.3355	-0.0665	-0.855	-0.1403	0.1781	-0.4846	-0.0023	0.0214	-1.0444	0.0347	0.6097	0.6372	-0.386	0.6225	0.7418	0.2966	0.424	0.6714	0.2408
O14578	CIT	citron rho-interacting serine/threonine kinase	Neurology_II	3.3167	3.5698	3.5392	3.1077	2.9619	6.0003	3.5904	2.0725	4.177	2.1209	1.7293	1.6149	2.998	3.0355	2.1018	2.3593	4.9407	4.6549	4.2076	4.3284	4.2273	4.4851	4.3747	6.6719	3.7893	3.4914	2.5358	3.6209	2.9991	3.2492	2.8157	2.5772	4.3726	4.8489	4.6177	4.7335	4.7165	3.9567	2.4735	2.2609	2.5659	3.6419	2.3538	4.704	4.0438	1.5153
O14579	COPE	COPI coat complex subunit epsilon	Neurology	-0.1804	-0.1868	-0.0834	-0.7476	-0.1476	-0.0033	-0.0286	-0.3633	-1.4976	-1.3758	-0.8376	-0.707	0.0432	0.9339	-0.3597	0.3795	-0.6395	0.6021	-0.5188	-0.2392	0.0593	-0.05	0.1216	-0.4204	1.0576	-0.1112	0.0969	-0.254	-0.3293	-2.2422	-0.6819	0.0106	-0.2131	-0.2913	0.199	-1.4285	-0.1191	0.6674	0.1928	-0.1898	0.4372	0.3671	-0.9481	0.4472	-0.0153	-0.6026
O14594	NCAN	neurocan	Neurology	0.7197	0.2504	-0.2725	-0.2884	0.0262	-0.1235	-0.2821	-0.0239	0.2144	-1.37	-0.2572	-0.191	0.1701	0.6367	-1.0382	0.4938	-0.2242	-0.1948	-0.1532	0.0361	-1.3571	-0.2729	-0.0644	0.0346	-0.1664	0.3557	-0.0781	0.7515	0.6513	-0.7027	0.4386	0.4171	-0.1531	-0.3686	-0.4209	-1.1768	-0.1172	0.1969	0.1808	-1.1574	0.1061	0.2728	0.7619	0.6897	0.4861	-0.5477
O14618	CCS	copper chaperone for superoxide dismutase	Neurology	1.1183	1.4327	2.6757	2.8267	3.0218	3.5379	3.5571	2.499	2.6715	2.2994	2.1175	2.7288	3.1094	3.2732	2.8244	2.1541	3.2996	2.9776	0.0663	3.0221	3.0144	2.6039	2.8334	3.6278	2.4627	2.3872	1.8722	3.8394	3.5609	3.716	3.4539	3.3878	1.4985	2.3371	2.196	3.0491	2.0246	2.1445	1.552	2.0201	2.3259	2.5558	3.168	3.4251	3.4408	3.2092
O14625	CXCL11	C-X-C motif chemokine ligand 11	Neurology	2.5685	2.465	2.7817	3.6569	3.5932	3.4622	4.8465	3.7284	2.993	1.6255	2.8742	3.1756	3.6743	4.5093	2.171	3.0939	6.2564	6.5234	2.5619	5.7759	4.5759	5.8424	6.0289	7.0371	4.7047	5.1488	3.8764	3.6531	4.1592	3.3053	3.2548	3.7839	4.0699	3.3097	3.5178	3.8664	4.4394	3.1357	3.2266	2.6382	3.9265	3.3437	2.8639	3.1781	3.7678	1.9613
O14662	STX16	syntaxin 16	Oncology	3.332	3.434	4.4442	6.3021	6.2629	5.7413	5.1249	4.8629	4.8823	4.6329	3.9358	4.0135	5.713	5.4543	4.8014	3.6198	5.1612	6.0205	1.4122	5.3874	5.2462	3.41	2.7766	6.0572	6.2767	5.5392	4.4951	6.3863	5.8104	5.779	5.2908	6.2605	4.2368	4.2819	4.3851	3.9652	3.0113	5.634	5.0221	4.4293	4.7972	5.0746	5.8072	5.3162	4.8982	4.8281
O14713	ITGB1BP1	integrin subunit beta 1 binding protein 1	Oncology	1.2029	0.3216	1.0129	2.1751	1.3059	2.0603	1.351	1.8998	0.0363	2.2112	0.8228	1.5405	1.1777	2.008	1.551	0.5726	0.6894	0.2412	-0.9235	0.9054	1.0298	1.6613	0.3085	2.1118	0.9288	1.6639	2.3113	2.8439	1.181	3.3267	1.8407	1.1803	1.4873	2.3592	1.3883	1.7019	1.7782	2.2944	1.2757	1.1131	1.7978	1.8383	1.2433	2.2299	0.8162	2.3032
O14717	TRDMT1	tRNA aspartic acid methyltransferase 1	Oncology_II	-2.5459	-2.3232	-1.7316	-0.2046	-0.0913	0.8878	-0.1145	-0.5076	-0.6087	-1.1007	-1.2288	-0.0437	0.4519	0.962	-0.2582	-1.4173	0.4036	0.0702	-3.2745	0.0989	-0.3645	-1.12	-0.6934	0.9285	0.1308	3.7583	-0.1524	1.4087	0.5129	0.6734	0.2827	-0.0778	-1.0231	-0.3779	-0.3464	-1.0035	-1.4248	-0.0761	-0.549	-1.7046	-0.6354	-0.4545	0.227	0.7833	0.385	-0.7015
O14737	PDCD5	programmed cell death 5	Neurology	1.1925	1.7373	2.2178	3.5355	3.5248	4.5914	3.7238	3.0284	3.3781	1.9701	1.8397	3.0271	3.7998	4.0662	2.7967	3.068	4.2572	4.1934	0.9804	3.8144	3.4613	3.2098	3.4676	5.2572	4.1526	3.7178	2.485	5.0518	4.1814	4.3411	3.9251	3.8496	3.1256	3.4902	3.575	4.3452	3.2897	3.7457	2.6834	2.8042	3.1815	3.3696	3.7545	4.7137	4.1935	2.9409
O14745	SLC9A3R1	NHERF family PDZ scaffold protein 1	Inflammation_II	1.5015	1.6733	3.2214	4.4943	4.2359	5.4898	4.331	5.6789	3.2208	3.0418	2.6842	3.3233	4.2909	4.717	3.2949	2.4247	4.8976	4.4478	0.5788	4.355	3.6686	3.1004	3.0297	5.8154	4.0052	4.0593	4.2844	5.84	4.757	4.9238	4.534	4.5738	3.0206	2.7764	3.0772	3.6623	2.9437	4.5506	3.9948	3.3441	4.5329	4.1633	4.4839	5.3663	4.8242	3.5221
O14763	TNFRSF10B	TNF receptor superfamily member 10b	Neurology	1.2039	1.4009	0.4552	0.5325	0.8406	0.867	1.6023	1.5422	0.9284	0.8391	1.3781	0.3793	-0.0741	0.33	0.7576	1.0628	0.5424	1.0325	0.8097	0.8478	1.194	1.481	1.5127	1.8117	0.0878	-0.2913	0.1065	0.5522	0.6984	0.7194	0.8602	0.8007	1.1575	1.0953	0.9421	1.8438	1.8802	0.9517	0.8528	0.9147	1.7021	0.9877	0.1913	0.3358	0.8604	1.0765
O14773	TPP1	tripeptidyl peptidase 1	Inflammation	0.2152	-0.3907	-0.4004	-0.1072	-0.0507	0.1394	0.329	0.2504	0.0522	-0.8933	-0.2855	0.2356	0.0301	0.3059	-0.4131	-0.0637	1.1689	1.5052	0.8652	1.255	0.4674	1.2513	1.3704	1.7409	0.6147	0.4068	0.5152	0.8053	0.6048	0.1519	0.1069	0.5586	-0.3154	-0.9871	-0.9682	-0.3741	-0.0248	0.7952	0.282	-0.3755	0.7842	0.3758	0.1581	0.5158	0.6154	-0.5668
O14786	NRP1	neuropilin 1	Cardiometabolic	0.4955	0.6283	0.3409	0.2777	0.4086	-0.0689	-0.4989	0.4986	0.2428	-1.7718	0.1698	0.392	-0.1302	0.3261	-1.8663	0.0451	0.761	0.7921	0.7174	0.4624	-0.8663	0.607	0.8804	0.7716	0.3562	-0.2453	0.2423	0.8537	0.3416	-1.5176	0.2953	0.4748	0.4404	0.2938	0.3554	-0.5755	1.1608	0.9467	0.8409	-1.0854	1.1798	0.8189	0.4055	0.4569	0.6413	-1.298
O14788	TNFSF11	TNF superfamily member 11	Inflammation	-1.4299	-1.1119	-0.8322	-0.6516	-0.1376	-1.0692	-2.9425	-0.7751	-0.2318	-1.7434	-1.7625	-0.1645	-1.5494	-1.1664	-1.5482	-2.0685	-0.3161	-1.2879	-1.1125	-1.536	-0.9723	-2.219	-1.4515	-1.6691	0.4562	0.9869	0.9176	2.8776	0.2465	-0.1452	2.6065	3.1347	0.1399	-0.8261	-0.4511	-0.8733	0.2853	-0.2221	0.1411	-1.1041	-0.7134	-0.4292	-1.0541	-0.4897	-0.7637	-1.9271
O14791	APOL1	apolipoprotein L1	Inflammation_II	-3.4723	-3.5364	-4.2838	-3.9241	-3.7771	-3.8989	-5.6878	-1.6429	-1.9447	-7.4286	-4.0995	-4.5588	-2.7055	-3.2568	-7.3354	-3.1344	-4.651	-4.1853	-4.7461	-4.4608	-6.7118	-4.695	-4.5405	-4.683	-0.0342	-2.3337	-3.0505	-3.5153	-3.288	-6.534	-3.5081	-3.2321	-1.9319	-2.7866	-3.2981	-6.2676	-1.5836	-4.6649	-4.8152	-7.4911	-4.5022	-4.3966	-3.0689	-2.8422	-3.0643	-6.3399
O14793	MSTN	myostatin	Cardiometabolic	0.2863	0.8476	-1.0926	-1.434	-1.7225	-2.0625	-3.1785	-1.6839	-1.1476	-2.5678	-1.9475	-1.7862	0.1572	0.5465	-1.6047	0.4055	-0.839	-1.0726	-1.4432	-1.5002	-2.5188	-0.7408	-0.6368	-1.2238	0.1478	-0.2843	0.5056	-0.5211	-0.6866	-2.1878	-0.8016	-0.3682	-1.7583	-2.6212	-2.7476	-2.3157	-1.6945	-1.7515	-2.0295	-3.5532	-1.2875	-0.9922	0.494	0.2827	0.108	-1.9212
O14798	TNFRSF10C	TNF receptor superfamily member 10c	Cardiometabolic	-1.0241	0.1854	-0.0488	-0.0601	0.2651	0.0953	-0.0971	-0.3177	-0.3681	-1.7868	-0.2211	0.0513	-0.79	-0.4785	-1.6428	-0.02	0.0447	-0.4947	-0.4366	-0.3567	-0.8189	0.5958	0.6912	-0.0921	-1.5307	-1.8273	-1.6372	0.3501	-0.2898	-1.5616	0.3949	0.0471	-0.93	-0.8699	-0.9705	-1.7156	-0.0343	0.6541	0.3505	-0.9783	0.5308	0.5726	0.639	0.5947	0.7822	-0.8359
O14828	SCAMP3	secretory carrier membrane protein 3	Oncology	4.9939	5.0176	5.4757	6.4761	6.5989	6.8382	6.927	6.1073	6.1161	5.7511	5.2807	6.0015	6.6366	6.5214	6.2474	4.8368	6.8771	7.044	2.6131	6.6969	6.7911	5.7866	5.4651	7.1502	6.8457	6.7009	6.7546	7.3222	6.8219	7.2454	6.6801	6.9909	5.5164	5.5973	5.7134	6.1378	4.967	5.9731	5.7182	5.8216	6.2465	5.8072	6.6318	6.7569	6.3987	6.0511
O14836	TNFRSF13B	TNF receptor superfamily member 13B	Inflammation	-0.6883	-0.9763	-0.0318	-1.1296	-1.1723	-1.3355	-1.1037	0.6538	0.1555	-1.1114	-0.0105	0.2157	-0.6084	-0.3129	-2.085	-0.4819	-0.206	-0.5278	-0.6809	-0.8019	-1.2616	-0.346	-0.4227	-0.3884	-0.349	-0.4144	-0.6147	-0.0293	-0.1585	-1.0529	-0.4236	-0.0215	-0.1889	-1.4272	-1.3608	-0.8423	0.2633	-0.0786	-0.2314	-1.3408	-0.2985	-0.1619	-0.5118	-0.2375	-0.1326	-0.8649
O14841	OPLAH	5-oxoprolinase, ATP-hydrolysing	Cardiometabolic_II	1.6336	1.4568	2.0773	2.3942	2.67	2.7115	3.1716	2.4741	2.1601	1.9575	1.709	2.2638	3.7437	3.7422	3.4455	2.9225	4.7577	4.4622	0.6233	4.4491	4.2984	3.4133	3.2908	4.8906	3.3159	3.5515	2.9892	3.4488	3.1537	3.2303	2.9963	2.7773	3.2887	3.5125	3.5203	4.0998	3.2052	3.3329	3.3856	3.408	4.0888	3.6794	3.4786	3.7432	3.508	3.1155
O14867	BACH1	BTB domain and CNC homolog 1	Inflammation	2.5743	2.0675	3.5003	4.1829	4.4169	5.6973	4.6048	4.3605	4.7736	4.1879	3.1126	3.9814	4.4673	4.8084	5.0759	3.5948	5.2589	4.6284	0.9941	4.9194	4.9319	4.0284	3.8794	5.1808	4.5444	4.3842	3.7885	6.1469	5.2345	5.7886	4.5203	4.4456	3.2493	4.4521	4.4331	4.7059	3.9162	5.391	4.5978	4.3635	4.9177	4.3906	4.3037	5.1379	5.2595	4.2025
O14879	IFIT3	interferon induced protein with tetratricopeptide repeats 3	Oncology_II	1.8737	0.8009	1.952	2.5828	2.4171	3.5769	2.9483	2.9284	3.1765	3.1989	2.9256	2.9051	4.3644	4.6851	3.1325	3.8162	4.0024	4.3516	-0.3985	4.4312	3.7796	3.0531	3.2771	5.8238	3.2436	7.2781	2.2828	4.1282	4.1956	3.805	4.1437	3.3192	1.1737	2.1641	2.2391	2.2387	2.1672	4.1421	3.1413	1.8376	2.8856	2.5629	3.593	5.1111	4.4293	2.5681
O14904	WNT9A	Wnt family member 9A	Inflammation	1.2186	1.0572	1.4476	1.4969	1.2426	1.6333	1.3149	1.1314	1.3803	0.9765	1.0971	1.3934	0.796	1.4559	0.5441	1.3047	1.3275	1.393	1.5488	1.5265	1.2163	1.186	1.1786	1.6108	0.7201	0.7278	0.5615	1.4633	1.6047	0.5003	1.0222	1.5386	0.5809	0.1366	0.4214	0.6512	0.8567	1.2658	1.049	0.6806	1.0276	1.2764	1.251	1.119	1.4925	1.2548
O14917	PCDH17	protocadherin 17	Cardiometabolic	1.5509	1.3596	0.1775	0.1859	1.237	0.5399	0.8268	1.1986	1.1929	-1.2817	0.9843	1.0943	0.7343	1.7157	-1.8741	0.7269	2.1713	1.9687	2.2384	2.294	0.3962	2.074	2.2113	2.2602	0.1916	0.4749	0.0939	0.4202	0.4269	-1.4034	0.0688	0.907	1.1203	0.6998	0.6069	-0.3691	1.3316	3.3401	2.9214	0.5684	3.3685	3.4149	0.1749	0.1129	0.9622	-1.3009
O14933	UBE2L6	ubiquitin conjugating enzyme E2 L6	Cardiometabolic_II	2.8137	2.9292	3.7751	5.339	5.4871	5.957	5.4086	5.3509	5.3491	4.4736	4.5103	5.03	4.9866	5.6704	4.1497	4.0679	5.1426	5.0987	1.8028	4.8477	4.6942	4.5172	4.5943	6.021	4.7694	5.8956	3.7631	5.7736	5.6317	4.9306	4.9832	4.9702	3.7966	3.8091	3.7932	4.0344	4.5704	4.8133	3.9597	3.7428	4.7586	4.778	5.4808	6.1591	5.9976	4.537
O14944	EREG	epiregulin	Neurology	0.3396	2.707	2.0367	2.8686	3.2281	4.412	3.4052	2.7895	2.2049	2.2605	3.3379	3.985	4.5856	4.1519	3.531	6.2791	4.987	5.8268	0.312	5.2037	4.6644	7.8831	7.8642	6.2921	3.8049	3.9691	4.6641	5.3999	4.8519	6.2144	5.1414	4.8578	1.6031	0.3993	0.6339	2.2211	4.5013	2.8899	2.1063	2.9652	3.8932	1.691	4.4339	5.1601	4.4631	3.3095
O14958	CASQ2	calsequestrin 2	Cardiometabolic_II	0.7871	-1.0479	0.6334	-0.0967	-0.4453	-0.2184	-1.3404	-0.1534	0.0891	-1.6686	0.0833	0.0506	0.34	0.7607	-1.2508	0.1591	1.1549	0.6612	0.3168	1.0638	-0.134	0.3505	0.8855	0.8124	1.7345	1.9831	1.2305	0.3904	0.1759	-0.0786	-0.6291	-0.2941	-0.1468	0.056	0.8373	0.5112	1.4604	-0.0307	0.5487	-0.7068	-0.9977	-0.377	0.7571	-0.2526	0.1219	-1.1382
O14960	LECT2	leukocyte cell derived chemotaxin 2	Cardiometabolic_II	-6.1699	-5.9489	-4.1961	-4.4679	-4.3688	-4.6816	-5.045	-3.1986	-3.2513	-4.4803	-3.9947	-3.8825	-4.5677	-4.5564	-4.8598	-3.9889	-4.7969	-4.091	-4.2758	-4.3224	-4.4725	-4.566	-4.1091	-4.5231	-3.8924	-4.1155	-3.9877	-2.8596	-3.0922	-3.8842	-3.2823	-2.8489	-4.2635	-5.478	-5.7954	-4.6637	-3.5269	-6.2566	-5.7952	-7.1576	-6.0317	-5.6181	-4.5724	-4.8244	-4.4638	-4.48
O14964	HGS	hepatocyte growth factor-regulated tyrosine kinase substrate	Oncology	1.992	2.4303	3.3016	3.8166	4.049	5.144	4.5912	4.0023	4.5479	3.5139	3.0701	4.3704	5.0355	5.3563	4.2908	3.9156	5.0554	4.8002	0.769	4.4936	4.2432	4.16	3.9238	6.0093	4.2881	4.5202	4.3854	6.3006	5.5298	5.6779	5.3361	4.8749	3.6171	3.2995	3.4681	4.3916	3.4223	4.3562	3.9934	4.1866	4.798	4.5109	4.8745	5.811	5.3131	4.1163
O14967	CLGN	calmegin	Neurology_II	1.8493	2.034	1.6699	0.042	0.2479	-0.4572	0.0687	0.1379	0.0174	-0.5832	-0.1299	-0.0623	0.0664	0.3335	-0.839	-0.9591	0.7912	1.1121	0.7625	0.7385	0.4715	0.961	1.0932	1.1676	0.6252	0.3781	0.3395	-0.6347	-0.2246	-1.0155	-0.5355	-0.2126	1.0944	0.1757	-0.0722	-0.2092	0.6642	0.6646	0.4716	-0.4567	0.3533	0.7676	0.405	0.3054	0.7589	-0.5496
O14974	PPP1R12A	protein phosphatase 1 regulatory subunit 12A	Oncology	3.6694	3.9228	5.5617	6.6798	6.4289	7.0787	6.3334	5.808	5.9039	4.48	4.8066	5.8809	7.2193	7.4028	5.755	5.2784	7.0611	7.4307	1.5249	6.5896	5.9185	5.7908	5.9127	7.7132	6.7303	6.4511	6.8524	8.3237	7.0343	7.3863	7.1381	7.2725	5.0072	5.0281	5.1125	5.1776	4.7623	6.6372	5.919	5.1359	6.7644	6.1107	6.5962	7.4206	6.7217	5.223
O15013	ARHGEF10	Rho guanine nucleotide exchange factor 10	Neurology_II	2.7914	2.5167	3.9682	6.3275	6.0772	6.6131	6.4528	6.3926	6.0417	6.0264	4.9901	5.8057	6.2992	6.1149	5.827	3.4296	6.8702	6.4112	1.6882	6.1254	6.3837	4.8918	4.7498	7.3448	7.0117	6.4382	6.9919	6.919	5.7073	7.1748	5.7325	6.462	5.0409	5.5048	5.5088	6.1392	4.0623	6.3027	5.7065	5.9847	5.9106	5.9336	6.2108	6.583	5.5346	6.1127
O15018	PDZD2	PDZ domain containing 2	Cardiometabolic_II	4.0316	3.8831	4.7081	6.3553	6.2161	6.1861	5.6409	4.1749	4.2921	3.7131	3.3685	3.9908	6.1635	6.2604	5.3222	4.048	6.0016	6.3841	1.2444	5.528	5.2226	3.8689	3.9887	6.6725	6.1513	5.7061	4.9968	6.8822	5.9192	6.542	5.8044	6.322	3.9037	4.0458	4.0321	3.8398	3.3231	4.5267	4.0867	3.2265	4.3477	4.2429	5.6345	6.0153	4.7397	4.5586
O15020	SPTBN2	spectrin beta, non-erythrocytic 2	Neurology_II	0.9144	0.3979	0.2315	5.2973	5.2784	4.1884	3.8452	1.0622	0.8457	0.3821	0.4403	0.6488	2.6012	2.0503	0.0331	1.7399	1.5189	-0.1484	0.6928	0.623	0.589	1.2926	1.0428	2.3881	1.263	1.3718	0.5072	1.8184	1.1685	1.5281	0.6061	0.4192	-0.7348	1.15	0.9554	1.5715	1.2139	1.8035	0.7735	0.606	0.8732	2.0738	0.2432	1.5966	1.2828	0.098
O15031	PLXNB2	plexin B2	Cardiometabolic	0.303	0.0754	-0.4132	-0.0495	0.1714	0.0461	0.0484	0.3463	0.2906	-1.6941	0.2284	0.1339	0.1913	0.7003	-1.3519	0.3229	0.2721	0.5075	0.2596	0.2434	-0.7298	0.2975	0.4588	0.3999	-0.3078	-0.3556	-0.4677	0.2759	0.3004	-1.1174	0.2159	0.6125	-0.203	-0.3437	-0.3975	-1.1713	0.2882	0.9417	0.5871	-0.8071	1.2788	0.7867	0.2118	0.1452	0.3298	-1.154
O15078	CEP290	centrosomal protein 290	Oncology_II	NA	NA	NA	NA	NA	NA	NA	NA	NA	NA	NA	NA	NA	NA	NA	NA	NA	NA	NA	NA	NA	NA	NA	NA	NA	NA	NA	NA	NA	NA	NA	NA	NA	NA	NA	NA	NA	NA	NA	NA	NA	NA	NA	NA	NA	NA
O15083	ERC2	ELKS/RAB6-interacting/CAST family member 2	Neurology_II	2.7597	3.0181	1.9038	1.4086	1.5384	2.105	1.3613	2.1268	1.8639	1.3792	0.8694	1.6696	2.987	2.5725	2.2589	1.3177	3.1305	2.8823	0.2827	2.2312	1.8412	1.8946	1.1636	2.7984	3.404	3.2526	2.5103	3.0503	2.2276	4.0909	2.1336	2.8904	0.8973	1.0406	0.3036	0.5122	0.3986	2.6905	2.5155	0.5228	1.9497	2.7731	2.0178	1.0949	-0.4214	0.7371
O15116	LSM1	LSM1 homolog, mRNA degradation associated	Oncology	-0.566	-0.9956	-0.8573	1.0342	1.2239	0.6983	-0.2835	0.1607	-0.4404	-1.2262	-1.0992	-0.054	0.1452	-0.0456	-0.7224	-0.2097	0.6057	-0.1709	-1.0909	-0.106	-0.2434	-0.228	-0.9084	0.2718	-0.3452	0.0898	-1.0255	0.9078	0.148	-0.5923	0.2442	0.0329	-0.201	-0.4943	-0.169	0.1049	-0.0173	-0.3057	-0.244	-0.3862	-0.4508	-0.1403	0.0912	0.4191	0.6169	-0.736
O15117	FYB1	FYN binding protein 1	Neurology	3.8697	3.8544	5.086	6.4754	6.3658	6.579	5.1934	5.9605	6.0255	4.0906	5.0029	6.2776	6.7232	6.7243	4.207	4.69	6.5194	7.5474	1.053	6.1738	4.543	5.0702	5.3962	7.3822	6.5848	6.1803	5.5342	7.5765	6.3781	5.9436	6.3299	6.5844	5.3318	4.8193	4.7221	4.1868	4.8667	6.1019	5.9472	3.7854	6.4439	6.0286	6.9787	7.6273	6.8618	4.8927
O15123	ANGPT2	angiopoietin 2	Oncology	0.687	0.5761	1.1702	0.9724	1.1254	1.0518	1.6834	0.5598	0.4628	-0.9701	0.2778	0.3259	-0.1177	-0.0306	-0.621	0.2311	0.5385	0.6422	0.2236	0.5246	0.1393	0.536	0.5803	0.4208	0.6407	0.4855	0.329	1.1012	0.8565	0.129	0.6385	1.0463	1.0551	1.0127	0.9365	0.8756	1.5671	1.8531	1.4352	0.8722	1.7997	1.6192	0.045	0.0524	0.3004	-0.1034
O15164	TRIM24	tripartite motif containing 24	Oncology_II	0.4711	-0.3622	1.0585	4.3161	4.5347	6.0831	3.6941	3.6323	3.6018	3.0216	1.6703	3.0989	3.2097	4.4764	2.5817	2.7674	4.7625	3.9235	1.2677	4.9227	4.8542	3.9537	3.893	5.7329	4.2527	4.0383	2.8456	6.0571	4.1076	4.4815	2.5942	3.1187	2.1049	4.776	4.3637	3.1779	3.2592	5.2321	3.253	3.138	2.7586	3.2777	2.953	4.7225	4.1545	3.0535
O15169	AXIN1	axin 1	Inflammation	4.7906	4.0071	6.1015	6.25	6.7312	6.6406	6.8992	6.2537	6.2499	5.5671	5.1352	5.9555	7.3436	7.4933	7.014	4.9237	7.1533	7.0652	1.6694	6.9304	6.7897	5.7728	5.768	7.1613	6.6736	6.9233	6.7579	7.9445	7.3676	7.9714	6.7953	7.2719	5.6711	5.4928	5.2443	6.3914	5.4924	6.6822	6.5777	5.9514	6.9382	6.6685	7.3364	6.9935	7.1187	6.7928
O15182	CETN3	centrin 3	Oncology_II	1.4739	1.1062	1.901	3.8078	3.5965	4.3349	3.1647	2.9714	2.9113	2.265	1.5107	2.5611	3.3949	3.5682	2.4206	1.6488	2.999	3.0516	1.4723	2.6631	2.6528	2.2179	2.1549	3.8684	3.8923	3.6833	3.6523	5.1083	3.5139	4.3465	2.9349	3.6423	1.7917	2.6033	2.6004	1.8758	1.6955	3.49	2.4696	1.8197	2.2391	2.6528	3.5256	4.1495	3.3105	2.8957
O15197	EPHB6	EPH receptor B6	Neurology	-0.3834	-0.5135	-0.5923	0.2651	0.593	0.2649	0.5898	0.4374	0.2618	-1.5658	-0.1846	0.1021	-0.7607	-0.7268	-1.378	-0.6899	0.4206	0.6288	0.4787	0.3635	-0.6067	0.2773	0.4178	0.5324	-0.2764	-0.3376	-0.2886	-0.2336	-0.2538	-1.1961	-0.6024	-0.1491	-0.1151	-0.5201	-0.7924	-0.6243	0.1247	0.2444	0.2162	-1.171	0.4813	0.2928	-0.1276	0.058	0.0576	-0.6545
O15211	RGL2	ral guanine nucleotide dissociation stimulator like 2	Oncology_II	8.3926	7.5855	7.8624	9.0021	9.1457	9.5199	8.4297	12.6972	12.4529	10.3426	12.6668	11.8827	11.062	10.5757	9.95	9.288	9.9465	9.4057	7.4533	9.3302	8.3822	7.3485	7.9975	10.8539	9.246	8.3149	8.3546	11.4087	10.4941	10.3788	9.9148	9.6476	7.4545	9.1523	8.582	6.9233	8.4523	8.6364	9.2733	6.5738	8.7745	9.2803	9.9037	11.5028	10.1376	9.0443
O15212	PFDN6	prefoldin subunit 6	Neurology_II	-3.7679	-3.5568	-2.894	-3.2766	-2.1646	-8.3418	-2.7645	-2.2261	-2.1894	-2.693	-2.8846	-8.7655	-4.0747	-2.3673	-2.2383	-1.0983	-2.325	-4.5664	-1.4447	-3.2116	-2.9009	-2.5851	-1.5731	-7.9158	-0.384	-1.4099	-1.2822	1.6886	1.3828	0.9958	2.101	1.2867	1.2333	1.6799	1.8506	-1.2873	1.998	-8.4278	-2.3728	-3.9622	-1.7113	-3.9521	-4.9638	-8.3046	-2.8192	-2.3141
O15213	WDR46	WD repeat domain 46	Oncology_II	0.9417	1.9381	2.1188	6.7182	6.7801	8.3993	2.6486	3.6281	5.7763	0.0198	1.554	2.665	5.2914	6.5982	2.1965	5.2689	5.0444	4.0167	3.5137	3.9001	3.728	3.8392	4.3938	7.0043	7.1957	6.0607	2.8027	7.3668	5.8994	5.8583	4.5903	5.1488	3.5351	6.8632	7.0417	3.3271	4.3287	6.318	4.6444	1.1386	1.6665	4.5573	4.8376	7.2821	5.9359	1.1729
O15232	MATN3	matrilin 3	Neurology	0.8783	0.7511	-0.2471	2.2007	2.3696	2.152	2.3828	0.6051	0.497	-0.7586	0.5868	0.7002	0.356	0.4812	-0.1159	0.7379	1.4853	1.8162	1.3447	1.5352	0.7267	1.4791	1.5712	1.5503	0.0911	0.4605	0.1007	0.8655	0.7411	0.2112	0.6404	1.0156	0.4928	1.56	1.261	-0.1748	0.4597	0.8224	0.6504	-0.2154	0.9185	0.679	2.3123	2.4207	0.82	1.2619
O15234	CASC3	CASC3 exon junction complex subunit	Neurology_II	0.6354	0.8181	2.3115	3.7889	3.8758	5.3839	4.4208	2.7993	4.4103	2.4093	1.5355	3.1179	3.9575	4.8686	3.5752	2.9789	4.7636	4.1255	0.9202	4.1837	3.4328	3.2089	3.5315	5.6217	3.6488	3.81	3.0377	5.3382	4.7735	3.9661	3.7787	3.4707	2.4624	3.6172	3.6728	3.6736	3.0168	4.2773	2.5347	2.5561	3.3381	4.006	4.3165	5.1245	5.0472	2.7847
O15240	VGF	VGF nerve growth factor inducible	Neurology_II	4.5187	4.18	0.4195	0.3657	0.1987	0.6771	0.1147	0.1617	0.6437	0.5384	-0.121	-0.3668	0.3665	0.0973	0.6925	0.482	2.5728	2.7437	2.7672	2.6301	1.3872	2.4913	2.4185	2.6423	0.2729	0.5392	0.6306	0.642	0.9319	0.7947	0.3071	0.9203	1.6721	1.4488	1.5209	0.851	1.2416	0.4884	1.003	0.5325	0.5962	1.0364	0.903	0.6493	0.8601	0.8288
O15263	DEFB4A_DEFB4B	defensin beta 4	Oncology	-2.8794	-3.0814	-3.0023	-0.6846	-0.4666	-0.1512	-2.5424	-4.3098	-4.3624	-4.6452	-4.9913	-4.5198	-3.587	-3.0049	-4.3593	-3.6804	-3.8657	-1.9558	-2.6915	-2.4365	-4.2204	-3.1964	-2.9229	-2.5234	-2.2543	-2.2392	-2.2095	-1.6179	-2.2518	-4.1305	-2.2025	-2.0157	-2.4182	0.338	0.6194	-2.3907	-1.4242	-1.6982	-2.7847	-4.825	-2.53	-2.6147	-0.8761	-0.4619	-0.8185	-2.8798
O15264	MAPK13	mitogen-activated protein kinase 13	Oncology_II	-1.541	-0.036	-0.2845	1.4873	0.9475	2.6504	0.2711	-1.3208	0.4306	-7.9918	-0.1593	-2.6558	0.535	1.1681	0.4143	1.2878	0.179	0.9906	-0.8974	0.4269	0.0562	0.2026	0.5691	2.454	0.7869	0.2888	0.388	1.8672	0.0239	0.5493	1.3212	-0.4943	1.8314	2.1238	2.1039	1.0526	1.358	1.7618	0.5974	0.9675	-0.3002	0.3849	0.2249	3.9829	1.4603	0.4784
O15269	SPTLC1	serine palmitoyltransferase long chain base subunit 1	Neurology_II	0.5866	0.6265	1.0363	1.4412	1.1946	2.5717	0.4927	1.3201	1.473	0.3663	0.9664	1.7915	0.9232	1.2341	0.6865	1.4388	1.4178	2.1549	0.7832	1.7673	0.9584	1.376	1.4173	2.6649	1.8854	0.7345	1.862	1.3947	1.2683	0.8214	1.4209	1.0045	1.1389	1.5775	1.7653	0.4396	1.4359	1.8738	0.7715	0.9061	1.3537	0.8713	1.8984	3.8294	1.622	0.879
O15294	OGT	O-linked N-acetylglucosamine (GlcNAc) transferase	Oncology_II	NA	NA	NA	NA	NA	NA	NA	NA	NA	NA	NA	NA	NA	NA	NA	NA	NA	NA	NA	NA	NA	NA	NA	NA	NA	NA	NA	NA	NA	NA	NA	NA	NA	NA	NA	NA	NA	NA	NA	NA	NA	NA	NA	NA	NA	NA
O15305	PMM2	phosphomannomutase 2	Cardiometabolic_II	5.6332	5.7163	6.2345	7.6224	7.4633	8.0541	7.7963	7.1112	7.0187	6.335	6.2482	7.3082	7.9925	8.0348	7.3359	6.9384	8.0179	7.8171	2.8327	7.5625	7.4209	6.7036	6.5549	8.2081	7.9517	7.7901	7.7171	8.3525	8.1552	8.202	7.9043	7.8475	6.7959	6.6083	6.8273	7.2151	6.8939	6.9314	6.2946	6.5852	7.1457	6.7824	7.987	8.2814	8.2585	7.2621
O15335	CHAD	chondroadherin	Inflammation_II	0.6226	0.1978	-0.5807	-2.271	-2.2326	-1.8524	-2.5165	-1.2939	-0.6862	-2.4805	-1.1553	0.4229	-1.3733	-1.356	-2.7874	-1.9829	-1.7348	-1.8118	-1.8376	-1.9284	-1.7721	-1.1285	-1.2168	-2.0539	-0.5084	-0.7293	-0.3716	-1.6172	-1.9771	-2.3575	-1.7144	-1.1075	-1.2057	-3.1756	-3.2361	-2.0829	-1.7636	-2.4846	-2.3206	-2.9069	-2.1801	-2.1788	-1.4056	-1.2989	-0.2781	-1.548
O15350	TP73	tumor protein p73	Neurology_II	1.064	-1.5692	0.0307	0.086	-0.7968	-6.3891	-0.2767	0.233	-0.459	-0.6929	-0.2887	-0.8585	-6.3699	-0.5845	0.751	-0.5705	0.8275	-0.8063	-1.8139	-1.8646	-2.5331	-1.8547	0.2401	-0.963	0.3109	-0.9956	-1.9815	-2.4526	-6.1702	-1.3161	-1.0316	-0.3569	-1.2816	-0.956	0.6748	0.2752	1.0326	2.9679	2.8966	-2.2725	2.3112	3.1447	-0.8854	0.6368	-0.2384	-0.4091
O15354	GPR37	G protein-coupled receptor 37	Cardiometabolic	1.9604	1.2352	1.3057	2.1681	2.3194	1.9991	2.6566	1.4451	1.4541	-0.0949	1.3443	1.1515	2.2674	2.5991	1.9253	2.4458	2.5673	3.2889	1.8036	2.6488	2.4568	2.4318	2.8913	2.8514	0.6646	1.0436	0.8177	2.0198	1.9921	2.145	1.5058	2.7651	3.0147	2.4939	2.4087	2.5355	2.4962	2.7692	2.9834	1.646	2.8734	3.2529	1.9968	1.1811	1.6287	1.5253
O15357	INPPL1	inositol polyphosphate phosphatase like 1	Oncology	4.4821	4.5343	5.798	5.951	6.3155	6.6853	6.8388	6.3368	6.4903	5.8959	5.496	6.3659	6.6693	7.0903	6.9158	5.4034	7.0582	6.9764	1.0072	7.1943	7.0033	6.1835	6.0014	7.0579	5.7258	6.5011	6.2956	7.7784	7.6506	7.5309	7.1682	6.8348	5.1817	5.2499	5.3463	6.1032	5.5589	5.8647	5.8266	6.1674	6.7406	6.0185	7.1942	7.6754	7.3136	6.4062
O15382	BCAT2	branched chain amino acid transaminase 2	Neurology_II	-1.4332	-1.0859	-0.023	-1.8288	-0.2799	0.1485	-1.0032	-1.7809	-0.502	-1.7144	-1.763	-1.4928	0.8901	1.3715	-0.7043	0.7934	-0.0037	-0.9514	-1.161	-1.0063	-1.6237	-1.5125	-2.3041	-0.4017	-0.124	-0.7223	-1.091	0.9647	-1.3458	-0.8082	-0.6533	-2.6499	-1.7948	-0.8457	-0.5102	-2.2133	-0.9271	1.0365	0.5654	-0.7486	0.339	0.0702	-1.2092	-0.2941	-0.6621	-1.6648
O15389	SIGLEC5	sialic acid binding Ig like lectin 5	Neurology	1.6293	0.9854	1.5464	1.5526	1.7878	1.2043	1.3799	1.7246	1.3324	-1.1436	1.3482	1.1154	0.2242	1.2021	-2.043	0.5113	2.0802	2.691	2.5543	2.4277	-0.0326	2.6136	2.7998	2.919	0.5223	1.0964	0.25	-0.4352	0.137	-2.4397	-0.6453	-0.122	0.2436	-0.2503	-0.3911	-1.3374	1.0621	1.5326	0.8643	-1.0896	1.4787	1.255	1.1096	1.1688	1.691	-0.4602
O15394	NCAM2	neural cell adhesion molecule 2	Neurology	0.4808	0.2779	0.2961	-0.3289	-0.0808	-0.2037	-1.3817	-0.1989	0.0455	-2.5533	-0.156	0.3543	-0.3662	-0.4618	-3.776	-0.4242	-1.1612	-1.3603	-0.9071	-0.8376	-2.5321	0.2625	-0.7224	-0.4072	-0.0507	-0.4492	-0.2457	0.4829	-0.0321	-1.8218	0.0082	0.5904	-0.3086	-0.2259	-0.276	-2.4973	0.1889	0.2315	-0.3698	-2.6297	0.1996	-0.1731	-0.5394	-0.6236	-0.4975	-3.5322
O15400	STX7	syntaxin 7	Inflammation_II	4.0332	4.1136	4.706	5.4427	4.9297	5.1357	5.0519	4.6578	4.5885	4.6721	4.5894	4.6729	4.9377	4.8472	4.484	4.127	4.8007	4.9152	3.2072	4.6066	4.6159	4.3342	4.1055	4.9307	5.1947	4.8527	4.022	5.2096	4.8357	5.2013	5.136	4.9345	4.3268	4.5458	4.4906	4.366	3.8992	5.1052	4.7549	4.6885	4.8374	4.9488	4.8929	4.7236	4.7997	4.5374
O15444	CCL25	C-C motif chemokine ligand 25	Inflammation	-0.5912	-0.8017	0.6976	0.4816	0.6833	0.7402	-0.0106	0.8017	0.785	0.5293	0.4362	0.7967	0.7084	0.6437	0.8689	0.4855	-0.8194	-0.2251	-0.9426	-0.5762	0.786	-0.9573	-0.8481	-0.6344	0.4306	0.094	0.3587	-0.7159	-0.4992	-0.0669	-0.7376	-0.2692	0.2679	0.209	0.0112	1.3839	0.2717	1.3801	1.4646	1.5575	1.2702	1.7088	0.5797	0.4925	0.5168	1.3501
O15455	TLR3	toll like receptor 3	Inflammation	0.3023	0.3186	-0.7149	-0.2546	-0.0106	0.0005	-1.2205	-0.156	-0.1093	-2.3007	-0.4804	-0.2777	-0.7855	-0.3506	-3.0911	-1.1671	-0.6269	-0.608	-0.8969	-0.6284	-1.6952	-0.8233	-0.7752	-0.1646	0.2279	0.4164	-0.0536	0.7831	0.9246	-1.1543	0.463	0.8981	-1.0713	-1.1697	-1.2878	-2.5604	-0.8101	-0.0763	-0.5699	-2.1347	-0.0577	-0.1712	-0.526	-0.1428	-0.277	-1.9479
O15467	CCL16	C-C motif chemokine ligand 16	Cardiometabolic	-0.8103	0.1318	-0.9352	0.1509	0.0685	-0.1748	-1.9743	-0.5968	-0.6058	-2.5206	-0.5213	-0.4985	-0.6269	-0.6346	-2.0489	-0.5875	0.0317	-0.0682	-1.007	-0.8705	-1.7177	-0.6827	-0.75	-0.259	-0.6328	-1.2937	-0.8607	-1.4372	-1.8997	-2.865	-1.5397	-1.2728	0.2019	-0.518	-0.8236	-0.6475	0.7069	-0.341	0.0968	-1.407	0.4211	-0.4464	-0.3695	-0.3515	0.2918	-1.5196
O15496	PLA2G10	phospholipase A2 group X	Neurology	0.2981	0.8875	0.4611	-1.298	-1.1569	-1.1871	-1.8786	-0.4647	-0.7327	-2.829	-0.1138	0.1361	-0.1188	0.762	-2.0014	0.5215	-0.6655	-1.1318	-1.2224	-1.2286	-1.1508	-0.9508	-1.0218	-1.2375	-1.2362	-1.4772	-0.2478	-0.1165	0.3779	-1.0731	-0.0912	0.8735	-0.9641	-0.8392	-1.0598	-1.4791	-0.5051	-0.7378	-0.1212	-1.2589	0.401	-0.1326	-0.149	-0.1244	-0.1223	-1.0736
O43155	FLRT2	fibronectin leucine rich transmembrane protein 2	Neurology	0.1582	-0.0827	0.0851	-0.3679	-0.3066	-0.5146	0.3466	0.1726	-0.2861	-1.2818	-0.2485	-0.3421	-0.5373	-0.7577	-1.1384	-0.3304	0.0166	0.0264	-0.2308	-0.2402	-0.5286	-0.0996	0.1027	-0.296	-0.5088	-0.9661	-0.5972	-0.0121	-0.1994	-0.8457	-0.3619	0.1134	-0.2936	-1.0977	-1.1182	-0.5328	0.0722	0.6328	0.4959	-0.0799	0.881	0.5892	-0.7678	-0.7132	-0.5206	-1.2835
O43184	ADAM12	ADAM metallopeptidase domain 12	Inflammation_II	1.5492	1.628	1.0812	1.4579	0.9026	1.5836	1.1468	1.2391	1.1729	0.5175	1.0887	1.3101	0.4522	0.5371	-0.9972	0.575	1.4585	1.6251	1.5449	1.5943	1.1341	1.7556	1.9638	1.4884	0.9449	0.7963	0.736	0.1784	0.399	-0.4199	-0.1515	-0.117	1.5015	0.9521	0.9333	0.4258	1.2506	2.0368	2.0101	1.158	2.1363	1.7768	0.77	1.0615	1.336	-0.256
O43186	CRX	cone-rod homeobox	Cardiometabolic	-2.8815	-2.805	-4.8345	-6.5871	-7.2362	-8.5409	-7.1613	-7.1552	-7.8119	-7.5858	-9.3754	-9.1974	-6.9042	-8.0367	-7.4749	-8.1354	-7.2997	-6.8128	-7.1482	-7.9696	-6.9963	-7.3709	-8.0226	-7.0495	-5.891	-6.5008	-6.19	-2.2291	-2.3714	-4.5011	-2.4789	-2.3207	-5.2468	-6.8324	-6.6904	-7.9802	-6.0659	-6.7788	-7.5866	-7.6449	-6.3335	-7.845	-7.3099	-8.6218	-7.9297	-7.1117
O43240	KLK10	kallikrein related peptidase 10	Oncology	0.0513	0.148	-0.5496	-0.3625	-0.5358	-0.6158	-0.1951	-0.8565	-0.859	-2.4245	-1.3937	-0.9111	-0.2003	-0.3015	-1.5067	-0.2251	-1.3903	-0.8144	-1.6382	-1.4705	-1.4756	-1.2756	-1.2017	-1.0545	-0.0676	-0.4097	-0.5393	0.1774	-0.1363	-0.8718	-0.2194	0.1485	-0.4875	-1.4841	-1.4857	-0.8371	-0.375	-0.092	0.1218	-1.0717	-0.1966	0.0863	-0.8693	-0.8818	-0.3664	-1.1268
O43247	TEX33	testis expressed 33	Oncology_II	-5.8758	-4.6585	-5.4857	0.0508	-5.3784	-5.1132	-5.244	3.0797	2.267	1.6478	1.9794	2.0804	-5.2918	-5.1197	-0.0464	-5.36	-1.4365	2.4164	0.7714	1.3018	1.1849	-5.6147	-0.2796	1.0892	-1.1648	-5.2213	0.0053	-4.98	-4.9933	-4.8992	0.1075	0.731	-0.0253	0.5677	-0.1681	-5.369	-0.0467	1.0378	1.8596	-0.3775	-5.5553	2.359	-0.3614	0.1218	0.2217	-0.018
O43278	SPINT1	serine peptidase inhibitor, Kunitz type 1	Neurology	-0.2554	-0.0653	-0.6512	-0.388	-0.2668	-0.6715	-0.5629	-0.1794	-0.4103	-1.4725	-0.4659	-0.1504	-0.5875	-0.4845	-1.913	-0.5535	-0.1908	0.0376	-0.0357	-0.1715	-1.0188	0.4145	0.5644	0.8648	-0.4715	-0.8051	-0.7911	-0.1926	-0.4228	-1.5569	-0.5512	-0.1759	-0.4193	-0.9353	-1.1397	-1.1024	0.0655	0.6973	0.0318	-1.1304	0.4813	0.4108	-0.3174	-0.149	0.0099	-1.4378
O43280	TREH	trehalase	Cardiometabolic_II	-1.7592	-1.2003	0.1619	-0.5424	-0.4682	-0.0231	-1.7066	-0.344	-0.073	-2.571	-0.0217	-0.6963	1.0896	1.6144	-0.3232	1.7036	0.2546	0.4012	0.3184	0.1732	-1.2199	0.3858	0.4026	-0.3119	0.7023	-0.1552	0.8115	-1.5715	-0.8634	-3.4801	-1.2623	-0.8677	-0.8441	-0.8929	-0.6321	-2.7346	-1.029	-1.2234	-1.4907	-2.577	-0.9322	-1.1865	-0.5017	-0.6137	-0.0443	-1.8181
O43290	SART1	spliceosome associated factor 1, recruiter of U4/U6.U5 tri-snRNP	Cardiometabolic_II	0.4616	1.0202	0.8746	5.8023	5.2362	7.8734	1.8291	2.4341	4.6815	-0.2684	1.1235	1.5993	4.6971	6.3877	2.0477	5.8008	3.8296	2.6404	1.6177	2.2305	1.9848	2.7997	3.5794	6.0895	6.6122	4.8281	1.6219	8.1325	5.6974	4.8204	4.4789	4.2173	2.4024	5.4182	5.626	1.3362	3.3701	6.7896	3.9999	2.3094	2.0773	4.4095	3.8996	7.0146	5.8483	1.5328
O43291	SPINT2	serine peptidase inhibitor, Kunitz type 2	Inflammation	1.2474	1.3887	2.2303	2.9184	3.2362	3.2472	3.0451	0.7041	0.3689	1.4433	1.6904	2.2146	1.7181	2.1678	1.6871	1.5027	2.5878	2.8108	1.6424	2.528	2.0776	2.7091	2.7363	2.932	0.2626	2.0269	2.5262	3.3674	3.0035	2.7935	2.6824	3.0049	1.4984	1.2483	1.3296	1.8671	1.7185	2.7984	2.3721	1.9293	2.8802	2.6027	2.7499	3.3041	2.8952	2.0842
O43312	MTSS1	MTSS I-BAR domain containing 1	Oncology_II	6.4412	5.9406	7.2956	8.1134	8.553	7.4124	7.7293	7.6178	7.8716	7.3517	6.8448	7.2531	8.2329	8.399	7.7472	6.5463	7.878	8.5873	4.6353	7.8127	7.4743	6.5182	6.2203	8.5797	8.3861	8.0506	8.2014	8.0094	7.9883	7.4001	8.1602	8.2106	7.397	7.3004	7.3328	6.915	6.6932	7.6987	7.7283	6.9404	7.1315	7.8775	8.1688	8.0194	7.3986	7.2844
O43320	FGF16	fibroblast growth factor 16	Inflammation_II	-0.1799	0.9299	0.5016	0.8104	0.9855	0.8399	0.1942	1.3354	-4.8739	0.9281	1.2081	1.7252	2.1137	1.9674	0.6921	-1.3783	-0.2111	-0.1967	0.9977	0.7487	-0.5175	1.5051	0.0953	-0.2027	1.4118	1.4197	1.4743	2.147	1.3808	1.3485	1.0638	1.0038	1.4855	-1.2378	0.7487	-0.37	0.6738	1.1081	1.7045	0.7964	1.986	0.7219	3.1899	2.6176	2.6905	2.3238
O43396	TXNL1	thioredoxin like 1	Neurology_II	0.3394	-0.0256	1.6022	0.1339	0.8724	0.7136	-0.3555	1.1989	1.7741	1.1759	1.4424	1.473	5.1888	4.811	2.6795	5.0043	0.5998	2.6479	1.9776	3.4592	-0.2544	1.2517	0.6489	1.5075	1.5581	0.1979	1.5629	1.7012	0.5523	1.4415	0.663	-0.2924	0.543	-0.7094	-0.0687	0.4668	0.8182	2.7632	2.1295	-0.0254	2.6983	3.0735	1.4001	0.8578	0.7849	0.0618
O43399	TPD52L2	TPD52 like 2	Inflammation_II	3.5474	3.5854	4.4814	5.5702	5.691	5.948	5.592	5.2436	5.3015	4.0427	4.0468	5.5921	5.965	6.0978	4.7432	4.5472	6.0298	6.0444	0.8363	5.8897	4.9253	5.3104	5.1711	6.6241	5.4956	5.6226	5.6143	6.7865	6.189	5.8393	6.0306	6.0278	4.8276	4.5424	4.5153	4.4412	4.6505	5.4442	5.0195	4.329	5.8182	5.1235	5.8268	6.4523	6.3079	4.7178
O43405	COCH	cochlin	Cardiometabolic_II	0.0384	0.3331	-0.4819	0.0143	0.235	0.1804	0.2337	0.9692	0.9511	-0.5401	0.4665	0.7758	0.9391	0.6988	-0.2861	0.3636	0.3134	0.3446	-0.7109	0.0764	-0.8854	0.0385	0.1041	0.2661	1.1119	0.883	0.9464	0.6437	0.3784	0.0387	0.2439	0.6395	0.085	-0.2004	-0.2222	-0.1236	-0.0586	0.9137	0.5865	0.1477	1.2959	0.8457	1.073	1.2689	0.998	0.3191
O43422	THAP12	THAP domain containing 12	Oncology_II	-1.1342	-1.3177	-0.7945	2.6577	2.0521	3.7868	0.0301	-0.0118	1.6479	-0.4221	-0.7942	-0.3736	1.5559	3.0689	0.6196	2.0526	1.1545	-0.165	-1.8019	0.0438	0.1247	-0.7526	-0.8198	2.4088	2.6426	1.4408	-0.3565	3.9939	2.239	2.1488	2.1131	1.036	-0.0631	2.662	2.5614	-0.7554	-0.4614	3.0878	1.1355	-0.2628	-0.1819	1.7763	0.5403	3.8088	1.7647	0.178
O43423	ANP32C	acidic nuclear phosphoprotein 32 family member C	Cardiometabolic_II	-0.3979	-0.3559	0.1874	-0.7206	-0.115	-0.8553	-0.4664	-0.01	-0.5524	-0.2742	-0.2349	-0.6173	-0.4898	-0.0952	-0.1491	-0.3232	-0.2694	0.0339	-0.4962	0.0509	-0.3776	-0.2196	-0.1645	-0.127	0.1363	-0.1954	-0.0641	-0.0546	-0.262	-0.0109	0.0233	-0.759	-0.248	-0.2307	-0.3968	-0.2765	0.2796	-0.5191	-0.2842	-0.2254	-0.0462	-0.0498	0.0165	0.1336	0.1651	-0.3265
O43432	EIF4G3	eukaryotic translation initiation factor 4 gamma 3	Neurology_II	5.0666	5.1941	5.9491	7.9428	7.6342	8.1893	6.7649	7.2992	7.0527	5.7274	5.4522	6.5758	8.2105	7.7905	6.2189	5.4521	7.3685	7.8027	0.6823	6.8298	6.5874	5.6161	5.0582	8.4469	8.1035	7.6933	7.4079	8.5904	7.85	8.3617	7.9755	8.4168	6.096	5.7608	6.0769	5.6075	4.8613	7.3751	6.7421	5.5061	6.7472	7.0543	7.6945	8.4808	6.9436	6.099
O43464	HTRA2	HtrA serine peptidase 2	Oncology	1.7901	1.5346	1.9338	3.3787	3.0546	3.4228	2.4878	2.8196	2.438	1.9809	1.571	2.5966	3.4533	3.1712	2.1478	1.5083	3.2303	3.9874	2.8271	3.0139	2.7837	2.8543	3.0509	4.1328	3.6279	3.0503	1.9931	3.5686	3.1238	3.8138	2.693	3.3211	2.5798	2.6679	2.6123	1.9128	1.3953	3.3083	2.6804	2.2759	2.7425	2.7622	3.2353	3.4208	2.6176	2.1256
O43474	KLF4	KLF transcription factor 4	Neurology_II	-0.1731	-0.3353	-0.4392	4.0834	2.7576	5.7061	0.2005	-0.9799	3.5623	-0.0434	-0.8689	-0.0291	0.3632	3.2378	1.0115	4.7878	0.6426	1.8314	0.249	1.6216	0.144	1.9268	1.8492	2.8442	2.4626	1.1674	0.3788	4.9659	4.3303	2.2883	2.2918	2.1685	0.4624	3.9353	3.8207	-0.7416	1.2314	4.3833	1.931	-1.0369	-0.2463	1.9849	-0.154	3.5762	2.0166	0.2051
O43493	TGOLN2	trans-golgi network protein 2	Inflammation_II	0.4429	0.6084	0.2772	0.515	0.8157	0.4548	0.3474	1.0701	0.8637	-0.1526	1.0528	0.7677	0.3202	0.8525	-0.6658	0.2185	0.9098	1.1848	0.8225	1.011	0.2241	1.136	1.239	1.2856	0.2814	0.4317	0.2983	0.5597	0.3562	-0.3784	0.2422	0.7254	0.2906	0.2268	-0.1399	-0.1451	0.301	0.8307	0.7927	-0.315	0.7959	0.9681	0.8447	0.9507	1.1868	-0.2425
O43504	LAMTOR5	late endosomal/lysosomal adaptor, MAPK and MTOR activator 5	Oncology_II	-0.2275	0.1866	0.3805	1.5319	1.8053	1.9306	0.9555	1.0828	1.2339	0.7087	0.3598	0.7372	1.4885	1.5116	0.7359	0.3254	1.0473	1.9075	0.4875	1.1387	0.8648	0.6695	0.9534	2.4482	2.0179	1.5722	1.9472	1.8294	1.1464	2.111	2.018	1.7048	1.2271	1.6876	1.8503	1.2601	1.5493	1.6485	0.9923	0.5989	0.5262	0.943	1.7701	2.6669	0.7711	0.3826
O43505	B4GAT1	beta-1,4-glucuronyltransferase 1	Neurology	0.125	0.0592	-0.2711	-0.0052	0.1318	-0.5042	-0.9931	-0.165	0.1537	-1.7461	-0.2819	-0.2284	-0.3604	-0.0814	-2.0453	-0.0481	-0.2916	0.3	0.0977	0.1645	-1.4446	0.2471	0.4112	-0.0375	-0.1404	-0.0559	-0.4256	0.53	0.5705	-1.3756	0.1404	0.4476	-0.1849	-0.8075	-0.6722	-1.6242	0.1733	-0.24	-0.4374	-2.0402	-0.0981	-0.2078	-0.0162	0.2018	0.144	-0.998
O43508	TNFSF12	TNF superfamily member 12	Inflammation	0.4431	0.472	0.6603	0.448	0.5182	0.3599	-0.0111	1.3664	1.1484	-0.1416	0.9115	1.1429	1.3277	1.5036	0.8912	0.8576	0.9808	1.2006	0.1967	0.7958	0.1096	1.0076	1.071	1.002	1.4622	0.821	0.7798	1.2235	1.2947	2.3928	0.9468	1.4039	1.1533	0.4484	0.129	0.4403	1.1185	1.2374	1.2007	0.761	1.7254	1.4342	1.3594	1.2901	1.4218	1.3125
O43521-2	BCL2L11	BCL2 like 11	Inflammation	NA	NA	NA	NA	NA	NA	NA	NA	NA	NA	NA	NA	NA	NA	NA	NA	NA	NA	NA	NA	NA	NA	NA	NA	NA	NA	NA	NA	NA	NA	NA	NA	NA	NA	NA	NA	NA	NA	NA	NA	NA	NA	NA	NA	NA	NA
O43524	FOXO3	forkhead box O3	Oncology	-0.0409	-0.4533	-3.0438	-0.0914	-0.3159	5.0008	1.7421	-0.9669	3.5487	-1.8335	-1.8999	-0.2859	0.962	1.5712	-0.3483	-1.0202	4.2428	-0.6979	-3.2604	0.3822	0.3425	1.4068	1.8181	5.9795	0.9138	1.5387	0.0229	2.3147	1.3833	0.8885	-0.8456	-0.9885	0.6626	2.9908	2.568	2.1281	1.7241	2.8037	-0.1564	-0.3033	0.3394	3.0764	0.0999	1.994	2.8806	-0.7373
O43557	TNFSF14	TNF superfamily member 14	Neurology	1.6393	3.6571	2.0348	2.1578	2.2654	3.1262	3.4624	0.9373	0.6454	0.1021	2.6724	0.9172	1.5363	1.5037	3.3096	4.4554	2.4611	3.0433	1.231	2.4655	2.2808	5.455	5.2749	3.2339	2.169	1.952	2.6008	2.6793	2.8132	2.2994	4.1883	2.9867	1.5362	1.2324	1.3928	2.1398	4.075	2.9572	1.8613	4.4796	3.556	2.1688	2.718	3.7446	4.4945	2.6958
O43561	LAT	linker for activation of T cells	Inflammation	3.1345	3.3136	3.9898	4.6488	4.8049	4.8251	5.1801	4.544	4.3259	4.588	3.7481	4.8592	5.3987	5.293	5.6094	4.4476	5.3988	5.5132	2.7659	5.1481	5.3199	5.0718	5.0259	5.676	5.3428	5.1274	5.1569	5.7884	5.9068	6.2202	5.5901	5.5703	4.3894	3.8598	3.6294	5.1615	4.2261	5.502	4.9005	5.1728	5.5767	4.7884	5.5362	5.6358	5.5103	5.0258
O43570	CA12	carbonic anhydrase 12	Oncology	0.3716	0.6216	-0.0806	1.4116	1.5652	1.403	1.7928	0.8554	0.8888	-0.6929	0.1895	0.4753	-0.21	0.1119	-0.8243	-0.1646	0.7423	1.0873	0.9992	0.9388	0.0921	0.7867	0.811	1.0461	0.383	0.1659	0.463	0.39	0.5562	-0.6397	0.5055	0.7032	0.3386	0.1253	0.1799	-0.2986	0.1035	1.1531	1.0893	0.0304	1.0069	0.9143	0.0302	0.2327	0.522	-0.4095
O43583	DENR	density regulated re-initiation and release factor	Inflammation_II	2.748	2.833	4.2739	4.1986	3.635	5.2216	4.9832	4.4261	4.5126	5.2171	3.994	4.5974	5.2968	5.3646	5.3697	3.6973	5.3083	4.7503	1.393	4.9295	5.4117	4.5318	4.4284	5.5701	4.722	4.9147	4.347	5.7494	5.5841	6.2875	5.124	4.5798	3.7876	4.069	4.0345	5.48	3.3192	4.5504	4.3924	4.9373	4.5335	4.9043	5.2912	5.6164	5.4012	4.9409
O43597	SPRY2	sprouty RTK signaling antagonist 2	Inflammation	1.1164	0.5205	3.0469	2.7199	3.2778	3.7619	4.0066	3.6865	3.2792	3.4532	2.1053	4.0094	4.4656	5.6445	4.6087	1.5828	5.3707	4.4547	-1.3373	4.9213	4.7403	3.0748	2.8538	5.1884	2.6479	4.1384	4.1755	5.1589	4.994	5.1544	3.8637	3.1889	2.5876	1.3259	1.3699	3.6564	2.8121	2.8407	3.2577	2.8876	4.2257	3.4067	4.3693	4.2179	4.8019	3.7972
O43598	DNPH1	2'-deoxynucleoside 5'-phosphate N-hydrolase 1	Inflammation	2.1404	2.6086	2.5691	3.5867	3.6029	4.564	4.5092	3.3647	4.0618	2.8847	2.5257	3.5951	3.5115	3.6865	2.8103	2.7444	3.9794	3.5182	0.1999	3.39	3.2349	3.1142	3.3089	4.8373	4.3998	4.1161	3.5568	4.8342	4.1842	4.2173	4.0313	3.9812	3.0304	3.4071	3.3735	4.2743	3.4552	4.2709	3.373	3.2319	3.9122	4.2677	4.0493	4.9843	4.7402	3.4236
O43639	NCK2	NCK adaptor protein 2	Inflammation	3.6057	3.2065	4.9891	5.3086	5.2923	5.3067	5.5896	5.392	5.3175	3.9793	4.2102	5.4899	6.0124	6.2944	5.2999	4.245	6.4713	6.4107	0.9271	6.031	5.3974	4.9637	4.875	6.5866	5.0292	5.5105	4.8596	6.5726	6.0514	5.3777	5.8125	5.2682	4.4704	3.8796	3.814	5.2848	4.4333	5.4227	5.6211	4.6649	5.7496	5.1381	5.6717	6.1174	5.9846	4.4881
O43653	PSCA	prostate stem cell antigen	Oncology_II	-0.5777	-0.2172	-0.7024	0.2909	0.3517	0.5473	0.281	0.7093	0.8332	-0.676	0.8065	0.5312	-5.5778	-6.1172	-4.8156	-6.3507	2.1296	2.3902	1.9983	2.0386	1.4674	2.2436	2.3293	2.0842	-0.2177	-0.6512	-0.3542	-4.5825	-6.4808	-3.8707	-5.8924	-5.7096	-5.7654	-6.1731	-6.2718	-3.4551	-4.8433	0.7377	0.2607	-0.2267	0.8076	0.5091	-6.8869	-6.1944	-5.2538	-3.7032
O43663	PRC1	protein regulator of cytokinesis 1	Oncology_II	-2.1477	-3.2927	-0.3937	-1.797	-2.1829	0.0491	-2.4848	-3.1577	-2.0965	-2.4074	-2.5376	-3.0372	-1.287	-0.724	-3.0601	-0.7081	-1.2989	-1.5866	-1.2704	-1.5436	-1.5512	-1.6794	-1.4733	-0.58	-2.4803	-2.01	-2.2415	-1.5298	-1.4799	-2.5291	-2.0534	-1.6404	-0.3728	-1.156	-0.8008	-2.1776	-0.4487	-1.2862	-1.6753	-3.432	-0.9687	-2.0504	-2.2476	-1.5484	-1.2527	-2.2784
O43665	RGS10	regulator of G protein signaling 10	Neurology_II	2.7798	3.0494	3.8194	4.6132	4.349	4.9497	4.7456	4.4537	4.2611	3.7907	3.2041	4.4679	5.1953	5.2742	4.5904	3.1528	5.344	5.0541	0.3313	5.118	4.7363	3.7827	3.3718	5.7607	4.7024	4.9356	4.7313	5.8877	5.7388	5.5786	5.2056	5.2299	4.2581	3.5727	3.5955	4.3898	3.9956	4.36	4.211	3.6473	4.5849	4.553	5.487	5.681	5.4769	4.1361
O43681	GET3	guided entry of tail-anchored proteins factor 3, ATPase	Cardiometabolic_II	-0.1951	-0.0396	-0.2963	1.4916	1.7811	1.5714	1.6901	0.9971	0.852	0.0103	-0.0399	0.2833	0.9814	1.1512	0.3764	0.4732	1.2513	1.0777	-0.9968	0.5211	0.1946	0.2209	0.485	2.2162	1.5349	0.5162	1.9525	2.1627	1.2936	1.951	0.9181	1.0288	1.149	1.6786	1.6037	1.4508	1.5195	1.4563	0.9315	0.4919	1.4003	1.3419	2.3523	2.3362	2.4235	2.2603
O43699	SIGLEC6	sialic acid binding Ig like lectin 6	Oncology	0.4301	0.0012	-1.6832	-0.9254	-0.7654	-1.056	-1.2178	-0.1044	-0.3874	-1.7806	-0.4943	0.0944	0.5192	0.505	-1.3508	0.3952	-0.5783	-0.864	-1.0871	-0.9778	-1.5542	-0.9366	-0.7852	-0.7819	0.2514	0.0275	-0.0885	0.5877	0.6369	-1.0284	0.2547	0.7269	0.0754	-1.4455	-1.4645	-1.1814	0.0885	0.7905	0.5437	-1.0636	0.8869	0.6848	-0.8085	-0.8585	-0.0182	-1.7234
O43707	ACTN4	actinin alpha 4	Inflammation	0.4358	-0.0387	0.7965	0.5584	0.4936	0.3071	0.1054	0.9214	1.2859	0.8197	0.8119	0.7476	2.4162	2.024	1.113	2.1301	0.2994	0.7857	0.571	0.3854	-0.0115	0.3042	0.5269	0.1141	0.4566	0.1809	0.3402	0.2465	0.128	0.4305	0.7886	-0.0507	0.4616	0.3249	0.3762	0.1246	0.3029	0.8371	0.379	0.6834	0.7589	1.1319	0.7347	0.9566	0.3222	0.5226
O43715	TRIAP1	TP53 regulated inhibitor of apoptosis 1	Oncology	0.6752	0.8695	0.952	2.7379	2.9803	3.8762	2.078	2.418	2.0976	1.4054	1.2252	2.2663	2.6907	2.614	1.5744	1.9293	1.8437	2.043	0.5123	1.6939	1.6168	1.5952	1.4837	2.959	3.4185	2.716	1.8532	3.9051	3.261	3.3455	2.6011	2.9969	2.0054	2.3967	2.1925	1.8006	1.6708	2.8505	2.1563	1.567	2.3505	2.2058	2.7598	3.1057	2.4101	1.5602
O43734	TRAF3IP2	TRAF3 interacting protein 2	Cardiometabolic_II	-0.4675	0.0029	0.6627	-0.4266	-0.6901	0.1128	-0.1887	-0.6994	-0.4245	-2.6839	0.77	-0.68	-0.0363	0.0005	-2.4728	0.0134	-0.2686	0.0612	-1.0325	0.0243	-0.5976	-0.2883	-0.8211	-0.3684	0.18	-0.5707	0.1752	0.7145	0.4216	-0.1208	-0.1556	-0.466	0.1812	0.4678	0.17	-0.4333	0.4649	2.2717	1.4767	-1.3384	1.7842	1.7742	0.3658	-0.8729	0.4456	-0.6784
O43736	ITM2A	integral membrane protein 2A	Inflammation	3.5308	3.1611	3.3252	2.314	2.5875	2.1789	2.2848	1.9297	1.8154	0.1555	1.7549	1.9382	1.5947	1.872	0.898	2.0121	3.0229	3.2955	3.3283	3.1931	1.9168	3.1552	3.2463	2.9375	1.9563	2.4842	2.0521	2.4708	2.1931	1.6893	2.357	2.5381	2.4769	2.3456	2.3904	1.6574	2.4884	3.3921	3.3446	1.8053	3.3204	3.1283	3.0704	2.8496	3.0773	2.2294
O43739	CYTH3	cytohesin 3	Oncology_II	1.0897	0.5043	0.9784	0.3924	2.083	1.9489	0.0531	0.4595	0.4831	0.0609	0.886	-0.5776	1.4962	1.829	0.4112	1.1909	1.1437	2.3716	1.0041	1.1003	0.1804	0.3653	0.5267	1.622	1.2875	1.9888	0.9588	1.0225	0.1325	0.5901	0.4579	1.0338	0.6396	1.222	1.2571	0.9195	1.144	0.2682	1.0314	0.2138	1.4652	0.3761	-0.3867	1.0753	0.836	0.3651
O43752	STX6	syntaxin 6	Oncology	4.4605	4.4929	5.8132	7.135	7.0551	6.9978	6.4687	4.7662	5.3223	5.458	4.8034	5.809	6.7525	7.3762	6.4588	4.9456	6.6984	7.1789	2.1406	6.5431	6.4571	4.713	4.1004	7.4984	4.1497	6.3582	6.0974	7.9907	7.5507	7.4684	7.2468	7.245	5.012	5.1377	5.1894	5.0201	4.5689	6.1504	6.0512	5.5812	6.318	6.3287	7.2896	7.7309	7.0322	6.1584
O43768	ENSA	endosulfine alpha	Oncology_II	-0.3582	0.1611	0.5727	1.1905	0.8447	1.4982	1.2655	0.5134	0.9505	0.0752	0.3304	0.6941	3.4844	3.3035	1.9623	3.5562	1.3328	1.4531	0.2048	1.3616	1.0452	1.1902	1.2786	1.493	1.3124	2.9195	0.8112	0.9805	1.2413	0.9166	1.0234	0.7916	-0.3665	0.6464	0.3953	1.4012	1.3021	1.5602	0.577	0.6099	1.123	1.0335	1.0216	1.4297	1.988	0.4921
O43776	NARS1	asparaginyl-tRNA synthetase 1	Neurology_II	1.514	1.3492	1.6815	2.8041	2.5421	3.6132	3.0356	2.3976	2.6538	2.7779	1.7887	2.4873	2.6361	2.9174	2.7874	2.178	3.0312	2.5588	0.2823	2.5095	2.8446	1.7461	1.9862	3.8759	2.7388	2.5971	2.3128	3.4536	2.9407	4.2708	2.5439	2.5958	2.4104	2.5902	2.6145	2.9789	1.9265	2.8082	2.3437	2.31	2.4021	2.7468	2.9996	3.5274	3.0265	2.5791
O43805	SSNA1	SS nuclear autoantigen 1	Oncology_II	2.6494	3.0776	2.3095	4.3526	4.2325	6.7736	4.6027	4.263	5.5674	2.8425	2.6645	4.4628	4.6689	5.5289	3.2753	3.8563	5.8506	4.7102	0.2918	4.5429	3.8338	4.4208	4.3295	7.3331	5.3292	5.1931	4.03	6.2453	5.5002	4.8064	4.6215	4.4622	3.6218	4.1811	4.2143	4.4603	3.866	5.4832	3.7842	3.467	4.3772	5.05	4.3014	6.3586	5.8052	2.761
O43827	ANGPTL7	angiopoietin like 7	Oncology	NA	NA	NA	NA	NA	NA	NA	NA	NA	NA	NA	NA	NA	NA	NA	NA	NA	NA	NA	NA	NA	NA	NA	NA	NA	NA	NA	NA	NA	NA	NA	NA	NA	NA	NA	NA	NA	NA	NA	NA	NA	NA	NA	NA	NA	NA
O43854	EDIL3	EGF like repeats and discoidin domains 3	Cardiometabolic	-2.0468	-2.2632	-1.0779	-2.2533	-1.9472	-2.8177	-2.7389	-1.6607	-1.635	-1.9719	-1.7443	-1.3903	-2.1072	-1.3662	-2.0383	-1.6161	-2.5334	-2.4348	-1.2094	-2.0161	-1.7226	-1.4596	-1.6441	-2.291	-1.9788	-2.2716	-1.9214	-1.8398	-1.6128	-2.6554	-1.8588	-1.6214	-2.0074	-2.23	-2.8701	-2.3619	-1.7933	-2.5637	-2.3297	-1.8152	-2.3705	-2.0799	-1.7866	-2.4808	-1.6217	-2.0236
O43866	CD5L	CD5 molecule like	Inflammation_II	0.5459	0.5002	-0.0545	-0.541	-0.2934	-0.4587	-1.1621	-0.1696	-0.4024	-2.9574	0.01	-0.4569	0.5834	1.5642	-2.3756	0.7011	0.0262	0.2601	0.2077	0.1557	-1.9318	-0.093	0.0929	-0.1488	-0.676	-0.5566	-0.3081	0.7163	0.6361	-2.0616	0.7966	0.7594	0.2602	-0.4513	-0.6599	-2.0948	0.333	1.9927	1.3608	-0.7439	1.9826	1.7126	0.3829	0.4026	0.5518	-1.7841
O43889	CREB3	cAMP responsive element binding protein 3	Oncology_II	0.9109	0.0167	0.4814	0.9808	1.0308	-0.4794	0.9607	1.07	0.1259	0.3829	0.5057	1.0145	1.2257	1.1994	-0.2992	0.8153	0.9981	1.6609	1.0447	1.4899	-0.0586	0.1223	0.9113	1.0071	1.6123	1.1593	0.8135	0.6714	1.2324	0.095	0.066	0.9992	0.9175	0.7278	1.0267	1.0748	0.8995	2.0965	-0.0648	-0.0177	1.7707	0.7863	0.0584	0.5243	0.3525	0.0572
O43895	XPNPEP2	X-prolyl aminopeptidase 2	Oncology	-3.0024	-2.588	0.9135	-0.593	-0.3749	-0.4589	-2.4161	-0.7479	-0.5948	-3.5386	-0.8628	-1.0374	-2.7004	-2.4619	-5.6518	-3.0655	-3.8269	-4.102	-4.0259	-3.83	-4.649	-3.6354	-3.4434	-3.7499	1.1117	0.6693	1.029	0.575	0.4075	-2.2996	0.407	0.4521	-1.1839	-0.9576	-1.0027	-3.3942	-0.8698	-0.7064	-0.8578	-3.0066	-0.5893	-0.1878	0.1878	0.2647	0.2508	-2.4399
O43896	KIF1C	kinesin family member 1C	Cardiometabolic_II	1.6011	1.2911	0.9665	2.5852	2.5714	3.498	2.2553	1.6471	2.031	1.0976	1.215	1.536	2.2897	2.5896	1.9959	1.8557	3.045	3.1557	1.4452	2.7899	2.5775	1.8916	2.1578	3.837	2.6492	2.338	2.2581	3.7766	2.9304	3.5069	2.8412	2.6294	1.9277	1.9029	2.1751	2.1375	1.7158	2.7287	1.7616	1.9484	2.4422	2.1605	2.8738	3.4194	2.876	2.1467
O43903	GAS2	growth arrest specific 2	Oncology_II	1.2584	0.4479	0.4939	1.5675	1.536	2.0616	1.9463	0.1813	-0.5468	-1.1693	-2.9662	-0.0702	-0.4125	0.681	-1.1775	2.1632	-0.2139	-0.6809	0.0538	1.0594	-0.2706	0.449	-0.4628	-0.5308	0.3844	-0.8472	-0.9618	0.2979	0.3963	-0.2063	-1.8559	-0.8738	-0.1579	0.1753	0.346	0.4085	0.4214	-0.5484	0.6853	0.3763	0.9378	1.4096	-0.3618	0.9002	-0.0737	-0.6273
O43915	VEGFD	vascular endothelial growth factor D	Inflammation	0.7806	0.8939	-0.0542	-0.0984	-0.0133	-0.0955	-0.1271	0.7674	0.7105	-1.272	0.2271	-0.0451	-1.0917	-0.9249	-2.1116	-0.9311	-0.4769	-0.1424	-0.6554	-0.4584	-1.1489	-0.2081	-0.1011	-0.4348	0.2683	-0.6683	-0.5707	-0.0386	0.2951	-0.9548	0.3179	0.5285	-0.6418	-0.9656	-1.2693	-1.242	-0.1292	0.4905	0.7225	-0.5313	0.7724	0.6955	0.2436	0.1389	0.144	-1.1656
O43927	CXCL13	C-X-C motif chemokine ligand 13	Neurology	-1.8344	-1.7544	-1.4376	3.5154	2.814	2.662	0.1724	-0.6309	-0.8729	-2.3916	-0.6465	-0.3197	-0.9912	-0.836	-2.5525	-0.8559	-0.2282	0.9723	-0.5963	-0.277	-0.9975	0.0074	0.3271	-0.1267	0.0135	-1.3546	-1.2536	-1.072	-1.7687	-2.03	-1.4046	-1.2748	-0.1608	-0.2513	-0.1929	-0.1112	1.1866	0.6301	0.7811	-0.2219	0.4172	0.3297	1.4043	1.566	0.1862	0.3704
O60218	AKR1B10	aldo-keto reductase family 1 member B10	Neurology_II	-2.413	-0.3828	-1.0171	-1.8285	-0.4804	-0.6215	0.7629	2.1302	2.5003	-0.733	1.8037	2.0343	0.3422	-0.4019	-1.8875	-0.7312	-0.7476	0.284	-0.8255	0.7389	-1.5365	1.1789	0.7144	1.1319	-1.0437	0.4462	-0.6903	-0.9841	-1.7383	-0.9439	-0.5947	0.3493	0.901	-0.2092	-0.7894	-1.3273	-1.1523	1.1192	-0.6086	-0.4463	-0.228	-2.2113	1.9268	1.0097	0.6586	-0.0639
O60220	TIMM8A	translocase of inner mitochondrial membrane 8A	Neurology_II	1.5959	1.2857	2.7802	3.3097	3.1604	3.8526	3.5909	3.0558	2.6824	3.9	1.6106	2.9765	3.5982	3.2485	3.5283	2.1998	3.0527	3.5789	1.891	3.1324	3.5919	2.2421	2.097	4.274	4.0584	3.5846	2.7524	3.9019	3.3711	4.8724	3.4159	3.594	2.5179	2.8386	2.7119	3.3656	1.6291	4.0283	3.7823	4.0463	3.4772	3.529	3.3436	3.3287	2.9198	3.4678
O60232	ZNRD2	zinc ribbon domain containing 2	Oncology_II	5.2089	5.1629	4.9735	5.153	4.8425	5.8587	5.1479	5.5951	5.4852	5.7084	4.0395	5.2323	5.6504	5.277	5.1202	2.9001	7.3909	7.6677	5.0375	6.8035	6.9142	5.9241	5.7388	8.1962	6.3695	6.1619	6.4553	7.5672	6.2738	7.5784	6.5068	7.4321	5.8773	6.4212	6.419	6.3406	5.3381	4.5652	3.8901	5.8401	4.4107	4.1261	4.4296	5.1081	3.9463	5.5017
O60234	GMFG	glia maturation factor gamma	Cardiometabolic_II	5.8194	6.2668	6.6024	7.4177	7.3925	7.9465	7.6555	7.1683	7.1137	6.45	6.5132	7.4001	7.9454	7.9031	7.1973	7.203	7.9344	7.7335	2.4985	7.4615	7.1871	7.4011	7.0186	7.9274	7.7267	7.6406	7.6453	8.1628	8.0411	8.0098	8.0243	7.7876	7.0603	7.0223	7.0124	7.2287	7.0645	7.6082	6.9265	7.4087	7.8591	7.3161	7.9587	8.2119	8.3008	7.3904
O60235	TMPRSS11D	transmembrane serine protease 11D	Neurology_II	-0.5517	-0.6692	-0.833	-0.3307	-0.0977	-0.0773	0.4615	0.0166	0.0516	-1.0639	-0.3793	-0.0861	-0.1379	-0.5174	-1.3626	-0.7004	-0.9712	-0.3576	-0.3006	-0.7202	-0.8416	-0.5128	-0.4296	-0.481	-0.5847	-0.7825	-0.7788	0.1361	-0.4701	-0.6658	-0.1867	-0.0525	-0.6159	-0.6285	-0.7354	-0.6295	-0.4582	-1.1378	-0.975	-2.0245	-1.0795	-0.8765	-0.2093	-0.1111	-0.1448	-0.3848
O60237	PPP1R12B	protein phosphatase 1 regulatory subunit 12B	Oncology_II	0.77	-0.0649	1.946	1.8998	2.474	3.37	3.5413	1.8881	1.0693	1.3031	1.7238	0.3624	2.8792	3.1021	3.0322	1.9797	2.5394	2.6189	-0.0659	2.7075	2.4963	2.6813	2.1181	3.9022	2.7679	2.6573	2.2606	3.8415	2.4666	3.5696	3.279	2.6934	1.4197	1.9373	1.3378	3.403	1.3905	2.4172	1.7359	2.3651	3.0083	2.9878	2.5198	4.217	3.6307	2.4997
O60238	BNIP3L	BCL2 interacting protein 3 like	Inflammation_II	3.3503	3.0993	3.722	4.7361	4.2369	6.0319	4.6717	3.2334	4.5248	3.1246	2.9453	3.4836	4.8502	5.1394	4.1779	3.4128	5.4422	4.4698	0.6593	4.117	4.1561	3.613	3.1819	6.6303	5.6511	4.7719	4.4451	6.0713	4.9005	5.7845	5.0396	5.1768	3.9523	5.0591	5.1111	4.4446	3.5333	5.5543	4.2188	3.7176	4.6013	5.0878	5.1873	5.5911	5.3374	4.0622
O60240	PLIN1	perilipin 1	Neurology	-0.6767	-0.4016	-0.8277	0.9414	1.035	-0.0444	1.242	-0.4655	-0.9456	-0.724	-0.9693	-1.1029	0.2459	0.4673	-0.3078	0.2361	0.0782	0.22	0.203	0.4682	-0.1486	0.3492	0.5954	0.4295	-0.4091	-0.2926	-0.282	-0.1935	-0.4708	-0.4637	-0.6453	-0.1218	-0.1545	0.8307	0.7692	-0.0885	0.4281	0.3102	0.0135	-0.2672	-0.1031	0.2913	-0.1202	0.3315	0.0464	-0.0458
O60242	ADGRB3	adhesion G protein-coupled receptor B3	Neurology	0.1637	0.0449	-0.0386	0.1964	0.4258	0.2723	0.1435	0.9287	0.7934	-0.5428	0.4774	0.4802	0.0499	0.0916	-1.0024	0.0311	0.2599	0.5181	0.3725	0.2326	-0.3587	0.4404	0.4969	0.3493	0.6918	0.4577	0.5021	-0.0761	-0.0334	-0.9948	-0.1656	0.2285	-0.0675	-0.3375	-0.3936	-0.7348	0.0865	1.1242	0.9867	-0.1235	1.1322	1.1701	0.2408	0.3581	0.3676	-0.3967
O60243	HS6ST1	heparan sulfate 6-O-sulfotransferase 1	Oncology	-0.3957	-0.1222	0.0192	0.3588	0.6022	0.438	0.395	0.4957	0.4013	-1.6357	0.1877	-0.1254	0.3196	0.4719	-1.1224	0.3365	0.6702	0.5198	0.1678	0.476	-0.1899	0.2579	0.5242	0.598	0.0688	-0.2034	-0.1987	0.3181	0.7211	0.1708	0.2505	0.991	0.6046	0.2631	0.2393	-0.2621	0.5885	1.2404	0.8181	-0.5044	1.1767	0.9349	0.4732	0.666	0.5252	-0.3397
O60245	PCDH7	protocadherin 7	Oncology_II	0.1807	-0.1126	0.1463	-0.4837	-0.4404	-0.4173	-1.0143	-0.1485	0.116	-0.6372	-0.3624	-0.0836	-0.1122	-0.1646	-1.0395	-0.215	-0.2766	-0.2428	-0.5444	-0.6325	-0.6093	-0.3389	-0.2957	-0.4834	0.3538	0.053	0.0848	-0.2116	-0.0933	-0.9998	-0.3912	0.0726	0.1357	-0.4555	-0.2796	-0.6096	0.1265	0.4091	-0.3399	-0.9255	0.3113	0.0685	-0.2622	-0.3369	-0.0564	-1.092
O60259	KLK8	kallikrein related peptidase 8	Oncology	-1.135	-0.5486	-0.9092	-1.3585	-1.1639	-1.2404	-0.9102	-0.9236	-0.865	-2.0339	-1.6522	-1.043	-0.3675	-0.6539	-1.0565	-0.6661	-0.6847	-1.2744	-1.326	-1.3271	-1.4538	-1.1456	-1.0848	-0.8228	-0.5008	-0.7796	-0.5982	-0.3722	-0.817	-1.0583	-0.7579	-0.2259	-0.6751	-2.3801	-2.466	-1.0208	-0.9803	-0.6289	-0.5478	-1.3789	-0.5841	-0.4036	-0.7496	-0.7031	-0.1023	-0.9106
O60279	SUSD5	sushi domain containing 5	Inflammation_II	0.4725	0.3229	1.1497	1.2706	1.2823	1.2255	0.6314	1.1205	1.2985	-1.1738	0.9774	1.1181	-0.2534	0.0619	-2.2371	-0.6394	0.2751	0.3446	0.1884	0.0627	-1.2384	0.434	0.3277	0.4293	0.629	0.6036	0.5594	0.531	0.405	-1.1302	0.4325	0.6571	-0.2737	-0.3593	-0.5514	-1.6996	-0.3067	1.5259	1.0586	-0.4427	1.7476	1.3674	0.9429	1.0623	1.0034	-0.4867
O60437	PPL	periplakin	Inflammation_II	1.0479	0.5907	0.4231	1.4497	0.8303	1.2421	2.2088	0.1714	0.2197	-0.506	-0.2761	0.2994	0.4647	0.5908	-0.6981	-0.0833	0.9805	1.1678	0.3985	0.5877	0.3619	1.0392	0.2392	1.5309	0.6613	0.5591	1.0022	2.8829	1.5295	2.775	2.0894	1.9952	0.1946	0.8128	1.1978	-0.1206	0.0888	0.6508	0.3783	0.028	0.3289	0.5932	0.6857	0.9147	0.6644	0.4821
O60447	EVI5	ecotropic viral integration site 5	Inflammation_II	3.4902	3.5214	4.0603	5.3919	4.4267	6.3115	5.1076	4.4019	4.6711	4.123	3.8005	4.5308	4.8047	4.8355	3.7334	3.8039	4.5244	4.2556	-0.2069	3.9602	4.4456	3.3862	3.0236	5	5.5493	5.1831	5.7153	6.4254	5.1254	6.4832	5.5256	5.5111	3.7627	4.2821	4.5557	4.5091	3.0624	6.138	5.1644	5.1241	5.7397	5.5203	4.2908	5.3553	4.2665	4.0403
O60449	LY75	lymphocyte antigen 75	Inflammation	0.2555	-0.3897	0.3083	0.1034	0.1541	0.1644	-0.2158	0.879	0.4498	-1.69	0.024	0.8299	0.7072	1.0533	-1.3561	0.4376	0.6303	0.4808	0.3658	0.2195	-1.0734	0.567	0.6657	0.5944	0.3264	0.215	0.3806	1.0911	1.0824	-0.5731	0.6791	0.9581	0.4722	-0.2724	-0.542	-1.2118	0.8076	0.9585	0.7285	-1.4089	0.8826	0.8003	0.3569	0.4525	0.5316	-1.205
O60462	NRP2	neuropilin 2	Neurology	1.2481	1.2199	0.4259	0.1722	0.2302	-0.1232	-1.2917	0.6862	0.7017	-2.0738	0.5952	0.2387	-0.2811	0.7737	-2.7852	-0.1538	0.4367	0.8765	0.3681	0.4228	-1.6259	0.7371	1.0213	0.8202	-0.2444	-0.154	-0.3283	0.7198	0.467	-2.1615	0.14	0.6626	1.0466	1.1542	1.1122	-0.7882	1.9924	0.362	0.0837	-2.3138	0.4769	0.395	0.2431	0.0392	0.222	-2.3061
O60469	DSCAM	DS cell adhesion molecule	Neurology_II	0.2977	-0.0285	-0.1289	0.164	0.1563	0.3541	-0.5978	0.5286	0.3934	-1.1376	0.3127	0.308	-1.2488	-0.0907	-2.2421	-0.6075	0.382	0.2695	0.3096	-0.2073	-1.3313	0.5368	0.6412	0.771	-0.3709	0.0914	-0.4633	-0.3476	0.5776	-1.2308	-0.3389	0.3363	-0.1163	-0.6039	-1.0321	-1.4666	0.0993	1.255	0.9592	-0.7656	1.5124	1.1503	-0.7755	-0.0779	-0.1364	-1.9206
O60476	MAN1A2	mannosidase alpha class 1A member 2	Cardiometabolic_II	1.1554	0.5519	0.2585	0.9655	1.2048	0.5228	0.9216	0.3691	0.2342	-1.3547	0.397	0.4542	0.6706	1.1483	-0.3584	1.1299	1.5157	1.5383	1.4816	1.6083	0.1419	1.4682	1.5459	1.3994	0.2215	0.5065	0.4382	0.6256	0.0577	-0.7628	0.4845	0.3744	0.9223	0.0614	0.3383	-0.1038	1.5585	1.1709	0.5022	-0.1354	0.8493	0.4935	0.7147	0.5099	1.0128	-0.0332
O60496	DOK2	docking protein 2	Cardiometabolic	5.3582	5.1675	6.1286	7.553	7.8123	7.5416	7.4119	7.5228	7.3571	5.8751	5.7693	7.1789	8.2842	8.4143	6.7326	5.519	8.4407	8.4673	1.6599	8.2701	7.5166	6.5279	6.3351	8.8297	7.8488	7.788	7.2178	8.7231	8.2685	8.0361	7.346	8.1431	7.4591	6.6926	6.6323	7.1177	7.0193	6.9432	7.1358	6.2046	7.5821	7.6299	8.4242	7.3073	8.274	6.8499
O60500	NPHS1	NPHS1 adhesion molecule, nephrin	Inflammation_II	-0.434	-0.3434	-0.7471	-0.4934	-0.8461	-0.0977	-1.3753	-0.405	-0.4497	-1.3564	-0.1517	0.2094	-0.0379	0.3432	-3.1011	0.1332	-0.763	-0.6978	-1.1933	-0.5561	-1.115	-0.7096	-0.7122	-0.9587	0.6137	0.0308	-0.0367	0.4725	-0.0797	-1.5645	-0.3651	-0.2667	-0.2175	-0.3755	-0.2065	-1.5366	-0.4931	-0.6361	-0.7275	-2.0901	-0.8329	-0.6582	-0.7782	-0.3261	-0.5166	-1.1235
O60502	OGA	O-GlcNAcase	Oncology_II	2.0469	1.6924	3.1138	4.1402	3.9414	5.3478	4.3929	3.7239	4.4698	3.2475	2.5878	3.6584	4.6421	4.8581	4.2303	3.7052	3.6828	3.3407	1.4949	2.9889	2.4644	2.6504	2.664	4.6013	4.7653	4.3516	3.9559	5.3915	4.6187	4.9331	4.0134	4.2497	2.9788	3.9866	3.9271	3.9116	3.6443	4.9552	3.7788	3.5963	3.9621	4.6809	3.9683	4.9726	4.5455	3.3094
O60542	PSPN	persephin	Inflammation	-0.3613	-0.0027	-0.8623	1.4662	1.531	1.1679	0.7653	0.0887	0.2352	-0.8709	0.0568	0.4605	3.1174	2.7493	0.8934	2.8148	1.8371	2.4214	1.6113	1.837	1.4505	1.8067	1.7762	1.7743	2.1414	1.4285	1.2836	-0.7522	-1.2566	-1.1103	-1.3668	0.0162	-0.1231	-0.6004	-1.6515	-0.923	-0.7968	1.5489	1.9354	0.2879	1.5942	1.928	1.5638	1.3758	1.4964	0.8488
O60575	SPINK4	serine peptidase inhibitor Kazal type 4	Inflammation	0.4235	0.5196	0.0952	0.6105	0.9454	0.9533	1.0358	-1.2552	-1.1244	-1.9187	-1.3108	-1.2103	-1.4047	-1.2814	-1.8604	-0.8023	0.7681	0.6277	0.6197	0.751	0.6873	0.6326	0.9711	0.0731	-1.4337	-1.2906	-1.4101	-0.8937	-1.0341	-1.1439	-1.2337	-0.5075	-1.2384	-0.5235	-0.6722	-0.4653	-0.2809	1.0735	0.8655	0.4677	0.7372	1.1621	0.2258	0.2628	0.2628	0.6872
O60603	TLR2	toll like receptor 2	Oncology_II	-2.4859	-0.9691	-1.7088	-0.5541	-0.9077	-0.9481	-0.1709	-0.0194	-0.7548	-0.6546	-1.3935	-1.0213	-0.8745	-2.9068	-0.7606	0.5773	-0.2362	-2.2317	-0.8831	-0.5977	-0.2312	-0.144	-0.9814	-3.1521	-0.6809	-1.4026	-1.5854	-1.0052	-2.0944	0.4196	-0.1852	-2.7074	-0.818	-1.0059	0.5256	-1.8722	0.4231	-0.3004	-0.4602	-0.7812	-0.448	-0.9382	-0.7074	-1.0991	0.0001	-0.8957
O60609	GFRA3	GDNF family receptor alpha 3	Neurology	-0.0307	-0.1432	0.367	-0.3509	-0.139	-0.4145	-0.1442	-0.0704	-0.0374	-1.5058	-0.3356	0.1297	0.1753	0.1534	-1.0658	0.0962	-0.2857	-0.2794	-0.5064	-0.482	-0.6865	-0.183	-0.186	-0.5648	0.2081	-0.4753	0.3315	-0.1943	-0.0307	-0.9538	-0.2321	0.4159	-0.2554	-1.2623	-1.3843	-0.7528	-0.2004	-0.5396	-0.7763	-1.4732	-0.2616	-0.5481	-0.3439	-0.2112	0.2283	-0.8357
O60635	TSPAN1	tetraspanin 1	Cardiometabolic	0.1241	-0.0515	0.0859	0.9598	0.8576	0.7258	1.3479	4.7415	3.9616	1.5531	4.0515	4.2749	2.3487	2.6415	0.4698	2.1444	3.3953	2.8805	2.6582	2.5547	1.4602	3.144	3.1218	2.9965	0.1194	0.1727	0.6102	0.3637	0.0591	-0.031	-0.1917	0.2374	0.7416	1.8775	1.9443	0.3866	0.828	0.3011	-0.0346	-0.1576	-0.111	0.1913	-0.2858	-0.0068	-0.1043	0.2352
O60662	KLHL41	kelch like family member 41	Neurology_II	0.0381	-0.9363	1.8933	-0.0174	0.0749	0.3157	-1.0624	-0.3475	0.3906	-1.9178	-0.5168	-0.7401	0.4581	0.562	0.0188	0.5528	-0.0752	-0.74	-0.9128	-0.4929	-1.2113	0.0886	-1.3019	-0.7198	0.4088	0.1921	-1.0804	0.0629	0.0078	-1.2865	-0.4403	-0.3888	-1.083	-0.2994	-0.1286	-0.8738	-1.1817	-0.572	-0.8274	-1.2145	-0.2918	-0.9403	-0.3766	0.1404	0.0328	-0.9482
O60664	PLIN3	perilipin 3	Cardiometabolic	1.5727	1.7318	2.1298	3.2182	3.2914	3.5565	3.239	2.8556	2.871	1.9788	2.023	2.9071	3.1985	3.2598	2.3051	2.7511	3.248	3.41	1.1565	3.207	2.5159	2.5588	2.5593	3.6934	3.4732	3.0175	3.0626	3.9541	3.2382	3.6052	3.6926	3.4318	2.4501	2.5086	2.6013	2.3595	2.6844	3.1911	2.568	2.3093	2.8934	3.0587	3.428	4.1126	3.5062	2.8741
O60701	UGDH	UDP-glucose 6-dehydrogenase	Cardiometabolic_II	-0.0424	-0.0262	-0.4529	0.9199	1.111	0.9235	-0.2219	0.1009	0.1159	-2.3036	0.3994	0.8627	4.301	4.1963	0.924	4.0948	0.5677	1.7144	0.7092	1.0461	-0.5064	0.656	0.0255	1.0299	0.3872	0.5672	0.2575	0.5116	-0.1531	-0.5202	0.2471	0.6345	0.3912	0.4258	0.9015	0.1635	0.4042	1.0847	0.109	0.0811	1.3553	1.4713	0.1245	0.2809	0.4325	-1.1865
O60749	SNX2	sorting nexin 2	Oncology_II	0.2992	0.7658	2.25	2.199	2.4305	4.493	3.7854	3.2139	3.9679	2.5661	2.172	4.0003	5.9235	5.9571	4.2219	6.017	4.3136	3.827	1.969	4.2272	4.0429	3.7862	3.9355	4.3331	2.9874	3.2986	2.7435	4.5536	4.4124	4.3244	3.0535	2.8065	1.7058	3.0809	2.987	4.263	2.6639	4.2098	2.4956	3.71	4.2083	3.7603	3.1491	3.9224	4.62	2.7057
O60760	HPGDS	hematopoietic prostaglandin D synthase	Oncology	-1.003	-0.3203	-0.8134	-0.7769	-1.1466	-1.6128	-1.8831	-1.0766	-0.6875	-1.8077	-1.2235	-0.9559	-0.0653	-0.0048	-1.7326	-0.519	-0.3078	-0.4266	-1.3568	-0.799	-1.7423	-0.8971	-0.6756	-0.4888	-0.5099	-0.9143	-0.6206	0.2826	-0.2132	-1.8412	-0.7215	-0.0533	-0.2147	-0.8451	-0.5091	-0.7185	-0.4155	-0.4664	-1.0391	-1.863	-0.8394	-1.1915	-0.6616	-0.9867	-0.3893	-1.6306
O60763	USO1	USO1 vesicle transport factor	Oncology	4.1346	4.0159	4.7056	5.4944	5.3833	6.0408	5.6082	6.5468	6.1555	4.897	4.8383	5.7155	5.832	5.8357	5.0371	4.4252	5.8706	6.0698	2.0776	5.6525	5.5523	4.9643	4.8025	6.1858	5.7744	5.8685	5.3199	6.1273	5.4193	6.0074	5.3329	5.6852	4.9062	5.5158	5.1977	5.2722	4.3585	6.0893	5.8434	5.1932	6.2388	5.7123	5.4144	5.8592	5.5145	4.4419
O60825	PFKFB2	6-phosphofructo-2-kinase/fructose-2,6-biphosphatase 2	Oncology	2.9538	3.626	4.1823	5.8238	5.0275	7.4274	5.6589	4.7721	5.3803	4.6301	3.8911	5.0299	5.5157	5.6396	5.734	5.3554	5.6574	5.5628	1.0551	5.5042	5.5241	4.8538	4.8818	6.9244	5.8238	5.7966	5.1867	6.9611	5.8628	6.3528	6.3657	5.5264	4.1745	6.523	6.9672	5.3451	4.5993	6.3365	5.0084	5.7725	5.8848	5.8122	6.3193	8.6595	6.9939	6.0769
O60828	PQBP1	polyglutamine binding protein 1	Oncology	1.745	0.9479	1.8939	6.3769	5.8386	8.1071	2.7678	2.8198	4.8215	1.2036	1.5103	2.1119	4.9228	6.6307	2.6251	5.3309	4.5831	3.33	3.0459	3.4723	3.0934	3.6055	3.5467	6.5958	6.0757	5.1561	2.2096	8.4377	5.6269	5.5689	3.4047	3.9556	3.2568	6.222	6.4911	1.9512	3.2136	7.0726	4.4395	2.5332	2.2273	4.9527	3.6227	7.0863	4.9081	1.9309
O60869	EDF1	endothelial differentiation related factor 1	Neurology_II	2.2845	2.2321	3.514	5.2131	4.9774	6.7237	4.479	3.812	4.159	2.8406	1.8936	3.5678	5.2292	5.8732	4.4398	4.8282	5.4119	4.7286	0.6029	4.7811	4.5787	4.1031	3.8391	6.6651	5.2717	4.8165	4.2939	6.7911	5.6547	5.7194	5.202	4.7141	3.8286	4.4917	5.1339	3.5891	3.5316	5.6986	3.8608	3.7652	4.2017	4.5453	5.2289	6.6977	5.7191	3.6823
O60880	SH2D1A	SH2 domain containing 1A	Inflammation	1.0042	1.2181	2.5433	5.5969	5.7439	7.0852	2.3435	4.7379	6.0965	2.7725	3.1715	3.7238	5.5847	7.1352	2.3539	4.8334	4.6621	2.8222	1.1528	2.624	2.6077	3.0663	3.1968	6.4554	6.5698	5.493	2.9582	8.14	6.6277	5.8716	4.5312	4.5782	2.7509	5.5923	5.8204	2.1409	3.5793	7.075	4.6985	2.744	2.3605	5.4975	5.0391	7.063	6.5167	3.0112
O60884	DNAJA2	DnaJ heat shock protein family (Hsp40) member A2	Inflammation	3.633	3.1933	4.152	4.9926	4.8206	5.0708	4.7737	4.6939	4.8062	4.1093	3.9244	4.4769	5.0687	4.9793	4.6869	3.5105	5.187	5.1695	0.9199	4.8929	4.7806	3.9274	3.9164	5.3924	5.2116	4.9603	5.1498	5.2273	5.1792	5.2695	5.1252	5.27	3.7416	4.2594	4.2133	4.4964	3.5166	4.984	4.6202	4.0852	4.8951	4.8469	4.8016	5.3779	4.3104	4.3467
O60890	OPHN1	oligophrenin 1	Neurology_II	0.6575	0.4005	2.7564	2.0703	2.0993	2.9888	3.6986	3.0111	2.957	3.0196	2.1117	3.0092	3.6687	3.6812	3.6009	1.3434	4.0033	3.6092	-2.7063	3.4643	3.7243	2.9448	2.8841	3.9561	2.4228	2.8515	3.0582	4.2989	3.7422	4.6264	3.5549	3.3688	1.3713	1.0469	0.9077	2.8781	0.9321	3.1152	2.928	2.8818	3.4919	2.7288	2.7145	3.1799	3.0335	2.7782
O60907	TBL1X	transducin beta like 1 X-linked	Oncology	3.0385	2.9313	3.5449	4.5738	4.2867	4.5245	3.8494	3.6786	3.8205	3.1957	2.6373	3.8031	4.8522	4.804	4.0892	3.7068	4.4089	4.5018	1.2824	4.0799	4.1208	3.3969	3.1121	4.9262	5.2595	4.8528	5.0232	5.6666	5.1876	5.4182	4.9489	5.1526	3.8704	3.6192	3.6738	3.9503	3.5647	4.8114	4.3678	4.1849	4.7038	4.4849	4.925	5.5689	4.8756	4.4017
O60911	CTSV	cathepsin V	Oncology	-0.982	-0.9793	-1.5006	-2.0449	-1.8918	-1.7887	-2.9767	-1.1709	-1.051	-2.3178	-1.2214	-0.6758	-0.9226	-1.1179	-1.8758	-1.0706	-0.8655	-1.1701	-1.3042	-1.1982	-1.3016	-1.1952	-1.2036	-1.2602	-0.1116	-0.5371	-0.3419	-0.7482	-0.5877	-1.1526	-0.8265	-0.3812	-1.0889	-1.2519	-1.3727	-1.9812	-1.0847	-1.3127	-1.0709	-1.9764	-1.2072	-1.0673	-0.6834	-0.6822	-0.7576	-1.3056
O60934	NBN	nibrin	Inflammation	0.4261	0.8367	0.321	5.4437	5.1495	7.1369	1.7413	2.2412	4.5937	0.6038	0.7066	1.3234	4.1693	5.7485	2.0437	4.9466	3.7391	2.5303	1.1916	2.4737	2.3071	2.5114	2.8573	5.7892	5.3767	4.055	1.4278	7.3868	5.1104	4.4171	3.8421	3.4403	1.7133	5.0853	5.3892	1.4064	2.4158	6.3141	3.3293	2.2869	1.8578	3.806	3.5313	6.2057	4.9835	1.5986
O60939	SCN2B	sodium voltage-gated channel beta subunit 2	Neurology_II	-1.5339	0.405	-0.1562	-0.4259	0.446	0.159	0.4418	-0.1164	0.6167	0.1444	-0.6	-0.4711	-0.6336	-0.2064	0.0865	-3.1437	-0.504	-0.0057	0.3887	-0.412	0.2265	0.5076	0.2673	0	0.7635	-1.1618	-0.7658	-0.0765	0.2594	0.7832	-1.12	0.3944	-0.2091	0.1502	0.4163	-0.7061	0.9182	-0.2821	-0.9959	0.6262	-0.1233	-0.2041	-1.7341	-0.2044	0.0177	0.8125
O60941	DTNB	dystrobrevin beta	Oncology_II	1.25	1.5332	1.6409	2.2968	2.4319	2.6594	2.2065	1.6812	1.5287	1.064	0.9254	1.3531	1.8667	1.6017	1.9287	1.4936	2.4171	2.9227	0.8193	2.1016	1.9623	2.3254	2.3671	3.0701	2.6465	1.69	3.0324	2.883	2.1277	2.7458	2.2553	2.8232	1.488	2.0441	1.9621	1.3127	1.6587	2.8153	1.6501	1.4468	2.2927	1.8468	1.9777	2.9207	1.7133	1.3196
O75015	FCGR3B	Fc gamma receptor IIIb	Cardiometabolic	-1.4676	-0.8224	-0.5077	-0.4269	-0.1594	-0.3088	-1.0138	-0.1163	-0.3791	-2.5533	-0.2343	-0.3263	-0.6052	0.2778	-1.9204	-0.4487	-0.1074	-0.8636	-0.8096	-0.8564	-1.7246	0.0232	0.088	-0.1892	-1.5657	-1.3567	-1.4933	-0.0881	-0.0491	-2.0798	-0.3644	-0.1979	-1.3575	-1.8378	-1.687	-2.2091	-0.7541	0.6988	0.1683	-1.6931	0.4699	0.6278	-0.0949	0.0616	-0.0371	-1.7
O75023	LILRB5	leukocyte immunoglobulin like receptor B5	Cardiometabolic	0.305	0.409	-0.5526	-0.0901	-0.0564	-0.112	-1.135	-2.2592	-2.2224	-4.6654	-2.5284	-1.9028	-0.7535	-0.31	-3.113	-0.6781	-0.6169	-0.3945	-0.8354	-0.921	-1.8323	-0.4404	-0.3884	-0.5175	-2.3716	-2.8337	-2.7807	-2.0954	-2.284	-4.2419	-2.5368	-2.2467	-2.3723	-2.7784	-2.8061	-3.918	-2.2487	-1.9449	-2.12	-3.6039	-1.7245	-2.048	0.2215	0.2483	0.0946	-1.4812
O75054	IGSF3	immunoglobulin superfamily member 3	Oncology	1.7498	1.7963	0.0997	-0.6835	-0.4918	-0.6231	-0.019	-0.3757	-0.2205	-1.7227	-0.9395	-0.7574	-0.2158	0.3353	-1.3771	0.0508	3.9714	3.9817	3.8571	3.8577	3.4811	4.0666	4.0619	3.8815	-0.3983	0.6724	-0.1455	0.9135	0.5001	-0.2558	0.351	1.0229	2.0898	2.1184	2.1778	1.649	2.1822	1.7486	0.5564	-0.5422	1.2647	0.7603	-0.5675	0.2085	0.1095	-0.7982
O75061	DNAJC6	DnaJ heat shock protein family (Hsp40) member C6	Cardiometabolic_II	5.8368	5.7732	6.4536	7.04	7.4827	8.3474	8.2267	7.7914	8.1793	7.0518	6.7598	8.2529	8.4652	8.9552	7.733	6.1315	8.8151	8.2005	2.8977	8.3071	7.4756	6.8681	6.9117	9.439	6.9159	7.6018	6.9274	8.7412	8.5893	8.3116	7.9364	7.6588	7.0957	6.7584	6.8265	7.8828	6.9588	7.611	7.1002	6.9331	8.4375	7.9593	8.066	8.5082	8.4272	6.5924
O75071	EFCAB14	EF-hand calcium binding domain 14	Oncology_II	0.5568	0.6759	0.4458	0.8683	0.9755	1.0061	0.9641	0.7687	0.8534	0.061	0.4006	0.8199	0.6258	0.6141	0.1211	0.3586	0.7603	1.0519	0.6965	0.7086	0.6242	1.0234	1.1111	1.0205	0.6184	0.7714	0.4547	1.7432	1.5191	1.2691	1.3676	1.5234	0.7718	0.5036	0.5028	0.6435	0.8837	1.4877	1.3159	0.6619	1.5356	1.3182	0.7873	0.9836	1.0141	0.6348
O75077	ADAM23	ADAM metallopeptidase domain 23	Inflammation	0.9131	1.1729	0.8523	-0.7366	-0.6829	-0.8265	-1.0215	0.5575	0.7874	-1.1845	0.2921	0.1525	0.0583	0.2247	-1.5632	0.2382	0.1443	0.215	0.0827	0.0451	-0.6311	0.3881	0.4217	0.2285	0.211	-0.0691	0.2241	0.2791	0.1659	-1.2612	-0.036	0.3501	-0.6556	-1.2839	-1.5442	-1.6181	-0.3152	0.639	0.4328	-0.5515	0.8398	0.5517	-0.3139	-0.2708	0.0697	-1.4652
O75121	MFAP3L	microfibril associated protein 3 like	Neurology_II	-0.889	-0.8393	-1.5549	-1.0147	-1.0135	-0.6555	-1.1052	-1.4623	-0.8191	-2.4333	-1.0645	-2.285	-0.1343	-0.3827	-0.7963	-0.6866	-0.4771	-0.6805	-1.5192	-0.7583	-1.0832	-0.6945	-0.7957	-1.0717	-0.9025	-0.1642	-1.5357	-0.7508	0.0683	0.0921	-0.3795	-0.643	-0.4881	0.1897	0.1464	-2.44	-0.5593	1.1139	0.7296	-0.5608	1.1909	0.6215	-0.5276	0.1997	0.1085	-0.6701
O75144	ICOSLG	inducible T cell costimulator ligand	Oncology	-0.1985	-0.6252	-0.4015	-1.0137	-0.8702	-0.9392	-0.3992	-0.531	-0.4061	-0.1677	-0.8258	-0.5956	-0.5205	-0.4414	-0.1568	-0.6282	-0.8793	-0.3593	-0.597	-0.5274	-0.3573	-0.6543	-0.7699	-0.8427	-0.6674	-0.8013	-0.8535	-0.1984	-0.1929	-0.4607	-0.4389	-0.0963	-0.6511	-0.9892	-0.7269	-0.2716	-0.6804	-0.5189	-0.6192	-0.4275	-0.7213	-0.6802	-0.8142	-0.7056	-0.7786	-0.3278
O75146	HIP1R	huntingtin interacting protein 1 related	Neurology_II	0.7993	1.5888	1.1566	2.5092	2.1799	4.1573	1.3316	1.4285	2.1599	-0.3766	0.9699	0.8178	1.8197	2.8742	0.3867	2.3943	1.7386	1.6616	0.2623	1.1285	0.9292	1.868	2.0403	3.1595	3.2259	2.0652	0.7672	4.8992	2.4694	2.1993	2.964	2.0396	2.2901	3.312	3.458	1.91	2.4598	3.442	1.9338	1.4814	1.5996	2.301	1.8885	4.7003	2.8805	0.89
O75154	RAB11FIP3	RAB11 family interacting protein 3	Cardiometabolic_II	4.7751	4.8862	5.3917	6.7011	6.4542	6.4081	5.9452	5.8328	5.7185	5.5892	4.9477	5.5992	7.0221	6.2088	5.1327	3.9953	6.1394	6.7354	1.7441	5.4768	5.3264	3.6938	3.5428	7.0571	7.8444	6.5515	7.9164	7.6309	6.7424	7.457	6.5815	7.9789	4.6923	5.2829	5.0793	4.9016	3.5365	7.8749	6.6646	6.2921	7.1021	6.8309	7.0641	7.1852	5.9395	5.9274
O75167	PHACTR2	phosphatase and actin regulator 2	Neurology_II	4.2377	4.2088	5.8088	7.2927	7.2409	7.6144	7.3461	6.3385	6.3318	5.427	4.6746	6.2397	7.612	7.7135	6.5967	4.8021	7.4622	7.3244	0.4265	6.9171	6.8878	5.1862	4.8191	7.3689	6.8937	7.5347	7.2809	8.5398	8.3032	9.2844	7.7824	8.454	5.7019	5.3701	5.4287	5.9824	5.0479	6.4845	6.5801	6.2455	7.3909	6.971	8.1682	8.011	7.6148	6.9012
O75173	ADAMTS4	ADAM metallopeptidase with thrombospondin type 1 motif 4	Inflammation_II	0.6005	0.2126	0.8147	1.2924	0.4556	0.8926	1.2391	0.7914	0.5622	-0.0957	0.3961	1.3205	0.9927	0.7616	-1.1236	0.1599	1.4607	1.6243	1.1993	1.0898	1.072	1.4896	1.5118	1.254	0.7503	-0.6598	0.4338	1.4145	-0.0364	1.1363	0.8915	0.7635	0.2524	0.8391	0.0497	0.2274	0.4873	1.5409	1.6747	0.6416	1.1605	1.6357	0.9754	0.8304	1.1549	0.5996
O75190	DNAJB6	DnaJ heat shock protein family (Hsp40) member B6	Inflammation_II	2.6319	2.2902	3.0983	4.1923	4.0534	4.2454	3.7779	3.2005	3.4424	2.2375	2.3919	3.1109	4.2138	4.211	2.892	2.2863	4.0629	4.2525	0.5346	3.6865	3.1794	2.7747	2.6977	4.8508	4.3793	3.7108	4.3061	5.419	4.3666	4.7477	4.4523	4.885	2.6835	2.6718	2.6164	2.6481	2.5936	4.0111	3.4921	2.8131	3.7436	3.7157	4.0304	4.8706	3.9367	3.1962
O75223	GGCT	gamma-glutamylcyclotransferase	Cardiometabolic_II	2.222	2.6871	2.9428	3.793	3.8252	4.309	4.0605	3.8266	3.8603	2.7436	2.7139	3.9729	4.4785	4.512	3.3194	3.3886	4.3951	4.3698	0.7446	4.0149	3.7848	3.6544	3.7198	5.1244	4.4165	4.2173	4.5249	5.4786	5.1572	4.9791	4.9046	5.0863	3.6182	3.3755	3.5113	4.355	3.731	3.8622	3.286	3.4459	4.2225	4.1799	4.687	5.2329	4.8446	3.7754
O75293	GADD45B	growth arrest and DNA damage inducible beta	Oncology_II	-0.6544	0.2284	-1.047	-2.4635	-0.2525	-2.0977	-7.688	0.6102	-0.4795	-8.2556	-0.9608	-1.3563	2.0892	3.2218	-0.1479	2.0226	-0.5779	-2.4452	-0.9355	-2.8426	-0.8229	-0.7099	0.5395	-7.2854	0.7879	-0.4558	0.0361	0.2271	-0.0363	-0.8196	-1.3916	-1.6648	-1.2007	-1.6746	-0.96	-0.4554	-0.3875	-1.462	-1.0495	-1.5546	0.1145	-1.8491	-1.4197	-1.1813	-0.1209	-3.1058
O75312	ZPR1	ZPR1 zinc finger	Neurology_II	-1.1659	-1.991	-1.3934	-0.9268	-1.7148	-0.9107	-0.834	-1.6948	-0.7145	-1.7583	-0.8226	-0.7659	-1.464	-0.4539	-1.6329	-1.5	-1.0196	-0.8751	-2.6928	-1.2038	-0.6315	-1.9523	-1.7208	-1.0368	-1.1194	-1.1808	-0.6821	-1.1796	-0.4915	-0.7563	-0.8632	-1.0688	-0.5054	0.1597	-0.1419	-0.4553	-0.2741	0.1585	-0.7499	-0.8736	-0.7109	-0.1309	0.6105	-0.0588	0.6449	-0.2563
O75326	SEMA7A	semaphorin 7A (John Milton Hagen blood group)	Cardiometabolic	0.1707	-0.0696	-0.2685	-0.0249	0.1094	0.0153	0.1549	0.447	0.2395	-1.4416	0.2506	0.2093	0.0953	0.8172	-1.0483	0.3005	0.869	0.7088	0.3399	0.5581	-0.3546	0.8794	0.9659	0.6797	-0.2927	-0.4226	-0.3661	0.1105	0.4931	-1.136	0.0092	0.4581	0.2019	-0.3569	-0.4419	-0.7289	0.6083	1.8275	1.4222	0.1261	1.9685	1.7095	-0.0416	0.1029	0.2664	-0.9046
O75330	HMMR	hyaluronan mediated motility receptor	Oncology_II	0.3181	-0.3098	1.0731	1.1951	0.573	1.5686	-0.4078	0.6896	0.5113	-1.491	-0.1293	-0.3644	0.5935	1.1607	-0.7636	1.0976	1.2709	1.0595	0.2126	0.3808	-0.3302	0.1795	1.057	2.7396	0.3414	-0.069	0.3562	1.3558	1.109	-0.1251	0.8067	0.2803	1.0209	1.6595	1.5166	0.7432	1.3637	1.1852	0.4599	0.0061	0.9774	0.3802	0.6047	1.276	0.2227	-0.5706
O75339	CILP	cartilage intermediate layer protein	Cardiometabolic_II	-0.7065	-0.5009	-0.4305	0.6359	1.2557	-0.0447	-1.7865	0.1723	0.1107	-3.9112	-0.1091	-0.3533	0.958	0.9728	-2.7587	0.2668	-0.4176	0.6333	0.0993	-2.3125	-3.0327	-0.9091	-0.4865	0.5342	0.1519	-0.7852	-0.0994	-0.4929	-0.3159	-2.2595	-0.4266	0.4479	-0.4808	-0.9723	-0.6151	-3.0125	-1.4294	0.3151	0.569	-2.1052	0.8801	-0.0812	0.5898	0.4817	1.0783	-1.9168
O75340	PDCD6	programmed cell death 6	Cardiometabolic	2.3939	2.2294	1.3889	1.6973	2.0676	2.1469	0.671	2.0887	1.9096	-0.5404	1.8823	1.8158	1.6279	1.7394	-0.436	1.043	1.8784	1.8588	1.3341	1.7148	0.314	1.929	1.9544	2.4149	1.8207	1.3426	1.2632	2.3673	1.7576	0.9862	1.8013	2.0369	2.1824	2.3905	2.3582	0.3445	2.6078	1.8887	1.3443	-0.2357	2.2353	1.5975	0.7146	1.1548	0.7798	-1.2785
O75347	TBCA	tubulin folding cofactor A	Inflammation_II	3.5829	4.0578	4.3659	6.2982	6.3539	7.1739	6.7183	5.7256	6.0702	4.5084	4.2829	5.8117	6.5864	6.705	5.2751	4.8226	6.9863	6.7871	0.8194	6.692	5.9302	5.8186	5.7699	7.7959	6.6766	6.5113	6.4732	7.6301	7.0941	7.2669	6.9227	7.0164	5.2655	5.2451	5.3816	6.3128	5.5003	6.0458	5.18	5.1898	6.1958	6.0894	6.4913	7.4543	7.0188	5.2541
O75348	ATP6V1G1	ATPase H+ transporting V1 subunit G1	Cardiometabolic_II	3.6843	3.6607	3.8283	5.0906	5.0249	5.5692	4.9872	6.1469	5.8065	5.4868	4.9767	5.0109	5.3371	5.4411	5.3504	4.3373	6.1151	6.0801	1.4806	6.0139	5.4258	4.7589	4.7554	6.4721	5.656	5.4528	5.4769	5.4235	4.9916	5.2338	5.0275	4.6131	4.9382	5.1744	5.3461	5.2899	4.5525	5.3217	4.8326	5.2141	5.1508	5.1339	5.1098	5.8634	5.0875	4.5217
O75351	VPS4B	vacuolar protein sorting 4 homolog B	Oncology_II	3.4483	3.5687	4.9266	5.9031	5.8843	6.4652	5.9904	5.8785	5.5871	5.1209	4.4108	5.7782	6.5525	6.4457	5.9229	4.4581	6.3779	6.2861	0.6142	6.1062	6.0461	5.0584	4.7395	6.8516	6.3244	6.1546	5.8718	7.2627	6.8811	7.1085	6.4678	6.6477	4.6268	4.7366	4.7952	5.4716	4.4897	6.0359	5.3396	5.5805	5.9354	5.845	6.354	6.651	6.4046	5.6981
O75354	ENTPD6	ectonucleoside triphosphate diphosphohydrolase 6	Cardiometabolic	0.5405	0.022	0.2558	0.3148	0.2088	0.1924	0.2169	0.0044	0.1394	-0.587	-0.1045	0.0963	0.0419	0.5939	-0.63	0.1652	0.7431	1.0345	0.7658	0.8397	0.3261	0.8025	0.7255	0.9167	0.1088	0.1141	0.0201	0.4518	0.5085	-0.0402	0.3775	0.3578	-0.0035	-0.2385	-0.1915	-0.3072	0.0341	1.0192	0.5277	-0.1786	0.4241	0.6355	0.3207	0.2283	0.3717	-0.2003
O75356	ENTPD5	ectonucleoside triphosphate diphosphohydrolase 5 (inactive)	Cardiometabolic	-0.2997	-0.6652	-0.5322	-0.503	-0.6505	-0.4362	0.0469	-0.6819	-0.6321	-1.5539	-0.9173	-0.6803	-0.3055	-0.4362	-1.3697	-0.5127	-0.4067	-0.1496	-0.1165	-0.2379	-0.9387	-0.6969	-0.6501	-0.2962	-0.3938	-0.2363	-0.7489	-0.1377	-0.673	-0.8745	-0.4854	-0.4688	-0.8565	-1.0159	-0.8925	-1.1879	-0.9962	-0.369	-0.3622	-0.8423	-0.426	-0.2217	-0.3719	-0.2307	-0.3943	-0.8761
O75365	PTP4A3	protein tyrosine phosphatase 4A3	Inflammation_II	0.4872	-0.4401	-0.3662	0.4503	0.1879	1.0254	1.3973	0.2153	0.3945	-0.5677	-0.7595	-0.521	0.2798	1.123	-0.3228	0.3077	-0.061	0.0465	-0.6472	0.1527	-0.2627	0.0042	0.0921	0.827	0.5195	0.4379	-0.2624	0.8965	0.5117	0.7058	0.7912	-0.1314	0.0786	0.0872	0.368	0.7967	0.0571	1.9821	1.2834	0.0069	1.353	1.9641	0.4552	0.4178	0.7323	-0.2254
O75380	NDUFS6	NADH:ubiquinone oxidoreductase subunit S6	Oncology	1.6202	0.6888	2.1948	3.2603	3.4106	2.7586	2.9473	2.0878	1.6923	1.3684	0.7619	1.9858	2.6391	2.5426	1.4361	1.1562	1.8223	2.4466	1.4002	1.5389	0.9546	1.5483	0.8325	2.7389	2.6857	2.4331	2.2718	3.5993	2.7624	2.2555	0.6396	2.1998	2.6551	3.2372	2.6966	2.0483	2.2022	3.1931	2.5432	1.7633	2.0156	2.221	3.0077	2.0712	2.1126	1.4361
O75409	H2AP	H2A.P histone	Oncology_II	0.778	0.1609	0.3257	-0.0413	-0.3176	0.5226	0.3316	0.3186	-1.5947	0.5145	0.1558	0.3135	0.5507	0.4815	0.2817	0.29	0.4017	0.4087	-1.0858	0.6802	0.125	0.3048	0.0687	-0.2479	1.01	-0.0697	0.2144	0.7965	-0.1213	-1.2286	0.1052	0.4616	-0.1953	0.6735	0.9942	-0.3623	0.014	-0.0011	0.4508	0.0187	0.2085	0.6918	0.4464	0.6365	0.7756	0.4608
O75427	LRCH4	leucine rich repeats and calponin homology domain containing 4	Cardiometabolic_II	2.82	3.3259	4.4281	5.7174	5.4662	7.1463	4.6268	4.5076	5.72	3.9254	3.8177	4.435	5.3413	6.2113	5.2136	5.5191	6.543	5.9825	1.3311	5.7606	5.6657	5.2128	5.3375	6.8841	6.1719	5.9035	4.955	7.6997	6.1623	6.3037	5.6037	5.5994	4.076	5.7116	5.9648	5.0676	4.5877	6.7084	5.2137	4.992	5.6851	5.6312	5.7337	7.0007	6.3581	4.6959
O75460	ERN1	endoplasmic reticulum to nucleus signaling 1	Oncology_II	-0.2839	-0.3612	-0.5899	0.2556	0.4209	0.3127	0.0875	-0.4344	-0.0458	-0.1148	-0.2653	0.0616	0.3603	0.3386	-0.5613	-0.1262	0.2212	1.3226	-0.1969	0.8694	0.1636	0.0926	0.1994	0.9781	0.7007	-0.0716	2.5239	-0.5141	0.2179	-0.1235	-0.1553	0.3143	-0.3654	-0.0744	-0.1235	-0.9544	-0.1588	0.0406	0.0632	0.1362	0.2262	-0.491	1.0493	0.9856	0.2998	0.0019
O75462	CRLF1	cytokine receptor like factor 1	Inflammation	0.6217	0.5397	0.0566	0.3611	0.3286	0.2506	0.8824	0.8331	0.6266	-1.0615	0.7749	0.6287	-0.3721	-0.0158	-2.1617	-0.0673	0.2934	0.357	0.2475	0.2141	-0.93	0.3181	0.4437	0.5053	-0.5287	-0.0657	0.0132	0.5163	0.1669	-1.4939	-0.068	0.421	0.457	-0.2388	-0.2093	-0.9871	0.6411	0.7137	0.4309	-1.3608	0.3175	0.2142	0.0485	0.1465	0.3349	-1.3053
O75475	PSIP1	PC4 and SRSF1 interacting protein 1	Inflammation	0.9235	1.3362	1.9529	5.6076	5.9505	6.5055	2.8585	3.4565	4.8632	0.6108	1.7381	2.5488	4.544	5.5804	1.5914	4.983	4.4533	3.3995	1.7508	3.5145	2.8034	3.4205	4.1596	5.547	5.4816	5.4591	2.7031	6.8278	5.2962	5.683	4.8266	4.7906	4.0186	6.0285	5.9294	2.4761	4.6709	6.154	5.1936	2.6676	3.3569	5.6263	4.4425	6.4677	5.3676	1.6271
O75493	CA11	carbonic anhydrase 11	Oncology	-0.597	-0.7444	-0.7383	-0.6233	-0.876	-1.359	-0.5879	-0.6935	-0.6036	-1.1045	-0.7813	-0.702	0.0279	-0.097	-0.8243	-0.2442	-0.5705	-0.222	-0.3551	-0.4953	-0.9461	-0.4673	-0.8305	-0.378	-0.2791	-0.4983	-0.3643	-0.192	-0.5699	-1.4961	-0.3412	-0.4391	-0.5351	-0.5635	-0.7671	-0.5962	-0.773	-0.0552	0.0246	-0.3314	-0.0684	-0.2538	-0.9478	-0.7023	-0.5543	-1.1139
O75506	HSBP1	heat shock factor binding protein 1	Cardiometabolic_II	2.6299	2.5917	3.955	4.4708	4.4676	5.3654	5.123	3.4171	3.9804	3.1528	2.7583	3.5302	3.4424	3.9963	3.8667	4.2214	4.8639	4.8774	1.2107	4.865	4.936	4.328	4.3352	5.1736	4.3531	3.6027	4.105	4.9464	4.4716	4.6054	4.6264	3.6492	4.2642	3.7278	3.8844	4.8065	4.4343	5.0238	4.0519	4.8696	5.026	4.4699	4.9703	5.7918	5.4149	4.6351
O75509	TNFRSF21	TNF receptor superfamily member 21	Neurology	-0.1512	-0.1836	-0.0813	-0.3373	0.0995	-0.2339	-0.7367	0.4448	0.4821	-1.0043	-0.0767	0.1851	-0.4088	-0.4263	-1.9645	-0.5952	0.3013	0.0741	0.1011	0.2884	-1.0086	0.1906	0.262	0.5159	-0.2859	0.1736	-0.0603	0.1615	0.3373	-1.5343	0.0384	0.2531	0.4083	-0.0264	-0.0925	-0.6603	0.5699	2.1501	1.4906	-0.0605	2.1149	1.8104	0.1902	0.08	0.3655	-1.1398
O75521	ECI2	enoyl-CoA delta isomerase 2	Cardiometabolic_II	1.075	0.541	1.3507	2.4242	2.2016	2.3586	2.1341	0.3503	0.6272	0.4674	-0.486	0.5395	2.0086	2.8755	1.9039	1.3176	2.9915	2.8284	-0.2301	2.3232	1.6489	1.725	1.2306	2.8342	2.9464	2.1117	2.855	3.292	2.6408	2.7813	1.6802	2.4817	1.0272	1.1888	0.6262	1.0821	0.8445	1.988	1.8061	0.9906	1.5554	1.6099	2.505	3.0868	3.052	1.4682
O75528	TADA3	transcriptional adaptor 3	Oncology_II	1.7676	1.0289	3.1356	3.6533	4.3078	4.5601	4.4483	3.779	3.854	2.9101	2.0157	3.5186	4.7334	4.8558	4.4056	2.9229	4.896	4.0814	-0.2308	4.5393	4.2697	2.5725	3.0755	5.0764	3.7751	4.1862	4.086	5.1416	5.051	5.0635	4.36	4.2018	2.7931	3.0425	2.8622	3.4196	2.4578	3.3046	3.4176	2.9501	3.6192	3.2067	4.4258	4.913	4.6027	3.1767
O75534	CSDE1	cold shock domain containing E1	Cardiometabolic_II	3.487	3.4566	4.6717	7.0949	6.7807	7.744	7.3121	6.551	6.4546	6.0876	5.2622	6.6211	7.175	7.4757	6.737	5.873	7.6565	7.497	1.947	7.0734	7.0992	5.6012	5.7476	8.0554	6.7305	6.8165	5.985	8.3144	7.3866	7.8705	6.9951	6.8913	5.2006	5.3946	5.6805	5.8924	4.5063	6.6443	6.071	5.8894	6.6052	6.416	6.8726	7.0694	6.8934	5.7703
O75563	SKAP2	src kinase associated phosphoprotein 2	Inflammation	5.574	5.3004	5.8602	6.6241	6.5369	6.6432	6.365	6.6437	6.2937	5.8638	5.9548	6.1038	6.4878	6.411	5.9471	5.5098	6.3304	6.6059	1.7986	5.8681	6.2516	6.0534	5.8746	6.1774	6.6356	6.4529	6.4614	6.4826	6.2944	6.516	6.507	6.1703	5.9014	5.8288	6.0073	5.4403	5.6456	6.3532	6.2251	5.8761	6.1658	6.5186	6.4825	6.6548	6.6102	6.1241
O75569	PRKRA	protein activator of interferon induced protein kinase EIF2AK2	Oncology	1.1931	0.3038	1.4829	4.6113	4.5793	5.6829	2.9839	3.3115	4.7249	2.0104	2.0918	2.799	4.0886	4.6162	2.5427	3.2333	4.4378	4.0532	0.2651	3.9628	3.5316	2.5139	2.1191	5.2051	4.5606	3.8977	2.8048	6.0998	4.0852	3.7112	3.2151	3.4426	2.2751	4.5576	4.4686	1.9533	2.025	4.5059	3.4246	1.562	2.6782	3.9818	3.4709	4.739	3.7237	1.9253
O75592	MYCBP2	MYC binding protein 2	Neurology_II	2.817	3.0025	4.296	5.2715	5.0827	6.1374	5.7131	4.2227	5.1037	4.9675	3.8132	3.9326	5.5205	5.779	5.985	4.3993	5.4812	5.0059	0.637	4.8145	5.3664	4.0923	4.0172	5.6932	5.5154	4.9714	4.5853	6.0525	5.5115	6.088	4.9561	5.0977	3.748	4.8725	4.8759	4.2156	3.639	5.5278	4.7282	4.6917	4.9848	4.9895	5.5119	6.0248	5.2945	4.5012
O75594	PGLYRP1	peptidoglycan recognition protein 1	Cardiometabolic	NA	NA	NA	NA	NA	NA	NA	NA	NA	NA	NA	NA	NA	NA	NA	NA	NA	NA	NA	NA	NA	NA	NA	NA	NA	NA	NA	NA	NA	NA	NA	NA	NA	NA	NA	NA	NA	NA	NA	NA	NA	NA	NA	NA	NA	NA
O75629	CREG1	cellular repressor of E1A stimulated genes 1	Oncology	0.7206	0.8135	-0.7295	0.1102	0.0494	1.2636	0.3651	-0.2838	-0.2319	-1.0269	-0.5019	0.0006	-0.1172	0.2343	-0.5328	1.3304	1.3513	1.7862	1.1952	1.6167	0.9791	1.7585	1.9687	2.101	0.5244	-0.0911	-0.3191	0.8115	0.2013	-0.3151	0.8606	0.0911	-0.6641	-0.6525	-0.3102	-0.8011	0.2414	0.4105	-0.594	-0.7746	-0.245	-0.2461	0.5655	2.0075	1.2494	-0.0695
O75631	UPK3A	uroplakin 3A	Neurology_II	0.6698	1.015	-1.3998	0.6837	1.0919	0.5176	0.8412	0.7137	0.4949	0.4532	0.4102	0.1477	0.1036	0.3608	0.9456	0.4634	0.2672	0.3377	0.3466	-0.6431	0.396	0.1891	0.4234	-0.1328	-0.1074	-1.6525	0.2761	0.4916	-0.2111	1.3028	-0.3004	0.0739	0.5513	0.2572	0.4615	0.538	1.3125	0.3009	0.5073	0.8414	0.6667	1.2886	1.1551	0.9639	0.4152	1.0484
O75665	OFD1	OFD1 centriole and centriolar satellite protein	Oncology_II	-1.3817	-1.3093	0.4619	1.0576	0.6665	3.0728	-0.5368	-0.0437	0.5011	-0.6815	-1.5672	-0.881	1.1837	1.2818	0.6188	0.6339	-0.5146	1.1511	-1.7758	0.3018	-0.5821	-0.3385	-0.4191	1.733	2.0177	1.1304	1.2568	1.7779	-1.6853	0.9076	1.221	-1.184	0.2616	1.2418	1.8582	-1.2992	-0.6892	2.1611	1.5369	-0.7351	0.432	0.6996	0.652	3.5986	0.298	-1.7482
O75688	PPM1B	protein phosphatase, Mg2+/Mn2+ dependent 1B	Inflammation_II	2.4168	2.4581	1.1314	1.6779	1.5095	2.1565	2.2622	0.9467	1.5556	1.3864	0.4136	1.4933	1.9437	1.6733	1.4174	1.1852	2.2352	2.2365	-1.37	2.2229	2.0312	2.461	1.5895	2.8053	2.7389	2.7342	2.3371	2.9387	1.8745	3.0637	2.506	1.6991	1.8966	1.4743	2.1013	1.8173	1.7079	2.1454	1.895	1.5186	1.8197	1.5538	1.6102	2.7365	1.7474	1.9476
O75695	RP2	RP2 activator of ARL3 GTPase	Oncology	1.0609	1.0762	0.6297	2.0767	2.028	2.1614	1.7073	0.9264	0.6678	0.7489	0.0079	0.8491	1.7698	1.6222	1.3748	1.4878	1.5395	2.0645	0.3229	1.4222	1.2046	1.3318	1.0034	2.1531	2.3207	1.693	2.1656	2.5024	2.0445	2.4656	2.1317	2.1579	1.5821	1.9559	1.929	1.1087	2.0561	1.9989	1.4104	1.7284	1.9815	1.4212	1.815	2.8315	1.7067	1.4065
O75711	SCRG1	stimulator of chondrogenesis 1	Cardiometabolic_II	0.6866	0.4058	0.8313	0.3099	0.4621	0.7508	0.3548	0.7319	0.7133	-1.0039	-0.2178	-0.0546	-0.3789	0.4147	-0.8292	0.084	0.5093	0.1233	-0.2293	-0.1172	-0.2646	0.4792	0.3611	0.073	0.0503	-0.1023	-0.2329	0.2531	0.3396	-0.6388	0.1373	0.45	-0.089	-1.1981	-1.0094	-0.4665	-0.1288	0.1344	-0.1466	-1.2678	0.0397	-0.035	-0.0036	-0.2401	0.8182	-0.1496
O75718	CRTAP	cartilage associated protein	Neurology_II	0.9592	0.8106	0.8531	1.2572	1.3785	1.2475	1.5272	1.1931	1.433	1.4858	1.1365	1.3123	2.4502	2.146	2.0063	1.7786	1.9925	2.7745	0.8271	1.9102	2.0544	1.6856	1.5302	2.58	2.5059	1.6378	2.585	1.4877	1.444	2.3175	1.7429	2.167	1.3396	1.3966	1.2313	1.9109	1.1285	1.9097	1.4631	1.8532	1.569	1.026	1.8857	2.0272	1.1444	1.5644
O75781	PALM	paralemmin	Oncology_II	-0.4825	-0.425	-0.2267	0.509	0.3946	0.1753	0.3655	-0.2429	-0.028	-1.7199	-0.682	-0.1702	-0.03	0.1063	-1.3157	-0.1148	0.1524	0.3545	-0.007	0.1356	-0.6965	0.3949	0.4287	0.704	-0.2423	-0.5889	-0.54	-0.0112	-0.0666	-1.1273	-0.1471	0.2544	0.2064	0.3558	0.4205	-0.775	0.0771	0.539	0.3999	-0.9363	0.4491	0.7665	-0.3609	-0.1185	-0.0979	-0.8457
O75787	ATP6AP2	ATPase H+ transporting accessory protein 2	Oncology	-1.7967	-1.8313	-2.4662	-1.3737	-0.8987	-1.4129	-1.8206	-1.1022	-1.2451	-2.424	-1.9091	-2.3327	-1.8884	-1.6698	-1.8913	-1.4386	-1.1165	-1.0606	-1.9639	-1.0735	-1.5101	-0.853	-1.1654	-1.2838	-0.368	-1.7707	0.4211	-1.0506	-2.0271	-1.6677	-1.7008	-1.7763	-1.0944	-1.311	-1.1813	-1.0462	-0.8447	-1.068	-1.7855	-2.6286	-1.7511	-2.2424	-1.9135	-0.9913	-1.0677	-1.6997
O75791	GRAP2	GRB2 related adaptor protein 2	Cardiometabolic	5.0659	4.8224	6.5614	7.0783	7.2652	7.6378	7.7377	8.0203	7.6661	6.9781	6.5261	7.9937	8.3136	8.6722	7.8903	6.2611	8.8257	8.2787	1.8212	8.4775	8.4903	7.3921	7.2581	8.5508	7.3752	7.6081	7.2339	8.8452	8.3853	8.4328	7.8313	7.5236	6.6511	6.4523	6.4388	7.8587	6.8423	7.2364	7.0118	7.2354	7.9999	7.2026	8.0539	8.3179	8.7546	7.4689
O75792	RNASEH2A	ribonuclease H2 subunit A	Neurology_II	0.087	-0.0539	0.5942	2.4098	2.3961	3.2133	1.4328	1.4375	1.6688	0.3631	0.2909	0.7414	2.4203	2.6949	1.1328	2.2698	1.645	1.8764	-0.1682	1.3289	1.039	0.7441	0.8287	2.7968	2.4314	1.7208	1.4811	2.9609	1.9192	2.0999	1.9861	1.6363	1.1301	2.1224	2.0847	0.2602	0.9032	3.5883	3.3756	2.6345	3.0513	3.3327	2.1518	3.629	1.8137	0.9372
O75794	CDC123	cell division cycle 123	Oncology_II	0.5383	-0.1149	2.1067	0.4911	1.2935	0.3134	-0.5338	-0.7333	0.5184	-3.0025	-0.211	0.2075	0.4605	0.4096	-1.7008	0.332	-0.9144	0.9516	0.5793	1.114	-0.8652	0.3314	0.5076	0.3997	-0.0481	0.3245	0.2607	0.8105	0.4158	-0.8994	0.3231	0.7908	3.2769	4.7959	4.9004	1.7909	4.4525	0.6916	-0.952	-0.9701	0.812	0.8851	0.7584	1.1267	0.2045	-1.7915
O75830	SERPINI2	serpin family I member 2	Oncology_II	-1.0504	-1.3801	-1.2827	-2.0654	-2.2273	-2.2642	-1.6817	-1.8768	-2.1041	-2.0343	-2.1162	-0.928	-2.3743	-2.2688	-2.3557	-2.4972	-0.671	-0.5927	-0.6776	-0.9855	-1.5699	-0.7395	-0.9124	-0.7709	-0.6949	-0.8267	-0.8426	-0.8956	-0.9299	-1.5813	-1.1546	-0.7052	-1.5	-1.4993	-1.7235	-1.7233	-2.1775	0.5249	0.291	-0.9516	0.3877	0.7137	-1.9476	-1.7206	-1.8747	-1.7208
O75843	AP1G2	adaptor related protein complex 1 subunit gamma 2	Oncology_II	3.3792	3.6824	4.5431	4.9358	4.7057	5.0952	3.9864	3.7462	3.8108	3.0277	3.1412	3.1123	4.8169	4.7206	4.0538	4.3614	4.5942	5.047	0.0813	4.0953	4.1029	3.321	3.3131	5.5143	6.1007	5.3485	5.8691	5.6375	5.2684	5.5421	5.0351	5.408	3.7607	3.8388	3.9529	3.4786	3.5207	4.954	4.3263	4.3832	4.5686	4.5724	4.7441	5.668	4.9813	3.8644
O75882-2	ATRN	attractin	Inflammation_II	-0.1259	-0.4733	-0.0199	-0.0985	-0.235	-0.1541	-1.1123	-0.4235	-0.1246	-1.9693	-0.1255	-0.1737	-0.0528	-0.0127	-1.3692	-0.0319	-0.5958	-0.5699	-0.4463	-0.7341	-1.4724	-0.7494	-0.3979	-0.6372	0.016	-0.7619	0.0182	0.3285	0.1207	-1.1676	0.1108	0.1754	-0.6617	-0.6135	-0.8091	-1.6475	-0.321	-0.2816	-0.5656	-1.6491	-0.2503	-0.1774	0.0361	0.0064	-0.1671	-1.2625
O75888	TNFSF13	TNF superfamily member 13	Inflammation	1.3388	1.0863	1.2423	1.8178	1.6825	1.6942	1.6579	1.1829	1.0534	-0.168	1.1895	1.0938	0.7417	1.3135	-0.0869	1.1527	0.984	1.6217	1.0234	1.2524	0.4067	1.5821	1.8104	1.7242	0.6867	0.9432	0.738	1.8839	1.7774	0.9783	1.4117	1.9007	0.7023	0.5985	0.5316	0.1531	1.3823	1.3535	0.9531	0.0351	1.3377	1.0024	1.4104	1.683	1.7446	0.6775
O75940	SMNDC1	survival motor neuron domain containing 1	Oncology_II	-0.6902	1.0965	-0.1737	4.7491	4.2652	6.4521	0.9045	1.5609	3.9857	-1.4683	0.5907	0.754	3.5387	5.3086	1.5916	4.9485	2.9368	1.7747	0.7851	1.5109	1.3649	3.3021	3.479	5.3249	5.1593	3.8926	1.0304	6.7591	4.6623	4.021	4.2484	3.138	1.6586	4.7617	5.0445	1.1076	2.7979	5.7638	3.0581	2.5716	1.5507	3.5468	2.7384	6.0641	4.989	1.5635
O76036	NCR1	natural cytotoxicity triggering receptor 1	Inflammation	0.6275	0.2096	0.5936	0.9695	1.3542	1.0097	0.8811	0.7212	0.7481	-0.8165	0.0088	0.3446	0.3453	0.759	-0.7439	0.1149	1.3861	1.6123	1.549	1.5913	0.0792	1.0199	1.1904	1.8074	-0.5532	0.2044	-0.5044	1.5416	1.505	-0.0764	0.6154	0.9942	0.4715	-0.3226	-0.5883	-0.1789	0.6276	1.7764	1.5116	0.528	1.5684	1.5533	0.5351	0.641	1.1247	-0.0437
O76038	SCGN	secretagogin, EF-hand calcium binding protein	Inflammation	-0.3767	0.2501	-0.1755	0.1032	0.4004	0.6349	-0.4299	0.5422	0.6557	0.0387	-0.0462	0.2848	0.4873	1.384	-0.1927	0.5465	-0.0675	-0.1096	-0.0564	-0.3972	-0.4999	0.0449	0.1939	0.1131	0.1996	-1.4385	0.362	1.0779	0.1583	0.4332	0.4088	0.9096	0.2602	0.5634	1.0309	0.0277	0.1932	2.063	0.8463	0.477	0.9662	1.0087	0.9789	1.1043	1.2453	1.3349
O76039	CDKL5	cyclin dependent kinase like 5	Neurology_II	-1.2326	-0.58	0.0167	0.1122	-0.558	-0.0668	-0.152	0.6235	0.4855	0.3663	-0.3822	0.7941	1.7163	2.3887	0.4046	1.2205	5.1604	2.9938	2.9427	3.0144	2.4217	4.147	3.9065	3.0422	1.3166	1.025	1.3791	0.9078	0.7374	0.418	-0.0441	-0.5734	-0.6384	0.0053	-0.2195	0.4162	-0.2354	0.2885	0.2377	0.0904	0.1752	0.0243	0.9336	1.3238	1.1588	0.5559
O76061	STC2	stanniocalcin 2	Neurology	1.3398	1.2672	0.5853	1.2358	1.39	1.2323	1.7103	1.2384	1.397	-0.157	1.4569	1.4562	0.41	0.7556	-0.8711	0.5908	0.9836	1.1532	1.0517	0.9207	-0.0426	1.0522	1.2636	1.185	-0.3267	0.608	0.7498	1.0206	0.8701	-0.375	0.6616	1.0387	1.1675	0.737	0.9116	-0.0799	1.1348	1.4986	1.2245	-0.2521	1.0026	1.2002	0.894	0.9617	1.1455	-0.3016
O76070	SNCG	synuclein gamma	Neurology	-0.7671	-1.0112	0.0808	1.6906	2.056	1.8504	1.8276	0.7192	0.2114	-0.8858	-0.1913	0.5104	-0.1256	0.7308	-0.4685	0.6926	0.6579	0.7404	-0.0747	0.6586	-0.3198	0.5663	0.6354	1.0708	-0.8763	-0.8272	-0.7783	-0.3693	-0.623	-1.1544	-1.2209	-0.4388	0.7007	1.1036	0.6825	0.672	0.9655	1.2077	1.5927	-0.3013	1.5416	1.6542	-0.5907	-0.2947	-0.7145	-0.5352
O76074	PDE5A	phosphodiesterase 5A	Inflammation_II	4.2183	3.8469	5.2693	5.9538	5.8274	6.2111	6.115	5.929	5.7394	5.6255	4.7622	5.8274	6.4916	6.4047	6.0132	4.2675	6.602	6.2532	1.42	6.2221	6.0792	5.0614	4.6385	7.0891	6.0677	5.8414	5.7232	6.8654	6.1095	6.9885	6.0854	6.3069	5.3903	5.0264	5.0477	6.1116	4.8057	5.527	5.3799	5.3205	5.9396	5.4769	5.9682	6.4784	6.1495	5.7656
O76076	CCN5	cellular communication network factor 5	Neurology	-0.2659	0.4044	0.2891	3.3684	2.0166	1.5978	0.5538	0.8522	1.2626	-0.5969	0.8123	1.0568	1.2022	0.9271	-0.7381	0.8114	0.2961	2.8906	0.6295	0.3063	-0.613	0.3311	0.6082	1.1097	1.2509	0.0119	-0.265	0.5873	0.3226	-0.8202	0.3785	0.6872	0.4286	-0.2442	-0.1845	-1.4029	0.1005	0.6666	1.0887	-0.7582	0.7193	0.7422	1.4647	1.5252	1.8097	0.7997
O76096	CST7	cystatin F	Inflammation	0.0956	0.3449	0.6949	1.6371	1.6429	2.7406	2.5753	0.8925	0.483	-0.6389	0.6188	0.5206	0.7038	1.4208	1.4913	1.6824	1.0885	0.896	0.4866	0.5642	0.0605	0.9577	1.0792	1.8406	-0.1129	-0.3018	-0.5082	2.1424	1.4176	0.7464	1.4644	1.3088	0.9205	0.1427	0.3109	0.9888	1.7357	1.7725	1.5663	1.4713	2.2551	1.2926	1.9569	2.5546	2.2606	1.1092
O77932	DXO	decapping exoribonuclease	Neurology_II	2.2296	2.8439	3.3597	4.7831	4.4218	5.7925	4.4669	4.0165	4.3697	3.4086	3.0679	3.8114	4.7576	5.0595	3.9617	4.0923	5.4793	5.4533	2.6105	5.1769	4.9597	4.829	4.8982	6.3596	5.1269	4.6956	4.4073	6.102	5.2223	5.3722	5.0254	4.7462	3.836	4.3298	4.3272	4.298	3.5799	4.9313	3.8218	3.8309	3.9986	4.4622	4.482	5.6103	4.9295	3.5815
O94760	DDAH1	dimethylarginine dimethylaminohydrolase 1	Oncology	1.3858	0.7846	0.7054	1.0699	1.3166	2.0833	2.2663	3.7693	3.4121	2.8047	2.4673	3.7462	2.2522	2.2918	1.7981	1.7327	1.2577	1.3489	-0.3672	1.1912	1.067	1.3572	1.3359	1.9223	1.6023	1.1255	1.7963	2.7434	2.1551	2.0988	2.3781	1.994	0.9412	1.237	1.3107	1.488	1.3302	1.3479	0.9651	1.4686	1.5695	1.206	2.4841	3.385	2.8523	1.9414
O94766	B3GAT3	beta-1,3-glucuronyltransferase 3	Cardiometabolic_II	0.2145	0.1543	0.1668	-1.0304	-0.0809	-0.6137	0.1613	0.2475	-0.0985	-0.5385	0.7308	0.3908	-1.1088	-0.0426	0.0908	0.4233	-0.2062	-0.124	-0.0409	0.426	0.2907	0.2441	0.065	0.4014	-0.9228	-0.7052	-0.3631	-0.3419	-1.1841	-0.369	0.0357	-0.3213	1.5293	0.907	-0.0612	-0.6617	0.5979	-0.5031	-0.7151	0.4404	-0.2217	0.5205	0.7224	0.0518	0.036	0.5753
O94779	CNTN5	contactin 5	Neurology	0.2677	-0.0581	-0.2775	-1.7692	-1.4534	-1.649	-3.0648	-0.0903	0.1447	-2.5945	-0.1738	0.1952	0.0458	-0.348	-2.7605	-0.279	-0.7683	-0.8201	-0.976	-1.1934	-2.2891	-0.6035	-0.5999	-1.1157	-0.3998	-0.9336	-0.472	-0.09	-0.3044	-2.081	-0.2238	0.0156	-1.4868	-1.5483	-1.5288	-3.5995	-1.0973	0.0862	-0.2848	-2.2584	-0.0114	0.249	-0.5606	-0.486	-0.5122	-2.912
O94813	SLIT2	slit guidance ligand 2	Neurology	-0.1962	-0.0047	1.593	-0.7775	-0.4782	-1.2444	-0.45	0.6465	0.3988	-0.2615	-0.1762	-0.0712	-0.473	0.7135	-0.6692	0.8109	0.4064	0.0976	0.2653	0.59	-0.077	0.6144	-0.6077	0.1317	2.0374	1.9162	1.3603	0.4923	-0.6528	0.4156	-0.2566	-1.0038	0.5473	0.4048	-0.3849	-0.227	0.1539	0.9661	1.3936	0.6866	0.9685	1.4563	-0.0477	-0.1952	-0.1879	0.0662
O94830	DDHD2	DDHD domain containing 2	Neurology_II	2.9644	2.8618	4.1281	4.8303	4.6967	5.092	4.8306	4.4086	4.3776	3.9412	3.2931	4.1165	4.8818	4.7992	4.4388	3.2963	4.9106	4.8342	2.1373	4.6134	4.4774	3.9414	3.6441	5.2434	4.9559	4.6102	4.8044	5.3089	4.9276	5.3938	4.7245	4.9791	3.6624	3.6844	3.706	3.8064	3.0872	4.9315	4.5768	4.2119	4.6847	4.8466	4.699	5.1049	4.642	4.0279
O94856	NFASC	neurofascin	Inflammation	0.2941	0.2161	-0.682	-0.2394	-0.197	-0.2453	-0.5406	0.2703	0.3056	-0.481	0.0073	-0.2467	0.1429	0.6899	-0.3167	0.1346	0.5999	0.8459	0.5352	0.7682	0.1782	0.6572	0.6893	0.6985	-0.8793	-0.719	-0.9533	-0.6038	-0.222	-0.9031	-0.5529	-0.2841	-0.7174	-1.4132	-1.5959	-0.7472	-0.6459	1.3125	1.1914	0.523	1.3596	1.2915	-0.9661	-1.0801	-0.7089	-0.6842
O94903	PLPBP	pyridoxal phosphate binding protein	Cardiometabolic	3.0975	3.4831	4.1968	5.0112	5.093	5.7513	5.2727	4.9669	5.1318	4.1397	4.0504	5.0325	5.5205	5.8524	4.844	4.6146	5.5064	5.2691	1.2931	5.2284	4.8785	4.6027	4.6288	6.0967	5.4811	5.2746	5.1202	6.4984	6.0577	5.8826	5.7694	5.685	4.4084	4.5718	4.6103	5.1683	4.6334	5.3702	4.6187	4.668	5.1674	5.2842	5.6851	6.3931	6.0762	4.7075
O94907	DKK1	dickkopf WNT signaling pathway inhibitor 1	Neurology	1.2932	1.4257	1.66	2.5908	2.564	2.5645	2.1478	2.1951	1.8389	0.5646	1.1505	2.1204	2.9187	2.7982	1.5329	2.1223	2.8545	3.4768	0.3846	2.6934	1.8467	2.9924	3.1447	3.4467	3.1517	2.9311	2.6634	3.4132	3.0774	2.7748	2.7317	3.1427	2.1919	1.7758	1.8516	1.9268	2.3272	2.5179	2.0227	1.3433	2.599	2.1316	2.6473	3.0676	2.5443	1.3093
O94916	NFAT5	nuclear factor of activated T cells 5	Inflammation_II	2.9661	2.8978	3.3051	4.5038	4.0968	3.9472	4.4368	2.6662	3.221	3.0543	2.5221	2.9292	4.5976	4.5306	3.6847	2.6213	4.5038	5.239	-0.308	4.0519	3.9154	2.6	2.3486	4.7941	4.7241	4.5629	4.8947	4.9143	4.0025	5.3492	4.121	4.9697	3.477	3.2086	3.2272	3.4165	2.9775	3.9217	3.9807	3.6816	4.435	4.4543	4.3619	3.8524	3.5617	3.6148
O94979	SEC31A	SEC31 homolog A, COPII coat complex component	Cardiometabolic_II	1.2061	1.087	2.268	2.5335	2.9613	3.6433	3.2819	2.8471	2.802	2.7576	1.4632	2.8528	3.2471	3.3865	3.1192	2.7852	4.1616	3.373	2.1602	4.0591	3.7624	3.7625	3.7349	3.8635	2.5591	3.0014	2.5813	3.6418	3.4296	3.6288	2.8992	2.3847	2.682	2.4195	2.4755	3.5286	2.7584	2.9825	1.834	3.038	3.2618	2.4896	2.6436	3.2244	3.2431	2.2113
O94985	CLSTN1	calsyntenin 1	Neurology	NA	NA	NA	NA	NA	NA	NA	NA	NA	NA	NA	NA	NA	NA	NA	NA	NA	NA	NA	NA	NA	NA	NA	NA	NA	NA	NA	NA	NA	NA	NA	NA	NA	NA	NA	NA	NA	NA	NA	NA	NA	NA	NA	NA	NA	NA
O94986	CEP152	centrosomal protein 152	Oncology_II	0.6203	1.4455	1.3232	3.8058	3.364	5.3225	2.5353	2.3443	2.6096	1.0376	1.227	1.4159	2.8796	2.4525	1.5674	3.2969	2.1935	2.2764	0.5952	1.7014	1.7921	2.1826	1.9569	3.6479	3.609	2.3858	3.1036	3.6126	2.9364	3.1338	3.5746	3.3845	1.9452	3.4692	3.5732	1.3618	2.2552	3.7729	2.1239	2.1362	2.5407	2.8467	3.4468	5.6336	3.16	2.3623
O94988	FAM13A	family with sequence similarity 13 member A	Oncology_II	1.9782	2.6289	4.0588	4.1591	3.906	5.4489	4.5131	3.3721	4.3177	2.8532	3.1428	3.4897	3.9791	3.9917	4.0151	2.9948	5.3188	5.5385	0.6404	4.8711	4.7919	4.0167	3.9259	6.2653	4.9334	5.0325	5.5909	5.4202	5.0047	4.7793	5.0964	5.1168	3.5874	4.7231	4.7493	3.9589	3.771	4.199	2.5394	2.563	3.3763	3.679	4.613	5.5901	4.7352	3.7262
O94992	HEXIM1	HEXIM P-TEFb complex subunit 1	Inflammation	3.9966	3.7637	5.1214	6.0562	6.3825	6.6067	6.765	6.1598	6.2788	5.8901	5.3465	6.0524	6.3567	6.2861	6.3088	5.2764	6.3099	6.4941	3.2168	6.327	6.4685	5.8803	5.8199	6.5588	6.0746	6.081	5.7154	6.765	6.3472	7.016	6.3449	6.3892	5.1361	5.5489	5.4741	5.8697	4.7524	6.0313	5.8012	5.7466	5.9891	6.0345	6.4166	6.6698	6.467	5.9065
O95049	TJP3	tight junction protein 3	Neurology_II	0.0527	1.0126	1.1596	1.1399	0.7085	1.0207	0.2888	0.4548	0.1671	0.0542	-0.5266	0.5509	0.3506	0.245	0.8724	-0.4823	0.9352	1.1709	0.5233	0.5055	-0.155	0.7449	0.7123	0.8005	0.1547	0.5096	0.4269	1.637	0.4871	0.107	0.7982	-0.2372	-0.1228	0.5281	0.5078	0.6555	0.6191	0.8215	-0.2369	0.5007	0.4696	0.8757	-0.4445	0.6351	0.8096	-0.0311
O95157	NXPH3	neurexophilin 3	Inflammation_II	-0.0136	0.1389	-0.0183	-0.2203	-1.0786	-0.2096	-1.012	0.0611	0.3051	-0.7467	-0.4612	0.0473	0.1215	0.4771	-1.9392	-0.1486	-0.3327	-0.6368	-0.488	-0.3318	-1.047	-0.4439	-0.5568	-0.2118	-0.0674	0.0717	-0.0679	0.3311	0.3488	-0.3835	-0.074	0.4805	0.014	-1	-1.4303	-0.8208	-0.4123	-0.1249	0.1089	-0.7266	-0.2062	0.0802	0.2439	0.1099	0.1861	-0.9659
O95166	GABARAP	GABA type A receptor-associated protein	Oncology_II	-0.4962	0.3183	-0.4385	-0.287	-0.4394	0.0223	0.041	-0.2755	0.39	-0.395	-0.2956	-0.2174	0.1834	0.3732	-0.5466	-0.2237	-0.7269	-0.5582	-0.6224	0.8048	-0.3911	-0.3161	0.0118	0.1362	-0.1586	0.1528	-0.5548	-1.1532	-1.6056	-1.2745	-1.2153	-0.2569	-0.0832	0.1098	-0.0718	-0.6627	0.1369	1.147	1.1901	0.3492	0.9632	1.858	-1.4294	0.0377	0.0243	-0.7029
O95180	CACNA1H	calcium voltage-gated channel subunit alpha1 H	Cardiometabolic_II	1.5183	0.2956	0.2956	-0.1097	0.0084	0.6211	-0.1446	0.063	-0.9495	-0.1838	-0.5657	0.0209	-0.3432	-0.0597	-0.9884	-0.7978	0.1437	-0.4135	0.1274	-0.1524	0.3356	-0.048	-0.2114	-0.4523	-0.444	0.4878	-0.0525	0.4464	0.2791	-0.3227	-0.1778	0.6364	0.985	1.3637	0.8425	0.3555	0.478	0.9549	0.7421	-0.8437	0.776	0.506	0.9328	1.363	0.3718	-0.7009
O95183	VAMP5	vesicle associated membrane protein 5	Cardiometabolic	2.8503	2.6182	2.9386	2.4879	2.5285	2.1282	2.7763	1.7941	1.7471	1.9475	2.0343	1.7062	3.4651	4.1369	3.9437	2.8457	3.3353	4.0159	0.999	3.649	3.2724	2.51	2.3144	3.8881	2.032	2.1265	2.1489	3.6945	3.9228	3.5377	3.3302	3.4569	2.1846	2.3948	2.162	1.8299	2.7774	3.1851	2.8288	3.4192	3.6955	3.6891	4.2104	4.0716	4.1113	3.4248
O95196	CSPG5	chondroitin sulfate proteoglycan 5	Neurology_II	1.1367	0.7855	1.175	1.232	1.2414	1.7816	1.0673	-0.0077	1.9286	0.2737	-0.1828	0.4261	0.4091	0.9418	0.6624	0.8606	1.1161	1.082	0.0292	0.5224	-0.7967	0.479	0.3365	1.3604	1.0413	1.0777	-0.006	0.6597	0.7469	0.6396	0.1482	0.2694	1.5097	1.2032	1.0149	0.7816	1.6245	1.4724	1.1072	0.8608	1.7163	1.9104	1.4741	1.2951	0.53	1.8882
O95202	LETM1	leucine zipper and EF-hand containing transmembrane protein 1	Neurology_II	1.4187	2.3387	1.8051	2.3439	2.3517	2.0446	2.4536	2.099	1.6416	1.6802	1.5203	1.9225	1.658	1.5899	1.6793	2.0255	2.4237	2.8796	1.365	2.6297	2.3142	2.5729	2.5262	2.9432	1.9867	1.4394	1.142	2.3946	2.888	2.0417	2.0812	1.7148	3.8855	3.7745	3.7291	3.5763	3.649	2.1413	2.2737	1.9248	2.43	1.7731	2.2581	2.7779	2.617	1.1723
O95256	IL18RAP	interleukin 18 receptor accessory protein	Neurology	-3.5399	-3.4571	-3.1331	-1.8523	-2.4716	-2.398	-3.2876	-3.1194	-3.8984	-5.1474	-3.5605	-3.8909	-2.9338	-2.7957	-4.8936	-3.1727	2.2323	2.2675	2.3101	2.2885	0.6414	2.2912	2.2507	2.3048	-0.2957	-0.3562	-0.8498	1.2114	0.914	-0.4396	1.4755	0.1587	-1.5777	-1.2832	-1.5298	-3.671	-1.4844	1.9296	1.5281	-0.2156	2.3434	1.6326	-2.6324	-2.6788	-2.8283	-4.1172
O95274	LYPD3	LY6/PLAUR domain containing 3	Oncology	0.1053	0.0413	-0.5632	-1.1091	-0.822	-1.0054	-1.5347	-0.0894	-0.1111	-1.9269	-0.3114	0.2446	-0.7471	-0.6492	-2.7635	-0.9051	-1.0178	-1.0206	-1.0531	-1.1033	-1.9949	-0.8538	-0.6042	-0.3576	-0.3519	-0.5657	-0.6296	0.4711	0.3852	-1.6944	0.1163	0.554	-1.0033	-1.4176	-1.4653	-2.2048	-0.6107	-0.4779	-0.8898	-2.6398	-0.3839	-0.4614	-0.6188	-0.536	-0.4055	-2.5119
O95295	SNAPIN	SNAP associated protein	Neurology_II	1.9548	2.1434	2.8926	4.1236	4.1344	4.4131	3.6097	3.1772	3.3989	3.394	2.2888	3.1823	3.7942	3.6882	3.8863	2.8764	3.7428	4.0007	1.5147	3.1902	3.5916	2.8294	2.7946	4.7893	4.3347	3.8663	4.2527	4.4851	3.7102	4.5856	4.0362	4.2709	3.5188	3.8121	3.6992	3.6682	3.401	3.9842	3.2323	3.4348	3.4121	3.4958	4.2007	5.2408	4.0227	3.9266
O95372	LYPLA2	lysophospholipase 2	Neurology_II	0.5182	-0.0257	-0.6481	1.379	1.3923	0.8696	-0.386	0.4009	-0.176	-0.4226	0.1894	0.2837	2.4248	2.6155	-0.9259	1.568	0.4894	0.1954	-0.1138	-0.0676	-0.739	-1.1775	-0.3065	0.5761	0.62	1.1742	1.2809	0.8844	0.1788	-1.2046	-1.2188	-0.0582	-1.4211	-1.4614	-0.0577	-1.4555	0.7043	-0.1505	0.1802	-2.1295	0.4394	-0.0542	0.0754	-0.9469	0.5657	-1.5241
O95379	TNFAIP8	TNF alpha induced protein 8	Inflammation	0.0488	-0.3351	0.2465	2.0352	1.1891	2.0296	0.8343	0.1328	1.1882	-3.7964	1.0681	0.0215	1.3399	1.2971	-0.5507	0.3405	0.6479	0.8763	-1.9355	0.8863	0.2593	1.0543	0.4919	1.1027	1.1196	0.6195	1.2323	2.8922	1.4518	-0.198	1.4837	1.4439	1.0978	0.8547	0.9864	0.9133	1.0412	2.0533	1.3911	-1.2692	1.7542	1.63	1.4837	2.4782	2.1693	0.3905
O95388	CCN4	cellular communication network factor 4	Oncology	0.4952	0.6518	-0.0732	0.9016	1.0271	0.9417	0.8712	0.9984	0.9034	-0.1983	0.7626	0.7716	0.5799	0.5386	-0.2145	0.3294	1.2184	1.3761	1.1057	1.1281	0.7035	1.3793	1.5287	1.5202	0.7727	0.644	0.8381	1.4662	1.0628	1.1294	0.9914	1.2341	0.2709	-0.258	-0.2545	-0.4304	0.26	1.0886	0.9194	0.0762	1.0983	0.959	0.1364	0.1302	0.5093	-0.2268
O95393	BMP10	bone morphogenetic protein 10	Inflammation_II	-1.7854	-2.2049	-0.2486	-0.9729	-0.8857	-1.0172	-0.4969	-0.6962	-0.5008	-2.0164	-0.8555	-0.954	-0.9863	-0.6336	-2.103	-1.0836	-0.9137	-0.6354	-0.8048	-0.7778	-1.4296	-0.8645	-0.6789	-0.5966	-0.7311	-0.7377	-0.9401	0.2243	-0.1546	-2.0186	-0.0712	0.244	-1.1613	-1.1676	-1.3697	-1.3416	-1.1602	-2.278	-1.9501	-2.4542	-2.0367	-1.8815	-0.3029	-0.1943	-0.1675	-1.561
O95407	TNFRSF6B	TNF receptor superfamily member 6b	Neurology	0.6952	0.5793	0.7825	-1.0482	-0.8905	-1.1094	-0.9834	1.2626	0.6508	-0.8404	0.4751	0.5159	-0.3769	0.4489	-0.9466	0.1216	0.4299	0.5988	0.4976	0.3954	-0.1685	0.645	0.7235	0.8246	-0.2065	-0.033	0.1981	-0.4546	-0.5594	-1.6028	-1.1256	-0.7288	0.9855	0.2956	0.2097	0.4785	1.172	1.6444	1.256	-0.0855	1.2328	1.3431	0.5289	0.7066	1.4513	0.3995
O95429	BAG4	BAG cochaperone 4	Inflammation_II	1.9738	1.9	2.7283	4.7616	3.8791	6.5746	4.0289	3.2017	3.9877	2.5088	2.5575	3.3565	4.4671	4.9607	3.6355	4.05	4.7321	4.4699	2.0928	4.3264	3.9451	3.7132	3.7693	5.8122	4.4514	4.226	3.3595	6.5125	4.9535	5.5193	4.6287	4.1923	3.3925	4.5935	4.7488	3.5774	3.1696	5.1934	3.6873	3.2931	3.6394	4.1381	4.4933	5.8506	4.953	3.3637
O95433	AHSA1	activator of HSP90 ATPase activity 1	Oncology_II	0.6946	1.0262	1.8214	2.2867	2.4865	3.4566	2.8619	2.5731	2.7986	2.374	1.5705	2.3417	3.0139	3.0398	2.8936	2.1308	3.4391	2.9692	0.2428	3.0581	3.0984	2.6964	2.5839	3.9532	2.6416	2.8213	2.1477	3.6523	3.583	3.5086	2.6255	2.4872	1.9874	2.4673	2.1042	3.1693	2.2505	2.808	2.0445	2.6701	2.487	2.7496	3.0592	3.709	3.3936	2.5003
O95445	APOM	apolipoprotein M	Cardiometabolic	-0.3809	-0.092	0.1409	-0.8332	-0.6056	-0.5901	-2.5089	-0.0666	-0.0916	-2.9344	-0.1536	-0.0773	-0.2098	-0.1169	-2.5918	-0.0738	-0.7119	-0.6869	-0.7094	-0.7321	-2.9289	-0.436	-0.1859	-0.609	0.1169	-0.3233	-0.1677	0.5547	0.1743	-2.8602	0.1256	0.3694	0.4317	0.4563	0.6039	-1.8232	0.4921	-0.8789	-0.6991	-3.5988	-1.0002	-0.3862	0.4866	0.2772	0.0529	-2.4661
O95466	FMNL1	formin like 1	Neurology	-1.3672	-0.7783	-1.3097	3.2707	1.4457	5.416	-0.6189	-0.4878	2.2056	-2.0913	-1.1381	-0.6633	0.7021	1.8978	0.477	3.1995	0.3216	-0.3118	-0.982	-0.0602	-0.5321	0.5619	1.4185	4.1128	3.747	1.5483	-0.3945	3.9375	2.4353	1.4227	3.6436	0.3006	-1.0481	3.6978	4.4818	-0.8082	1.0317	4.9542	1.5289	1.3649	0.919	2.3554	1.0533	6.7054	2.9148	0.6903
O95467	GNAS	GNAS complex locus	Neurology_II	0.0963	0.1913	1.0867	-0.0686	-0.2668	0.4311	-0.0515	0.2166	-0.4593	0.0945	0.2246	0.0071	0.5546	1.4712	0.1022	1.0929	0.677	-0.3154	-0.2685	0.5063	0.6494	0.9146	1.0397	-0.0136	1.4997	1.5661	1.5075	0.2548	0.5819	-0.4419	0.0037	0.0606	0.2365	0.6217	0.6061	0.178	0.342	0.3421	0.1016	0.1223	0.9365	0.5696	-0.1825	0.0417	0.9207	0.0248
O95497	VNN1	vanin 1	Inflammation_II	0.7763	0.7914	-0.4474	-0.575	-0.6702	-0.2112	-0.8578	0.1168	0.1636	-1.3383	0.4314	0.1523	-0.1155	-0.3302	-1.4231	-0.1101	-0.0898	-0.1167	-0.1271	-0.1777	-1.1583	0.0258	0.0806	-0.4577	0.005	0.0441	0.0759	0.0384	-0.0046	-1.1251	-0.0378	0.2851	0.4575	0.2339	0.2516	-0.4029	0.5026	-0.1158	-0.3345	-1.2452	-0.2114	-0.0976	-1.7455	-1.8044	-1.3632	-1.4213
O95498	VNN2	vanin 2	Oncology	0.4715	1.9777	0.1306	0.6145	0.933	0.762	1.939	0.7056	0.6588	-0.0314	1.21	0.8016	-0.2801	-0.0615	0.9633	1.2844	0.6977	0.9165	0.562	0.9779	0.9678	1.9324	1.8083	0.7804	-0.6088	-0.3007	-0.5588	0.8902	0.9706	0.6002	1.8753	1.1891	0.992	0.1896	0.2867	0.8131	1.7197	1.4556	1.2372	1.2898	1.6875	1.3496	1.613	1.8282	2.3192	1.5468
O95502	NPTXR	neuronal pentraxin receptor	Cardiometabolic	-0.5965	-0.7374	-0.6535	-1.2965	-0.9094	-0.5383	-1.6133	-0.9549	-0.3607	-1.6734	-1.1803	-0.9203	-0.6072	-0.5679	-1.1944	-0.5589	-0.8522	-0.4992	-0.5172	-0.6323	-1.4803	-0.4598	-0.4779	-0.5537	-0.7343	-0.7213	-0.9179	-0.4829	-0.2247	-0.7951	-0.6329	-0.1947	-0.5678	-1.0052	-1.0274	-0.7683	-0.9227	-0.3044	-0.3252	-0.9874	-0.3245	-0.0354	-0.5776	-0.4705	-1.0191	-1.2048
O95544	NADK	NAD kinase	Cardiometabolic	0.6501	1.3111	1.0165	3.2152	2.5915	4.8035	1.5238	0.7782	2.1822	-0.566	0.8743	0.2898	0.5417	1.885	1.7148	4.124	1.4467	1.4175	0.5808	1.6867	0.7993	1.8565	2.3684	3.1582	2.8559	1.8733	0.2498	3.4441	2.2476	1.4901	3.6707	1.4769	1.8671	3.7094	4.041	1.3086	3.1975	3.6602	1.342	1.9012	1.7289	2.1029	2.3988	5.437	3.6908	1.7059
O95630	STAMBP	STAM binding protein	Neurology	2.6781	2.6524	4.0681	4.5982	4.8354	5.4961	5.4105	4.7363	4.7152	4.1878	3.3329	4.6091	5.2978	5.0736	4.9558	3.7309	5.3379	4.8599	1.4976	4.7915	4.9278	4.1775	4.0916	5.5995	5.1198	4.894	4.8075	5.6791	5.4152	5.7884	5.0969	5.0585	3.9872	4.1101	4.094	5.3757	3.7564	4.9256	4.4197	4.5367	4.9921	4.8135	4.9138	5.533	5.249	4.6779
O95633	FSTL3	follistatin like 3	Inflammation	0.1091	0.2293	0.2526	1.1079	0.9712	1.158	1.6151	0.7449	0.5028	-0.8789	0.3514	0.3941	-0.1826	0.3592	-1.2426	0.0705	1.1224	1.4935	1.4229	1.1505	0.3472	1.3981	1.5433	1.649	-0.061	-0.1029	-0.1973	0.2562	0.2375	-0.747	0.0159	0.5824	0.3962	-0.0803	-0.0197	-0.2315	0.2775	1.5818	1.2221	0.2746	1.2923	1.4629	0.691	0.7948	1.0265	0.0292
O95644	NFATC1	nuclear factor of activated T cells 1	Inflammation	3.6645	3.5481	5.5721	5.5227	5.8748	6.2839	6.0583	5.7009	5.8732	5.1468	4.518	5.5996	6.8624	6.8332	6.2688	4.6277	5.6172	5.1573	0.3305	5.5302	5.3498	4.0354	3.9965	5.7131	6.4129	6.1427	5.9954	7.7915	7.4345	7.5387	6.8305	6.7315	4.3089	4.743	4.5583	4.9652	4.2452	5.8162	5.1627	5.2428	5.727	5.4576	7.0772	7.3934	7.3202	6.4732
O95670	ATP6V1G2	ATPase H+ transporting V1 subunit G2	Cardiometabolic_II	0.8271	0.7794	0.8339	2.8041	2.7136	2.4722	1.8146	2.0634	1.7998	0.5059	0.4573	1.5949	1.4469	2.0994	1.4372	1.9756	2.2639	2.4821	0.1274	1.133	1.3081	1.4586	1.4954	1.86	2.5125	1.4531	2.1856	1.8982	2.1372	2.1757	2.3448	1.3612	2.3881	1.9764	1.4561	1.4944	1.2472	2.584	1.9713	1.1619	1.5759	2.2929	1.7382	2.8596	1.9633	0.2804
O95684	CEP43	centrosomal protein 43	Cardiometabolic	1.7189	1.5979	3.2247	4.3815	4.4023	6.7972	4.9829	2.8336	4.7237	3.0549	2.1072	2.7633	4.7219	5.2885	4.7066	3.6571	6.5218	5.3126	1.4065	4.9961	5.2285	5.4684	5.4928	7.5878	5.5835	4.6472	3.6494	6.2601	5.1207	5.1589	4.1219	4.0294	3.8462	5.3908	5.2658	4.4185	4.3259	5.6778	3.5193	3.3706	3.81	5.2132	4.4526	5.7195	5.388	3.9739
O95696	BRD1	bromodomain containing 1	Oncology_II	NA	NA	NA	NA	NA	NA	NA	NA	NA	NA	NA	NA	NA	NA	NA	NA	NA	NA	NA	NA	NA	NA	NA	NA	NA	NA	NA	NA	NA	NA	NA	NA	NA	NA	NA	NA	NA	NA	NA	NA	NA	NA	NA	NA	NA	NA
O95715	CXCL14	C-X-C motif chemokine ligand 14	Inflammation	0.6336	-0.0565	0.694	0.8371	1.0016	0.4842	0.651	0.0247	0.4531	0.7226	0.2074	0.0692	0.8463	0.8589	0.7723	0.5685	-0.2042	0.1754	0.3061	0.0554	0.2242	-0.1439	-0.1055	0.0465	0.0255	-0.1964	-0.0265	0.2853	0.6226	0.6566	0.3316	0.9678	0.8287	1.653	1.6696	2.8202	1.0733	0.5765	0.5156	0.4743	0.6402	1.2735	0.5276	0.3954	0.7099	1.2641
O95721	SNAP29	synaptosome associated protein 29	Oncology	5.0043	5.0214	5.7274	7.1523	6.9794	7.0236	6.4298	6.3421	6.4378	4.9059	5.2992	6.3459	6.9416	7.1686	5.7525	5.0533	7.3137	7.8035	2.3028	6.7391	5.9297	5.2972	5.4176	7.9547	7.4476	6.9453	7.326	8.2737	7.3345	7.3103	7.1167	7.6453	5.6813	5.252	5.2154	5.3462	5.608	6.495	6.0038	5.2038	6.5976	6.3519	7.2198	7.4585	7.2257	5.8238
O95727	CRTAM	cytotoxic and regulatory T cell molecule	Neurology	-0.0638	-0.1989	0.7201	1.6204	1.8972	1.377	1.5861	2.2813	1.6605	0.2639	1.3732	1.5237	0.0638	0.273	-1.4137	-0.1098	0.5685	0.4908	0.2913	0.2824	-0.885	0.4494	0.4208	0.5239	-0.2476	-0.2212	-0.3274	0.7544	1.5827	-0.996	0.1451	1.1612	1.715	1.2711	1.138	0.5152	1.9914	1.61	1.5588	0.1401	1.6767	1.4632	0.6591	0.7106	0.877	-0.448
O95750	FGF19	fibroblast growth factor 19	Inflammation	-0.9237	-0.9197	-0.6534	-0.4002	-0.6845	-0.6982	0.0319	-0.2498	0.02	-2.1557	0.1297	0.063	-0.4789	0.0353	-0.8557	-1.4634	-0.5568	-0.5353	-1.4411	-1.3032	-3.0563	-0.4196	-0.1796	-1.424	0.7242	-3.1494	-1.5148	-0.5843	-0.6792	-0.9114	0.8438	-0.1253	-0.4828	0.6066	0.5309	0.2689	1.5122	-0.0535	-0.6466	-1.6265	0.8347	0.7192	-0.6	-0.4649	-0.1576	-1.4921
O95760	IL33	interleukin 33	Inflammation	0.8185	-0.0074	-0.0531	0.0661	0.7793	-0.8537	1.5008	0.9903	0.3173	1.4952	-0.1009	-0.687	0.6797	0.4635	0.931	0.3344	0.5579	0.2107	0.3804	0.1207	0.8061	-0.3104	0.0481	0.5991	-0.1706	-0.19	-1.2861	1.2684	-0.0165	1.3644	1.0616	0.7472	0.3547	0.4571	0.4547	1.5196	0.5721	-0.7028	0.4613	0.3702	0.8305	0.1795	-0.9789	0.0126	-0.2926	1.7086
O95777	LSM8	LSM8 homolog, U6 small nuclear RNA associated	Oncology_II	-0.3555	0.8453	-1.1469	-1.3547	0.1154	-1.8825	-0.4498	-1.6924	0.4112	-0.5649	-1.4314	0.6174	3.8655	3.4686	0.4901	3.8399	-1.0809	0.4664	1.1548	0.8549	-0.0426	-0.6184	-1.4532	-0.9941	-1.159	0.835	1.1244	-0.0316	-0.447	-0.6525	-0.9209	1.3752	1.7157	1.7419	1.9216	-0.0909	0.6447	1.1559	1.0274	0.47	-1.1299	1.7162	-1.2191	0.2548	0.11	-2.7135
O95786	DDX58	RNA sensor RIG-I	Oncology	0.4835	0.5157	1.075	3.703	3.6662	5.7558	2.8875	2.5965	3.4952	1.5052	0.612	1.5299	3.5693	4.909	3.1896	2.7616	3.2841	2.7886	-0.3091	2.7046	2.52	1.6529	1.6175	5.4885	3.893	7.1843	2.5033	5.7871	4.175	4.1291	3.6111	2.754	1.5952	3.8625	3.937	3.8507	2.297	4.3572	1.4405	1.8744	1.9102	2.4476	2.7277	6.4854	3.8946	2.9595
O95793	STAU1	staufen double-stranded RNA binding protein 1	Oncology_II	0.7453	-0.9388	0.7838	3.0774	2.8223	4.7262	1.7287	1.4152	2.1659	0.0812	0.0973	0.9421	3.6671	3.9857	1.495	3.0716	3.8177	3.3579	0.534	1.9966	0.7947	1.4353	2.0298	5.2379	4.0138	3.0156	2.5307	4.5394	2.5071	3.3648	2.1972	2.4386	1.5729	2.3872	2.6186	0.8377	1.3474	3.7578	1.9266	-0.0817	1.8679	2.6256	2.0425	3.994	2.6215	1.1527
O95817	BAG3	BAG cochaperone 3	Neurology	0.224	0.1461	0.1096	0.4924	0.7014	0.7373	-0.2866	0.3645	-0.1241	-1.8217	-0.0929	0.3639	0.6365	0.4353	-1.1377	0.2692	1.1737	1.0633	0.8675	0.8106	-0.1878	1.0472	1.2352	1.3957	-0.1044	0.1757	0.1024	0.9499	0.3523	-0.9435	-0.0955	0.4588	0.6621	0.3613	0.0545	-0.2065	0.5207	1.0364	0.5387	-1.1525	0.9653	0.7975	0.6755	0.7931	0.5868	-0.9675
O95825	CRYZL1	crystallin zeta like 1	Cardiometabolic_II	5.9818	6.1011	6.748	7.5885	7.6327	7.9203	8.0112	7.5584	7.3661	7.2206	6.6379	7.6239	8.1019	8.1458	7.5898	6.4537	8.0756	8.1197	3.3748	8.0108	7.9372	7.0788	6.8589	8.3637	7.6916	7.67	7.7027	8.4661	8.103	8.5663	8.2538	8.0084	7.2056	6.9139	6.9816	7.5524	6.736	7.4808	7.1366	7.1887	7.7164	7.5406	7.9652	8.215	8.0331	7.4073
O95831	AIFM1	apoptosis inducing factor mitochondria associated 1	Oncology	2.994	1.669	0.735	2.6045	2.4721	2.4431	2.5002	2.2401	2.2147	1.6426	1.2755	2.9318	2.427	2.5296	1.255	1.2271	2.0755	3.7072	0.2573	2.3837	1.6588	1.7387	1.1671	3.4346	4.1111	3.0387	4.3312	3.4573	3.0413	3.0097	2.5123	3.038	1.5431	1.8362	0.9959	1.84	1.8424	2.9971	2.1234	1.7726	3.0325	1.3626	3.4658	3.1988	2.4856	1.4764
O95835	LATS1	large tumor suppressor kinase 1	Inflammation_II	2.389	2.7702	3.7604	5.0635	4.7544	5.9023	4.9829	5.3968	5.4895	4.2793	4.2242	5.2343	6.2401	6.5509	5.2256	4.4208	6.8262	6.432	0.6344	6.3652	5.5678	5.4021	5.1332	6.9572	5.0069	5.3783	4.9378	6.9349	5.9236	6.8296	5.4938	5.3913	4.8798	4.2654	4.6691	4.8558	4.3458	5.3035	4.3605	4.2789	5.2072	4.6871	5.7965	6.0761	5.8159	4.5448
O95841	ANGPTL1	angiopoietin like 1	Cardiometabolic	0.5499	0.4621	-0.2356	0.562	0.7197	0.2408	0.4249	0.5798	0.432	-1.3471	0.9244	0.8757	0.0965	0.1603	-1.746	0.3584	0.4498	0.9432	0.7835	0.6764	-0.6435	0.4822	0.6787	0.723	0.3772	0.1958	-0.0219	0.7334	0.1648	-0.8564	0.4709	0.8215	0.4196	0.2124	0.1609	-1.0847	0.9394	0.6739	0.3002	-0.2944	0.7382	0.4134	0.376	0.3307	0.3556	-0.7374
O95858	TSPAN15	tetraspanin 15	Cardiometabolic_II	1.0885	1.0636	0.97	0.848	0.7636	1.1452	1.4771	0.8554	0.4343	-0.618	-0.5829	0.671	1.3749	2.1369	0.1659	0.5206	1.4104	1.7651	0.6991	1.0175	0.8789	1.2412	1.3555	1.865	0.3705	0.5067	1.3646	1.0006	1.5349	-0.2011	0.8743	1.2368	0.871	0.921	0.7072	0.4683	1.1222	0.5397	0.3372	0.1403	0.4526	0.9051	0.8983	1.1626	1.0548	-0.1159
O95866	MPIG6B	megakaryocyte and platelet inhibitory receptor G6b	Inflammation	5.3732	5.1604	5.7259	6.2783	6.1413	6.0331	5.702	5.9539	6.1024	4.8082	5.4622	6.1257	6.144	6.1998	5.6896	5.522	6.3129	6.6052	3.3724	6.0613	5.7678	6.0373	5.8431	6.634	6.5576	6.1595	6.4399	6.8503	6.7474	6.5192	6.5166	6.517	5.4815	4.8222	4.5927	5.1494	5.9277	6.1608	5.9585	5.623	6.1114	5.8483	6.4756	6.7787	6.6483	5.9028
O95954	FTCD	formimidoyltransferase cyclodeaminase	Neurology_II	2.0585	0.0862	-1.302	-0.0401	-0.2744	0.0259	2.4666	0.2801	-0.1297	-1.655	-0.9271	-1.1791	-0.4615	1.2864	-2.227	-0.1942	-1.3896	-0.9153	-0.8742	-1.0098	-2.1056	-1.9666	-1.9412	-0.9273	-0.3748	-0.5832	-1.2586	-0.7783	-0.4545	-1.594	-1.3565	-1.6817	-1.8228	-0.0225	-0.0406	-1.0097	-0.8854	-1.3036	-1.8386	-2.5114	-2.3968	-1.0337	-0.236	-0.253	-0.42	-1.221
O95965	ITGBL1	integrin subunit beta like 1	Cardiometabolic_II	-0.3102	-0.1109	0.8053	0.3885	0.5468	0.2189	0.0675	1.1771	0.906	-0.6688	0.5828	0.8981	0.0054	1.21	-1.0744	0.083	1.5306	1.6126	1.4243	1.1142	1.0181	1.6641	1.731	1.5224	0.1446	0.2866	0.1588	0.6266	0.4806	-0.2885	0.2146	0.774	-0.0952	-0.8689	-0.6748	-0.4988	0.306	1.5445	1.6347	0.5212	1.5589	1.5421	0.3571	0.2474	0.4122	-0.0893
O95971	CD160	CD160 molecule	Inflammation	0.4962	0.6827	0.9986	1.3169	1.5425	1.4605	1.7642	2.328	1.8907	0.9169	1.4496	1.1076	-0.1072	0.2895	-1.2333	-0.7215	1.0045	0.8293	0.7273	0.9589	0.1343	0.4229	0.4134	1.0273	-0.5481	-0.2052	-0.4669	1.7889	2.4794	0.4863	0.8139	1.3974	1.4935	0.1791	0.0544	1.0716	1.4251	1.6728	1.5443	1.1317	1.6705	1.6652	0.1962	0.5824	1.7025	0.7377
O95980	RECK	reversion inducing cysteine rich protein with kazal motifs	Cardiometabolic_II	-0.0972	-0.5608	0.0097	-0.3759	-0.1315	-0.8027	-0.9966	0.0204	-0.1045	-2.401	-0.3052	-0.133	-0.2939	-0.0288	-2.5681	0.0121	-0.3729	-0.1876	-0.7234	-0.4168	-1.9608	-0.2868	0.0073	-0.3702	0.0858	-0.1707	-0.0772	0.3057	0.0538	-1.9164	0.1305	0.253	-0.5664	-0.927	-1.1328	-2.203	0.0301	0.0053	-0.2112	-2.1103	0.2203	-0.0024	-0.2287	-0.4606	-0.3271	-2.5099
O95988	TCL1B	TCL1 family AKT coactivator B	Cardiometabolic	-0.2462	0.585	0.1017	0.1327	-0.813	-1.4869	-0.4194	-0.7723	-0.0615	-0.2256	-1.3254	-0.7859	1.01	-0.3695	0.1524	-0.4898	5.7641	4.696	4.4344	4.1036	2.6668	5.4996	5.478	4.6512	0.4279	-0.2818	0.4703	-1.3901	-0.6706	0.1423	-0.3689	-0.4384	-0.271	-0.0222	0.2284	-0.1122	0.3469	-0.6814	-0.5645	-0.7437	-0.0894	-0.0034	0.3337	-0.0287	0.3009	-0.0469
O95994	AGR2	anterior gradient 2, protein disulphide isomerase family member	Neurology	-3.8814	0.7082	2.4708	-0.8053	-0.9522	0.5573	2.6613	0.9352	0.7876	0.4236	-0.0761	0.8508	1.4321	0.9412	0.413	0.7434	-1.3326	-0.6732	-0.9761	-0.6596	-1.427	-1.4105	-0.7498	0.3967	-0.377	-1.7711	-0.1912	1.0442	-1.8525	-0.0247	-0.7132	-0.1589	0.8063	1.4327	1.561	1.4453	0.6549	2.7101	0.3143	2.1574	1.1591	0.657	4.0407	4.1829	2.1205	1.688
O95997	PTTG1	PTTG1 regulator of sister chromatid separation, securin	Oncology_II	-1.682	-0.1763	1.1349	-0.4786	-1.4716	0.9507	-4.981	1.6093	1.8935	-1.9047	0.2693	0.6494	-1.3564	-0.5348	-0.187	-0.1428	-0.1379	-0.4081	-0.1355	0.379	1.5893	-1.3073	-2.6946	1.7658	1.5161	0.3636	0.1234	-0.9356	0.2356	-1.1443	1.3929	0.2407	-1.1993	-0.7723	0.0335	-0.784	-0.1898	1.036	0.6252	-0.2943	-0.8829	0.3318	-0.2197	-1.9006	-0.3778	-7.3989
O95998	IL18BP	interleukin 18 binding protein	Cardiometabolic	0.6681	0.4005	1.1164	0.4103	0.4763	0.2432	1.7642	1.6271	1.1652	-0.3584	1.0567	0.8638	0.2536	1.0507	-1.2539	0.3114	1.2187	1.3513	1.2416	1.026	-0.0204	1.3318	1.4418	1.4332	0.0132	-0.0793	0.024	0.6084	0.8159	-0.9768	0.2211	0.6325	1.9834	0.5846	0.6424	0.8943	2.3381	1.9099	1.5367	-0.0639	1.4983	1.5674	0.446	0.3647	0.802	-0.4373
O96007	MOCS2	molybdenum cofactor synthesis 2	Inflammation_II	2.6259	2.5013	2.7517	4.49	4.3963	4.9189	4.3924	4.7485	4.7837	3.7012	3.6426	4.676	4.8923	5.0889	3.7897	2.8348	4.7527	4.5181	1.758	4.3705	3.8194	3.6274	3.3524	5.5008	4.1602	3.9336	3.551	4.9057	4.155	4.2442	3.9959	4.1727	3.8424	3.7347	3.639	3.8578	3.4379	3.7964	3.5078	3.3173	4.2056	3.7313	3.9994	4.7878	4.285	3.2391
O96013	PAK4	p21 (RAC1) activated kinase 4	Neurology	0.3491	0.612	1.9666	2.2662	2.4269	2.9017	2.1852	1.834	1.7936	1.1187	0.9544	2.3142	3.606	3.86	2.4065	0.509	3.2108	3.1503	-0.4863	3.151	2.6392	1.9799	1.564	3.4536	1.2947	2.5738	2.5265	4.0254	3.5858	3.9077	3.0709	3.3326	1.8738	1.3253	1.6049	2.2286	1.1287	2.1621	2.0966	1.7579	2.7974	2.682	3.4327	3.1452	3.1148	2.1247
O96017	CHEK2	checkpoint kinase 2	Cardiometabolic	0.5839	-0.435	-0.6725	2.6945	2.1206	4.4348	0.7344	0.9905	2.1706	0.8506	-0.8434	0.9203	3.2389	1.1529	0.8733	1.5516	2.0795	1.66	0.8607	1.7687	1.7903	2.6041	2.2761	3.6063	2.8997	1.6916	0.018	4.313	2.7631	2.4919	2.6383	1.3153	1.6508	3.3035	3.1682	1.0958	1.9415	3.3645	1.7778	0.484	0.8082	2.2289	1.2939	5.313	2.8511	0.6008
P00167	CYB5A	cytochrome b5 type A	Oncology_II	1.1908	1.5037	-0.4075	0.0617	-0.0305	-0.0357	1.4372	0.524	-0.6839	-0.8814	-0.6977	1.9438	0.632	1.2919	-1.5076	0.3877	-0.1416	1.1145	-1.1281	-1.1115	-1.6164	-0.1716	0.6273	0.5614	0.6011	0.4052	0.1486	-0.4408	1.149	-1.348	0.4181	-0.0094	1.5808	1.8123	1.4539	-0.7911	1.866	2.6417	2.9321	1.3649	2.6878	3.0178	2.5405	2.539	2.1816	0.1127
P00325	ADH1B	alcohol dehydrogenase 1B (class I), beta polypeptide	Inflammation_II	2.8908	0.8745	-0.7259	-0.1868	-0.1232	-0.4508	3.0519	-0.1106	-0.8991	-1.3714	-1.5967	-1.2691	-0.791	0.9906	-2.3722	-0.7372	-1.8713	-1.7409	-1.3473	-1.3053	-2.7024	-1.9647	-2.2054	-0.9809	-1.4975	-0.4231	-1.8265	-0.7274	-0.6723	-2.0919	-1.686	-1.5239	-2.0271	-0.975	-1.0457	-1.6635	-1.0473	-1.3471	-1.9417	-2.5066	-1.6878	-1.5725	-0.4472	-0.6652	-0.7942	-1.3244
P00352	ALDH1A1	aldehyde dehydrogenase 1 family member A1	Neurology	1.5659	0.0701	-0.6498	0.0047	0.4034	1.2966	2.1673	0.2448	0.9188	-0.7766	-0.2178	-0.1873	0.2569	0.9912	-0.8372	0.5992	-0.0743	-0.2796	-0.8273	-0.5632	-0.9821	0.1112	0.4574	1.5022	0.4838	0.5173	-0.5542	0.7069	0.8304	0.4954	0.5403	0.0978	0.1277	-0.0792	0.0047	1.7891	0.6288	-0.0314	-1.2046	-1.0935	-0.2196	0.0388	0.4821	1.9032	1.3978	-0.2307
P00390	GSR	glutathione-disulfide reductase	Inflammation_II	1.0115	0.6974	0.9528	1.3383	1.5384	1.6838	1.0209	1.4583	1.4288	-0.3337	1.1845	1.2226	1.4623	1.6249	0.2207	1.0449	1.6563	1.727	0.4204	1.4003	0.5797	1.1462	1.3707	2.075	1.4318	1.4709	1.1774	1.827	1.5618	1.029	1.2447	1.4963	1.7939	1.9333	1.8145	0.9391	2.0226	1.3097	0.9341	-0.2248	1.4237	1.2491	1.3616	1.9888	1.6596	-0.1769
P00441	SOD1	superoxide dismutase 1	Cardiometabolic	1.7329	2.1076	2.3959	3.4876	3.4968	4.2123	4.0585	3.2351	3.5349	2.5635	2.3759	3.4736	3.6746	3.9473	3.0204	2.6796	3.9785	3.8206	0.6373	3.5188	3.2826	3.2094	3.2653	4.8916	3.8033	3.5869	3.2803	4.7745	4.3005	4.3114	4.0423	4.0898	2.6895	2.7398	2.7831	3.8387	3.013	3.5099	2.7586	2.8318	3.5463	3.6002	3.6739	4.4618	4.1958	2.7746
P00519	ABL1	ABL proto-oncogene 1, non-receptor tyrosine kinase	Oncology	3.0267	3.0984	4.2694	5.596	5.6779	6.3715	5.5257	5.3032	5.3691	4.169	3.6774	4.833	6.0997	6.3879	4.7777	4.0226	6.0245	6.1913	1.3167	5.6107	5.3287	4.1402	3.8489	7.0433	5.673	5.6891	5.0034	7.4992	6.1715	6.6095	6.0502	6.2142	3.6822	4.2043	4.468	4.2664	3.1259	5.4985	4.8145	4.1072	5.1982	5.1407	5.7357	6.7107	5.5378	4.6367
P00533	EGFR	epidermal growth factor receptor	Cardiometabolic	0.1626	-0.0676	-0.3843	-0.3647	-0.1778	-0.4817	-0.712	-0.2443	-0.2469	-1.1493	-0.2847	-0.1205	-0.0838	0.0018	-0.5727	-0.0252	-0.9747	-0.7882	-0.8439	-1.0024	-0.711	-0.8614	-0.7532	-0.7617	0.1489	-0.1554	-0.1805	0.325	0.1878	-0.5818	0.1764	0.4134	-0.694	-0.7174	-0.7857	-0.4704	-0.2057	-0.0081	-0.3837	-0.787	0.0883	-0.1005	-0.2892	-0.3505	-0.3304	-0.298
P00568	AK1	adenylate kinase 1	Cardiometabolic	1.0104	2.0731	1.6866	3.4286	3.865	4.4108	4.4573	3.0567	3.7905	2.8528	1.9079	3.094	3.3546	3.733	2.3535	2.4821	3.9336	3.6911	-0.6714	3.4347	2.7582	2.8411	2.877	5.318	4.1303	3.5355	3.224	4.9913	4.3915	4.1534	4.2009	3.8367	2.7511	3.3981	3.4055	4.7735	3.7415	3.7822	2.7733	2.5963	3.5204	3.9687	3.8483	5.2051	4.5586	2.729
P00734	F2	coagulation factor II, thrombin	Inflammation_II	0.1943	0.3623	-0.0109	0.0805	0.1873	0.062	-0.8564	-0.1362	-0.2108	-1.1981	-0.207	0.0504	-0.1822	0.1977	-1.1624	-0.1437	0.0837	-0.2164	-0.0445	-0.2217	-1.177	-0.4533	-0.3041	-0.3365	0.0401	-0.2876	-0.023	0.3541	-0.1663	-1.1459	-0.2503	0.2032	0.2972	0.6242	0.4059	-0.756	0.2327	-0.1964	-0.2041	-1.287	-0.2284	0.1278	0.3579	0.3271	0.3376	-0.7333
P00736	C1R	complement C1r	Inflammation_II	-0.4151	-0.392	-0.4427	-0.2442	-0.2697	-0.2189	-0.0616	-0.4947	-0.2652	-0.5945	-0.3744	-0.3653	-0.4223	-0.2821	-0.3941	-0.3142	-0.2962	-0.2792	-0.297	-0.4616	-0.3555	-0.1494	-0.2713	-0.2864	-0.2708	-0.2153	-0.1964	-0.0882	-0.3318	-0.293	-0.0703	-0.3332	-0.0724	-0.241	-0.2583	-0.2912	-0.1861	-0.246	-0.4233	-0.4439	-0.1901	-0.4948	-0.2237	-0.2212	-0.0621	-0.3209
P00740	F9	coagulation factor IX	Cardiometabolic	0.1637	0.3168	0.297	0.716	0.8633	0.5642	0.4931	0.0966	0.2629	-1.3515	0.0628	0.2041	0.1972	0.3433	-0.2759	0.6964	0.7805	0.706	0.8282	0.5621	-0.2662	0.5224	0.8504	0.7439	0.5067	0.4103	0.5951	0.5863	0.104	-0.5354	0.4459	0.3805	0.7386	0.8799	0.8421	0.284	1.0552	0.4023	0.3262	-0.342	0.7257	0.3782	0.8207	0.8733	0.9949	0.1276
P00742	F10	coagulation factor X	Inflammation_II	-0.5082	-0.4842	-0.7122	-0.1823	-0.0826	-0.172	-1.3523	-0.5339	-0.6015	-2.9588	-0.647	-0.5077	-0.344	-0.1545	-2.4371	-0.2253	-0.421	-0.1502	-0.3248	-0.3788	-2.065	-0.7069	-0.3979	-0.2611	-0.5359	-0.5649	-0.5413	0.0751	-0.0489	-1.354	-0.0865	0.2047	-0.0567	0.1272	0.093	-1.949	0.0426	-0.6747	-0.4917	-2.6866	-0.376	-0.359	0.0753	0.0891	0.0575	-2.0304
P00746	CFD	complement factor D	Inflammation_II	-0.343	0.0871	-0.3996	0.0614	-0.1263	-0.1763	0.103	-0.4082	-0.1236	-1.0196	-0.7459	-0.1845	-0.097	0.0756	-0.8091	0.0983	-0.6443	-0.4325	-0.6077	-0.8166	-1.0457	-0.4706	-0.3412	-0.6773	-0.3304	-0.3497	-0.3313	-0.0654	-0.1015	-0.9034	-0.3317	0.1016	-0.0028	-0.5472	-0.7598	-0.7974	0.1077	-0.036	0.305	-0.6475	0.3772	0.435	0.0892	0.2308	0.4497	-0.4372
P00747	PLG	plasminogen	Inflammation_II	-0.0846	0.0394	-0.1548	-0.2114	-0.1037	0.015	-1.1756	-0.2448	-0.0049	-2.3451	0.022	0.2318	0.2336	0.4562	-2.1623	0.0374	0.0824	0.0269	-0.0666	-0.2771	-1.7808	-0.0156	-0.0892	-0.1226	-0.1283	0.0721	0.0987	0.3011	-0.0692	-1.4661	0.2745	0.3284	0.1882	0.0209	0.0411	-1.598	0.0584	-0.8595	-1.0541	-2.4964	-0.5105	-0.9496	0.1661	0.2291	0.5155	-1.5163
P00748	F12	coagulation factor XII	Inflammation_II	-0.0336	0.0824	-0.2145	-0.0529	-0.1977	-0.1186	-1.2932	0.16	0.2075	-2.1779	0.0454	0.0706	0.2454	0.4323	-1.7734	0.3898	-0.47	-0.1784	-0.4315	-0.5117	-2.2638	-0.5011	-0.4022	-0.4838	0.0885	0.0321	0.0495	0.4492	0.2966	-1.6146	0.0293	0.5715	0.1649	0.3426	0.1221	-1.5425	0.4028	-1.0709	-0.8918	-2.1999	-0.6971	-0.4965	0.0103	-0.017	-0.0704	-2.1334
P00749	PLAU	plasminogen activator, urokinase	Neurology	0.2518	0.297	0.29	0.2316	-0.2198	-0.4775	-1.2893	0.4994	0.3634	-1.6059	0.1512	0.12	0.0617	0.5047	-1.8932	0.0319	2.1504	2.8823	2.1198	1.8218	0.9475	2.4884	2.7455	2.2576	0.1717	-0.3488	-0.5787	0.1311	0.015	-1.6309	-0.0526	0.4211	0.3804	-0.4145	-0.4517	-1.1329	0.8142	1.4645	1.4117	-0.5529	1.2605	1.4372	-0.0544	0.101	0.5484	-1.5416
P00750	PLAT	plasminogen activator, tissue type	Cardiometabolic	2.7185	1.5856	2.8018	6.1351	4.3428	4.0188	4.1619	1.9515	2.1261	-0.1454	1.4817	2.0666	3.7224	4.3218	1.9202	2.501	2.8631	6.1498	3.7103	3.3541	1.1298	2.2507	2.7049	2.9669	3.7587	3.0018	1.9646	2.9067	3.2279	1.0727	2.5451	3.1457	2.059	2.8175	2.8151	1.4098	2.776	2.6294	3.5408	0.7421	2.8275	3.4343	3.5787	3.4058	3.7866	3.4081
P00751	CFB	complement factor B	Inflammation_II	0.5834	0.6016	-0.1731	0.292	0.2768	-0.2261	-0.4265	-0.0792	0.1837	-2.554	0.1103	0.3496	-0.2815	0.0785	-2.3547	0.3656	0.7487	0.8964	0.6322	0.6388	-1.3044	0.6131	0.7917	0.6845	0.0465	0.3087	0.06	0.3046	-0.3109	-2.461	-0.2076	-0.2084	0.2309	-0.2213	-0.3139	-1.4577	0.7637	-0.3188	-0.4937	-2.3261	0.2064	-0.4635	-0.163	-0.0415	0.5647	-2.4971
P00797	REN	renin	Cardiometabolic	0.2052	-0.1315	-0.5635	0.2987	0.5504	0.4658	0.3156	-1.346	-1.6269	-2.8016	-1.8504	-2.409	-0.8704	-0.6425	-1.9706	-0.6123	0.5408	0.9142	0.8253	0.836	0.3786	1.0255	1.089	0.5862	-0.4051	-0.1807	-0.3668	-0.0391	-0.3488	-0.3817	-0.007	0.1585	0.4036	0.0834	-0.1079	0.8606	0.2769	1.5132	1.3003	0.7437	0.9638	1.4658	-0.2169	-0.0597	-0.1468	0.3939
P00813	ADA	adenosine deaminase	Inflammation	0.4988	0.381	0.8974	0.9632	1.0902	1.817	1.0114	0.8644	1.0754	0.2816	0.3505	0.546	2.0615	3.0163	2.0495	2.1768	1.5594	1.4076	0.2337	1.1297	1.6043	1.2077	1.1875	2.3269	1.2146	0.9464	0.5439	1.8891	1.701	1.8829	1.1939	0.8912	0.9771	1.402	1.5537	2.6688	1.5387	1.7445	0.8192	1.6571	1.1721	1.251	0.7936	2.1106	1.562	1.0143
P00915	CA1	carbonic anhydrase 1	Cardiometabolic	-0.5702	2.3105	0.3642	2.5629	2.9391	4.742	4.8727	1.4504	4.3229	3.0426	2.3513	3.3841	2.1702	3.3262	2.2274	3.809	3.4047	0.2617	-0.5756	0.356	2.5802	3.3601	4.0797	5.2108	4.082	3.8972	2.8418	3.8858	3.7502	3.9024	3.7938	3.1402	2.5162	3.7985	3.7975	5.1412	3.9163	3.776	2.0119	2.4058	2.6259	3.9742	1.8195	4.671	4.4744	2.2856
P00918	CA2	carbonic anhydrase 2	Neurology	1.9181	3.5736	2.5159	3.9843	4.3381	6.2049	6.2661	4.1657	5.6801	4.2005	3.6411	4.8674	4.3636	4.7561	3.4821	4.3523	5.2518	4.385	-0.9699	4.0865	4.379	4.5815	5.278	6.8797	5.3746	5.1483	4.5349	5.967	5.6816	5.7042	5.4135	5.1986	3.6226	4.9045	4.859	6.3414	4.9073	4.9955	3.5163	3.7065	4.3017	5.428	4.9079	6.4147	6.1981	3.9241
P00966	ASS1	argininosuccinate synthase 1	Cardiometabolic_II	2.3893	0.892	-1.4039	-0.6721	-0.4611	-0.6942	1.4981	0.1974	-0.6396	-0.9119	-1.4393	-1.2527	-0.0861	1.1542	-1.583	0.7893	-1.1279	-0.6404	-1.0923	-0.8455	-2.0548	-1.4329	-1.013	-1.0232	0.4766	-0.0183	-1.0968	-1.03	-0.0946	-0.8358	-0.9238	-1.6589	-2.4639	-1.1011	-1.5695	-2.2353	-1.6576	-0.4929	-1.3338	-1.5862	-1.1428	-0.5717	-0.0516	-0.3628	-0.3987	-0.6261
P00995	SPINK1	serine peptidase inhibitor Kazal type 1	Neurology	0.4168	-0.1042	-0.5475	0.1995	0.3025	0.2441	1.8538	-0.0198	0.3154	-0.6482	-0.1749	0.249	-0.8512	-0.5906	-1.1909	-0.9148	1.1246	2.0652	1.8179	1.646	1.8242	1.764	2.0604	2.0243	-0.189	-0.4717	-0.3045	0.3414	-0.2056	-0.5166	-0.1044	0.1172	-0.2324	-0.2213	-0.5072	-0.0976	0.0829	0.8019	0.5043	-0.0487	0.913	0.6253	0.1552	0.0751	-0.2539	0.1144
P01008	SERPINC1	serpin family C member 1	Inflammation_II	-0.0085	0.1427	-0.0503	0.1724	0.1934	0.2313	-0.3462	-0.0562	0.0343	-1.4778	0.1218	0.2676	0.3063	0.4	-1.3535	0.1221	0.2718	0.1904	0.068	-0.0179	-1.1965	0.3079	0.1655	-0.0103	-0.0972	0.0679	0.1556	0.4413	0.3271	-0.8004	0.4633	0.6089	0.4655	0.5514	0.5067	-0.5459	0.4529	-0.0055	-0.3442	-1.1161	0.1427	-0.0745	0.2508	0.3474	0.4284	-0.8223
P01009	SERPINA1	serpin family A member 1	Inflammation_II	-0.0197	-0.0828	-0.7516	-0.3814	-0.33	-0.547	-0.4994	-0.6947	-0.6141	-2.0737	-0.5395	-0.2845	-0.9981	-0.4655	-1.7502	-0.529	0.036	-0.084	-0.3385	-0.3907	-1.4644	0.0287	0.1089	-0.0807	-0.7893	-0.6927	-0.807	-0.5162	-0.8225	-1.4979	-0.4141	-0.6379	-0.1612	-0.3568	-0.4775	-0.9359	0.117	-0.3512	-0.5782	-1.5443	0.0543	-0.5955	-0.5543	-0.4185	-0.0974	-1.5307
P01011	SERPINA3	serpin family A member 3	Inflammation_II	0.5546	0.6768	0.4139	1.519	1.3828	1.483	1.3424	0.3626	0.4435	-1.2937	0.6996	1.0287	0.3998	0.8118	-1.0229	0.5679	1.0732	0.9202	0.8287	0.7506	-0.5146	0.9257	0.8037	1.0028	0.0915	0.5915	0.4552	0.7466	0.2945	-0.6858	0.6527	0.4592	1.1924	1.1232	1.143	0.2364	1.2184	0.898	0.5379	-0.4148	1.2036	0.5166	0.9928	1.1457	1.1779	-0.3495
P01019	AGT	angiotensinogen	Inflammation_II	-0.7076	-1.0797	-0.6676	-0.6875	-0.5911	-0.3344	-0.4577	-0.753	-0.865	-2.1524	-0.8201	-0.5994	-0.6915	-0.7695	-1.4766	-0.7337	-0.64	-0.5842	-0.4338	-0.6424	-1.5024	-0.4818	-0.4679	-0.7765	-1.0786	-0.7647	-0.5967	-0.9008	-0.7048	-1.4697	-0.6882	-0.8839	-0.6661	-0.7494	-0.6145	-1.0019	-0.8803	-0.4971	-0.7008	-1.0129	-0.4778	-0.5878	-0.6149	-0.6651	-0.4314	-1.096
P01024	C3	complement C3	Inflammation_II	-1.8192	-1.9358	-2.5748	-2.0255	-1.8563	-2.0038	-2.1061	-2.3134	-2.0359	-3.124	-2.0466	-1.8744	-1.8444	-1.8291	-3.0479	-1.8317	-1.7332	-1.726	-1.6826	-1.8844	-3.1593	-1.8752	-2.0345	-1.8948	-2.0281	-2.1601	-1.9118	-2.0602	-2.1718	-3.0585	-1.8878	-2.2416	-1.5106	-1.9835	-2.1182	-2.5674	-1.8282	-2.0773	-2.2215	-2.7813	-1.6461	-2.3481	-2.1825	-2.19	-1.7906	-2.9638
P01031	C5	complement C5	Inflammation_II	-0.0225	0.0762	-0.724	-0.1993	0.012	-0.148	-0.441	-0.6062	-0.2039	-1.2066	-0.2926	-0.391	-0.3714	0.0548	-1.349	0.0728	-0.1882	0.14	0.021	-0.2027	-0.8954	-0.2975	0.0017	-0.0673	-0.1329	-0.4801	-0.2226	-0.2193	-0.4329	-1.0387	0.0443	-0.203	-0.1167	0.0125	-0.061	-0.7419	-0.0382	-0.2077	-0.3577	-1.1062	-0.3343	-0.235	-0.1006	-0.0578	-0.1152	-1.089
P01033	TIMP1	TIMP metallopeptidase inhibitor 1	Cardiometabolic	0.764	0.8546	0.7123	0.8605	0.9662	0.8159	2.0342	1.6279	1.5319	0.5954	1.1469	1.2253	0.4661	0.8556	0.0868	0.692	2.1943	2.3194	1.6361	1.9174	2.1972	2.5958	2.6933	2.3706	0.9962	0.9884	0.9822	1.2427	1.0499	0.6862	0.8261	1.166	1.2401	0.7462	0.8808	2.3361	1.2908	2.3664	1.9007	1.9304	2.2613	1.7521	1.0514	1.2645	1.4044	0.5055
P01034	CST3	cystatin C	Cardiometabolic	0.1462	0.2547	0.0438	0.9615	0.842	0.9769	0.4832	0.3188	0.4165	-1.12	0.1212	0.0443	-0.3525	0.0789	-1.0745	0.144	0.3074	0.7351	0.3549	0.2438	-0.1572	0.392	0.6709	0.6248	-0.1346	-0.3229	-0.3653	0.3375	0.2013	-0.6311	0.0948	0.4656	0.242	0.4644	0.611	0.0152	0.5139	0.7055	0.8108	-0.204	0.8101	0.9471	0.6452	0.7017	0.6044	0.2231
P01037	CST1	cystatin SN	Inflammation_II	0.7265	2.9139	1.094	-0.9001	-0.6178	-0.1129	-1.21	1.4469	1.3651	-0.2958	1.664	1.6841	-0.2279	-0.1867	-1.7558	-0.5737	0.1283	0.5163	0.2611	0.2772	-0.1698	0.4696	0.7237	0.2808	-0.2935	0.2554	0.6292	-0.5951	-0.8022	-0.8892	-0.2827	0.1155	-1.1433	-2.4622	-2.4796	-1.7005	-0.8721	-1.1919	-0.608	-1.9335	-0.3441	1.3649	-1.1722	-1.1884	-0.7147	-1.1815
P01042	KNG1	kininogen 1	Inflammation_II	NA	NA	NA	NA	NA	NA	NA	NA	NA	NA	NA	NA	NA	NA	NA	NA	NA	NA	NA	NA	NA	NA	NA	NA	NA	NA	NA	NA	NA	NA	NA	NA	NA	NA	NA	NA	NA	NA	NA	NA	NA	NA	NA	NA	NA	NA
P01100	FOS	Fos proto-oncogene, AP-1 transcription factor subunit	Oncology_II	0.303	1.3668	0.1016	1.2553	0.4823	2.623	0.2495	0.2753	1.3683	-2.0905	-1.9191	1.0672	0.067	0.7578	1.4766	4.1035	1.619	1.9983	0.8736	1.349	1.5327	0.2857	0.9262	1.2765	2.5619	1.2055	0.2224	1.7396	2.2935	0.3194	2.1752	1.0775	1.8025	1.8275	2.1547	0.8335	2.3901	2.1212	0.8446	0.9246	1.0733	1.9333	0.1198	3.6356	3.3954	1.1764
P01112	HRAS	HRas proto-oncogene, GTPase	Oncology_II	-1.2027	-1.0737	-1.5508	-0.3089	-1.3767	-1.9005	-0.5133	-0.464	-1.5474	-1.3188	-0.731	-0.4425	-0.0976	-0.2164	-1.822	-0.7943	-0.5722	-0.1517	-1.6403	-1.165	-0.2514	-0.8073	-0.8186	-0.236	-0.3802	-0.5735	0.0806	0.2266	-0.0245	-2.7569	-0.5201	-0.328	-0.7782	-0.1081	-0.5502	-1.5105	-1.2167	-0.0868	0.098	-1.1672	-0.616	0.0797	0.2042	-0.0316	-0.0152	-2.2608
P01127	PDGFB	platelet derived growth factor subunit B	Inflammation	1.3133	1.6038	3.2492	4.3843	4.1227	4.2382	3.6943	3.4234	2.9678	1.9059	2.1265	3.7217	4.6192	4.4817	2.9948	3.3727	4.4381	5.2014	0.8444	3.9711	3.4359	4.8666	4.9758	5.2533	5.2155	4.368	4.9497	5.9032	5.1627	5.3116	5.0931	5.595	2.4868	1.8042	1.7247	2.6718	2.6187	4.7849	3.6534	3.3481	4.6008	3.9497	4.3368	5.1381	4.3584	3.0217
P01130	LDLR	low density lipoprotein receptor	Cardiometabolic	1.0545	0.4464	0.4589	-0.2359	0.4128	0.1172	-0.178	0.3277	0.0746	-1.7666	0.3208	-0.1477	2.2254	2.2647	0.0812	1.7407	0.5233	0.4939	0.2447	0.2191	-0.6677	0.6848	0.7469	0.5979	0.7608	0.3266	0.4295	0.1446	1.0687	-0.5737	0.218	0.7123	0.5869	0.2348	0.2106	-1.1781	0.7888	-0.3452	-0.0089	-1.2509	-0.0868	0.194	0.5691	0.6174	0.8632	-0.3354
P01133	EGF	epidermal growth factor	Inflammation	3.0774	3.7572	4.3419	4.5657	4.5286	4.4736	4.2772	4.074	4.2447	3.2459	3.9299	4.7596	5.1081	4.7291	4.4164	4.9849	5.222	6.3333	1.6855	5.1554	4.6648	5.2939	5.3291	5.6661	6.0185	5.2169	6.3228	5.9589	6.2386	5.523	5.7564	6.1507	4.2329	2.7077	2.6636	3.3507	4.647	5.1239	4.1012	4.1319	5.1738	4.2741	5.625	5.9602	6.1836	4.1899
P01135	TGFA	transforming growth factor alpha	Inflammation	0.0274	1.9888	1.4798	0.8201	0.9451	1.0401	3.1299	0.1609	-0.0906	0.0812	1.0121	-0.0096	-0.574	-0.3408	2.0619	2.6763	0.8732	1.682	0.8633	1.8483	1.425	2.9071	3.0441	1.1625	-0.318	0.3194	0.0387	0.6184	1.0966	0.3767	2.3347	1.1207	0.8359	0.4821	0.6982	1.3331	2.672	1.3412	1.3017	2.3912	2.0091	0.8448	2.8782	2.7212	3.5747	2.6252
P01137	TGFB1	transforming growth factor beta 1	Inflammation	1.0508	1.2294	1.3264	1.5311	1.6974	1.5584	1.4722	1.6645	1.5177	0.2928	1.2193	1.474	1.914	1.7635	0.5717	1.559	2.4344	3.0614	0.8488	2.3963	1.6788	2.5764	2.4981	2.8717	2.254	1.9602	1.8929	1.7139	1.7889	1.5314	1.6038	1.9261	1.2259	0.6746	0.7878	0.9293	1.2239	2.4033	2.057	1.1956	2.453	2.0075	2.2545	2.2813	1.9402	0.8894
P01138	NGF	nerve growth factor	Neurology	0.0095	0.0486	0.0668	0.1014	0.1376	0.1624	0.1676	0.1033	0.0637	0.1573	0.0365	0.0567	0.0326	-0.0531	0.1544	0.0071	0.1011	0.0639	0.05	-0.0545	-0.0228	0.0356	0.0389	0.1195	0.1921	-0.0096	0.1504	0.1188	0.1234	0.1152	0.0077	0.0959	0.043	0.105	0.0352	0.2282	0.0621	0.0796	0.0509	-0.0124	0.1634	0.12	-0.0197	0.1185	0.0137	0.2584
P01178	OXT	oxytocin/neurophysin I prepropeptide	Neurology	-2.2509	-2.4168	-1.0874	-0.9348	-0.9895	-0.9681	-1.0675	-0.2954	-0.0804	-0.2432	0.1688	0.3442	-0.7251	-0.4035	-0.2004	-0.494	-1.7333	-1.4486	-1.7639	-1.6068	-1.9641	-1.7448	-1.346	-1.1819	-0.5854	0.6698	0.7459	-1.5831	-1.3181	-2.133	-1.641	-1.0593	2.0484	0.3445	0.2923	1.8378	0.887	0.466	0.1052	-0.961	-0.1474	0.1062	-0.6276	-0.5044	0.3242	-1.0048
P01189	POMC	proopiomelanocortin	Cardiometabolic_II	3.4947	2.19	-1.0397	-0.9406	-0.5754	-1.0505	-1.1624	-0.6297	-0.2029	-0.9204	-0.7724	-1.8652	0.1002	0.0621	-1.0204	0.5009	0.3469	-0.0174	-0.3748	-0.0311	-0.1904	0.4013	0.3441	0.3861	-0.4946	-0.9379	-0.3485	0.3557	-0.274	-0.082	0.0105	-0.2526	-0.4121	-0.834	-0.6318	-0.3194	-0.4089	-0.9001	-0.9393	-1.6986	-0.7396	-0.8068	0.1746	-0.432	0.0388	0.0465
P01210	PENK	proenkephalin	Inflammation_II	-0.2341	-0.5606	-0.306	-0.5307	-0.5097	-0.4352	-0.4325	-0.3616	0.1709	-0.4283	-0.541	-0.3155	-0.344	-0.2927	-0.599	-0.463	-0.5546	-0.1239	-0.398	-0.4025	-0.7116	-0.4164	-0.1541	-0.2168	-0.3047	-0.1769	-0.384	0.2853	0.0111	-0.2305	-0.1105	0.1052	-0.0316	-1.0424	-1.0514	-0.1221	-0.4522	-0.4027	-0.2547	-0.8979	-0.4958	-0.3557	-0.6222	-0.5476	-0.215	-0.2374
P01215	CGA	glycoprotein hormones, alpha polypeptide	Neurology	NA	NA	NA	NA	NA	NA	NA	NA	NA	NA	NA	NA	NA	NA	NA	NA	NA	NA	NA	NA	NA	NA	NA	NA	NA	NA	NA	NA	NA	NA	NA	NA	NA	NA	NA	NA	NA	NA	NA	NA	NA	NA	NA	NA	NA	NA
P01222	TSHB	thyroid stimulating hormone subunit beta	Cardiometabolic	0.5879	0.2011	-2.693	-0.5611	-0.7317	-0.2569	-0.6166	0.4136	0.5718	-0.7491	0.0632	0.132	0.961	0.7338	-0.1569	1.6629	1.0309	0.907	0.7406	0.5912	0.3055	0.2986	0.5154	0.8474	0.7874	0.1298	0.2035	0.4028	0.2402	-0.6205	-0.1728	0.2362	1.7348	-0.7611	-0.7493	-0.3374	0.6235	-0.0724	-0.1489	-1.4547	0.5892	0.0889	1.4442	1.5593	1.7058	0.182
P01225	FSHB	follicle stimulating hormone subunit beta	Cardiometabolic_II	-0.1106	-0.1857	1.362	-0.0196	0.3247	0.063	0.0906	0.2906	0.191	0.5679	0.1945	0.0568	-0.1337	0.065	1.0577	0.1427	0.3661	0.3817	0.4636	0.4366	0.9691	0.5241	0.4593	0.364	-0.2233	0.0186	-0.0345	1.0435	0.9986	1.17	1.015	0.9978	-0.0572	-0.2134	-0.0691	1.4845	-0.2468	-0.37	-0.2214	0.9449	-0.0913	-0.0167	-0.5304	-0.4713	-0.6492	1.1669
P01229	LHB	luteinizing hormone subunit beta	Oncology	-3.2876	-2.9634	-1.4451	-4.0972	-3.0307	-1.6339	-4.6803	-3.5987	-3.7756	-4.1522	-3.6887	-4.1272	-3.2609	-2.5668	-3.9738	-3.4097	-2.584	-2.7096	-2.6297	-3.0423	-2.8345	-2.0832	-2.6061	-2.5032	-2.8156	-3.1971	-3.4719	-2.7516	-3.7968	-3.7759	-3.0541	-3.2227	-4.4333	-3.4874	-3.5958	-5.1704	-3.2465	-3.4437	-3.2774	-4.1354	-3.5297	-3.1354	-2.3313	-2.5592	-2.7876	-4.9916
P01236	PRL	prolactin	Neurology	-0.2635	0.7065	0.8649	0.701	0.9148	1.4026	0.6517	1.4747	1.8327	0.2374	1.3237	1.7284	-0.9163	0.3178	0.0155	0.9167	-0.2794	-0.4724	-0.754	-0.5031	0.4263	-0.0441	0.1975	-0.3981	-0.4226	-0.5335	-0.6215	-0.0313	0.1333	-1.0883	-0.4527	-0.4902	2.3288	0.6196	0.6376	1.0273	1.6948	-1.2579	-0.951	-0.3621	-0.7229	-0.6085	-0.5258	-0.5377	0.2467	-1.0102
P01241	GH1	growth hormone 1	Cardiometabolic	-3.1825	-1.1939	-2.6574	-1.5205	-1.174	-5.0693	-2.6943	0.202	0.4203	0.2493	-1.629	-2.3562	-3.6524	-1.4997	-2.2961	2.0175	1.6359	1.1808	0.7606	1.0063	0.9738	-1.0466	-0.92	0.7487	-0.3428	-2.1015	-2.8155	2.2619	-0.1891	0.5923	-0.7046	-1.9541	1.9363	0.304	0.2234	1.4598	-0.1249	-4.7884	-4.6839	-6.3324	-5.3018	-4.219	-3.1864	-3.1565	-3.9405	-2.7149
P01242	GH2	growth hormone 2	Oncology	-0.1488	-0.2661	-0.0162	0.5889	0.6447	-0.1676	-1.3128	-1.2972	-1.4262	-3.9405	-1.7758	-0.9014	-1.1185	-0.3352	-3.2414	-0.8334	-1.79	-1.3556	-1.6588	-1.1411	-1.8359	-1.2174	-1.5508	-1.529	-0.8098	-0.1253	-0.8961	-0.8212	-0.9029	-1.713	-1.337	-1.0776	2.0005	0.1938	0.1181	-1.6179	1.731	-0.9149	-0.9009	-1.6822	-0.3918	-0.7408	0.317	0.1016	0.4325	-1.9665
P01258	CALCA	calcitonin related polypeptide alpha	Neurology	1.3045	0.3607	-0.746	1.9403	2.1617	1.8328	3.6098	0.3464	0.1237	-0.3334	0.1507	-0.0931	-0.7397	-0.1862	-0.4362	-0.5097	0.7849	1.347	1.01	1.0842	1.2262	1.174	1.3029	1.1401	0.4176	-0.0239	0.3146	-1.1136	-0.5378	-0.5346	-1.1075	-0.9762	0.9232	0.6263	0.3289	1.6187	0.6164	1.2967	0.6726	-0.0875	0.7122	1.1889	1.0828	0.8548	0.8749	1.0182
P01266	TG	thyroglobulin	Oncology_II	0.2074	0.4559	-0.8429	-0.7451	-0.297	-0.406	-1.2312	0.969	0.8259	0.4795	0.322	-0.0693	-1.2045	-1.0437	-1.4859	-1.1608	-0.4653	-0.1039	-0.4258	0.0088	-0.6032	-0.1214	0.2083	-0.1803	-0.7565	-0.4098	-0.5426	-0.3742	-0.2716	-0.5664	-0.2591	-0.5902	-0.443	-0.7265	-0.5936	-0.4348	-0.0997	-0.6263	-0.0101	-0.939	-0.3847	0.4448	-0.7471	-0.5199	-0.547	-1.6682
P01270	PTH	parathyroid hormone	Neurology_II	-1.2786	-1.5895	-0.4268	-0.9478	-0.4706	-1.918	0.3313	-0.7913	-0.8521	-0.3159	-0.3926	-1.7055	-1.8476	-1.3053	0.968	-0.77	-1.221	-3.3478	-3.0998	-2.5643	0.7996	-0.7231	-0.3971	-1.0216	1.1985	-1.0922	-0.7156	-0.3292	-1.3463	3.6258	-0.3159	-1.0683	2.2046	2.9588	3.1773	5.9721	2.7887	0.6626	0.0429	2.1107	0.4559	0.292	0.2329	0.4411	0.2747	2.9128
P01275	GCG	glucagon	Oncology	-1.6414	-1.986	2.3935	-0.0595	0.1483	0.1694	-0.4268	-0.7449	-0.0357	-2.687	-0.4558	0.505	2.3633	1.9664	0.0326	1.1254	-0.4561	-1.4123	-3.4822	-1.9341	-1.3109	-1.4322	-1.4336	-2.7488	-0.4433	-0.875	0.5502	-0.0481	-0.5641	-3.661	-1.8238	-1.334	-1.5382	1.6695	1.2064	0.5086	-0.2301	0.5432	1.8638	-1.4047	-0.2042	2.0103	0.2276	-1.0106	-0.5538	0.3253
P01298	PPY	pancreatic polypeptide	Oncology	-0.3157	0.5663	1.1336	-1.0966	-1.4719	-1.2022	-1.1434	-0.1213	-0.0242	0.4279	1.0949	1.6516	-0.0285	-0.296	-0.7335	0.6792	-0.0941	0.5556	-0.6442	-0.3437	-0.3968	-0.0224	0.1865	-0.806	-0.2818	-0.6652	1.1071	-1.3367	-1.8218	-1.9263	-1.9535	-1.1349	-1.6481	-3.3394	-3.5146	-2.2007	0.1366	0.1354	0.7682	-0.3705	1.3679	1.1622	-0.2514	-0.3557	0.0809	-0.8115
P01303	NPY	neuropeptide Y	Oncology	0.9089	-1.028	0.9642	-0.1968	0.1368	-0.7688	-1.1405	-0.4409	-0.7616	-0.8302	-1.5279	-0.8133	0.2144	1.1822	0.0013	-0.082	1.0304	0.8112	-0.8327	0.4429	0.4189	-0.4749	-0.0817	-0.1572	-0.6585	-0.1266	1.0112	1.0132	0.6587	1.4281	-1.1266	1.1561	0.0312	-0.4859	-0.4646	1.039	-0.7902	-0.0808	0.6808	-0.7872	-0.4825	0.8583	0.6348	-0.6711	-0.1633	1.2146
P01350	GAST	gastrin	Neurology_II	0.5967	-0.6313	-2.1807	3.3918	3.4824	3.6974	2.5554	0.2461	0.4861	-0.1935	0.5973	1.0168	0.0905	0.833	-0.4631	-0.7518	0.3654	0.4489	0.6758	0.4368	0.6817	0.1347	0.1925	0.1689	-0.6906	-0.5201	-0.1109	0.7379	0.6529	0.3873	-0.3302	1.0566	-0.5867	1.1114	1.2104	0.0791	0.0755	5.2382	5.6973	5.0701	5.2864	5.209	-2.1154	-1.7983	-2.5891	-1.7395
P01374	LTA	lymphotoxin alpha	Inflammation	-0.2103	-0.4798	0.0389	-0.2263	-0.2022	-0.0882	0.3932	0.5415	0.1407	0.0553	-0.0463	0.1906	0.2014	0.4116	-0.5106	-0.1669	0.7283	0.1944	0.0297	0.3677	-0.0151	0.4588	0.5155	0.2488	0.1552	0.051	-0.1146	0.3437	0.7274	0.0382	0.1114	0.4766	0.0844	-0.3351	-0.3272	0.099	0.2847	0.4047	0.0804	-0.3729	0.3729	0.2234	-0.158	-0.2489	0.1791	-0.1951
P01375	TNF	tumor necrosis factor	Cardiometabolic	1.0742	0.7466	1.4523	0.9957	0.5121	0.1077	1.6833	1.4051	0.6538	0.0888	0.6061	0.723	1.1627	1.6464	1.1884	0.606	0.5879	1.0966	1.0447	0.9995	0.1112	1.21	0.273	1.254	2.0246	1.1975	1.8482	1.0413	1.3914	-0.3537	0.7822	0.8124	2.0559	1.3853	1.0646	0.559	2.5383	1.3371	0.5335	-0.5572	0.7895	1.3994	0.7631	0.3635	1.0987	0.3146
P01375	TNF	tumor necrosis factor	Inflammation	1.1741	0.8426	1.4573	0.7916	0.699	0.7401	1.9673	1.1806	1.3092	-0.2463	0.8213	0.6695	0.918	1.0912	0.2947	1.1952	1.0354	1.0949	1.2044	0.7082	0.2961	1.4033	1.6219	1.267	1.5572	1.0479	1.0078	1.2721	0.512	0.2125	1.0208	0.8489	2.5001	1.4887	0.9942	1.0123	2.6464	1.1645	0.894	-0.33	1.1008	1.0874	1.4459	1.1469	1.458	0.7048
P01375	TNF	tumor necrosis factor	Neurology	2.0495	1.5827	2.2865	1.7884	1.6102	1.9448	3.1694	1.9818	2.0101	-0.6185	1.0201	1.3058	1.5125	2.398	-0.0208	1.1859	1.6221	2.4021	2.3893	2.1883	1.6903	1.7567	1.641	2.3304	-0.3117	1.1894	0.1302	1.8451	1.7551	0.7906	1.2837	1.6681	2.5036	0.3884	1.4178	0.2484	2.1957	1.7592	1.4948	0.2372	1.4112	1.9152	1.5319	1.0542	1.7028	-0.1247
P01375	TNF	tumor necrosis factor	Oncology	0.5528	0.0793	0.8688	0.4614	0.3089	0.0314	1.5885	0.6721	0.2977	-0.4393	0.1561	0.0896	0.3631	0.7034	0.0169	0.176	-0.1138	0.6748	0.4037	0.6212	-0.8067	0.7265	0.1993	0.9457	1.3431	-0.0011	0.3919	0.6982	0.4797	-0.4031	-1.0894	0.8816	1.7742	1.0844	0.7229	0.22	2.1495	0.6797	0.1167	-0.3216	0.6284	0.7011	0.3593	0.8839	1.0747	0.4098
P01579	IFNG	interferon gamma	Inflammation	4.5053	-0.8031	1.8582	-1.6811	-0.0678	1.5647	9.9861	2.3789	2.0044	1.5476	1.1832	0.589	3.4071	5.1938	1.0316	1.86	2.4851	4.0684	3.3326	3.6527	2.3915	3.0745	3.044	3.2757	0.6268	1.5267	-0.2008	-0.1759	0.5331	1.0111	0.8428	0.0943	1.3374	-1.218	-0.2908	0.9275	2.2434	1.2236	1.2269	-0.2979	0.4315	-0.1677	-2.9887	-1.4476	2.0717	-0.0294
P01583	IL1A	interleukin 1 alpha	Inflammation	-0.3459	-0.1127	-0.5069	0.0691	-0.2967	0.138	0.0762	2.575	2.7585	-0.0309	0.1725	-0.866	0.4043	-0.9033	2.0272	0.3703	0.87	1.5746	1.5832	2.1181	0.1111	2.0803	1.6265	1.4057	0.5993	-0.049	-0.122	-0.0851	-0.4206	1.1055	-0.238	-0.9207	-0.5359	1.7274	-0.1992	2.0547	-0.2673	0.4272	-0.3121	-0.1446	-0.3159	-0.2217	-0.3023	-0.0608	-0.1355	0.0193
P01584	IL1B	interleukin 1 beta	Inflammation	0.6202	4.0779	5.4246	2.564	2.1401	3.0951	3.6134	2.143	1.4688	1.9319	5.9055	2.5322	2.7539	2.8048	4.5778	5.6227	2.8383	3.8628	3.1627	3.5986	2.9311	5.7987	5.8117	3.9938	2.5675	2.7151	2.3433	3.2455	3.5621	3.015	5.3741	2.9539	2.2479	1.5867	1.3669	2.5931	6.0765	3.0623	1.9773	4.0704	3.8598	2.3481	3.4266	4.335	6.637	3.5202
P01588	EPO	erythropoietin	Inflammation	2.0397	1.0612	-2.033	0.4154	0.6258	-0.4674	-0.4065	0.0652	1.2165	-1.358	0.3054	-1.3156	-1.4066	-2.1368	-2.1046	-0.4151	4.7115	3.8626	3.6605	3.74	2.9972	4.5304	4.6543	3.9896	1.4412	-0.1065	1.1559	-0.9936	-1.1647	-2.2925	-0.6313	-0.757	4.9667	3.2292	3.121	3.0707	3.4484	1.5633	2.029	-0.0951	2.0347	1.55	-1.2047	-1.3942	-0.9613	-2.4424
P01589	IL2RA	interleukin 2 receptor subunit alpha	Cardiometabolic	0.6134	0.457	0.9456	1.7385	1.9583	1.4427	2.2975	1.8638	1.2828	0.2322	1.5049	1.2791	-0.1372	0.1732	-0.9712	0.9432	1.3044	1.472	1.1134	1.0785	0.3089	1.3328	1.444	1.5081	-0.0899	0.7718	0.1875	0.7364	1.5589	-0.7017	0.4334	0.7017	0.9923	1.0448	1.0528	0.4517	1.7281	0.8165	0.7345	-0.8188	0.7177	0.8669	0.9852	0.3941	1.546	-0.5667
P01591	JCHAIN	joining chain of multimeric IgA and IgM	Inflammation	-0.1333	-0.0906	-0.0149	-0.6387	-0.3301	-0.4401	-0.1809	0.0247	0.2549	0.4457	0.1898	0.3303	0.4287	0.5084	0.1777	0.6665	0.9833	0.9043	0.6623	1.3472	1.1968	1.2221	1.0718	1.288	-0.0541	-0.0994	0.2611	-0.153	0.2298	-0.5313	-0.194	-0.1312	0.1516	-0.3381	0.2183	0.1417	0.0777	0.7051	0.4525	0.8026	0.5733	0.4579	0.4265	0.4693	0.817	1.1415
P01730	CD4	CD4 molecule	Inflammation	0.7455	0.4499	0.5389	0.4779	0.6455	0.7158	0.7489	0.448	0.1655	-0.2036	0.2686	0.3661	0.0823	0.2054	-0.2348	0.828	0.7325	0.7631	0.2077	0.7828	0.5432	1.129	1.1597	0.8971	0.4903	0.4703	0.3601	1.3123	1.1168	0.7898	0.9038	1.2054	0.9349	0.6294	0.6401	1.1598	1.6137	1.2407	1.0123	0.6831	0.9049	1.0697	0.4657	0.8599	0.9442	0.8474
P01732	CD8A	CD8 subunit alpha	Neurology	0.2535	-0.4885	0.743	1.9885	2.3757	1.6938	1.7232	2.8306	2.1343	0.1449	1.5756	1.4243	1.0554	1.7841	-0.6459	0.515	1.1245	0.7816	1.1815	0.9672	0.1606	0.2102	0.526	0.2696	-0.1907	-0.0161	-0.492	0.9488	1.1408	-0.6695	0.2846	1.2734	1.7206	1.4151	1.5223	0.5685	1.7603	2.6539	2.6987	0.8681	2.794	2.6695	1.0509	0.774	1.0682	0.3907
P01833	PIGR	polymeric immunoglobulin receptor	Neurology	0.0789	0.1329	0.1872	-0.2352	0.0291	-0.2606	-0.4916	0.255	-0.2217	-1.7526	0.0316	-0.5381	-0.0432	0.3229	-1.8635	-0.0373	-0.637	-0.3964	-0.477	-1.0978	-1.9268	-0.4359	-0.352	-0.3521	-0.7206	-0.8871	-0.8507	0.158	0.1535	-1.4453	-0.0972	0.3986	0.0092	-0.704	-0.7037	-1.5282	0.0987	-0.1772	-0.3134	-1.6508	-0.1893	-0.0195	0.5216	0.4795	1.0853	-0.8496
P01903	HLA-DRA	major histocompatibility complex, class II, DR alpha	Inflammation	0.0554	-0.2258	0.8246	-1.0522	0.0807	-0.0406	0.1408	1.3308	0.9765	0.9617	1.0895	-0.2256	-0.0012	1.5948	0.2043	-0.1053	0.1927	0.2542	0.0762	0.3012	0.3018	0.3411	0.3802	0.3256	0.0285	-0.0789	0.0418	-0.3644	-0.5562	-0.2097	-0.8929	-0.875	0.8596	0.904	0.7583	1.1657	1.2794	0.682	0.0257	-0.5095	0.2617	0.3464	-0.1062	0.841	0.2696	0.0446
P02008	HBZ	hemoglobin subunit zeta	Cardiometabolic_II	-0.6944	0.934	-1.892	-1.6037	-1.0825	-0.9653	-0.814	-0.1443	1.136	0.1752	0.3532	1.1321	1.1983	2.2681	1.1581	2.8148	-2.1855	-1.7152	-1.684	-2.0044	-2.0654	-1.9723	-1.625	-1.347	0.1601	0.9841	-0.2285	1.077	1.7954	1.9667	1.5462	1.4833	-1.5503	-1.0762	-1.2935	-0.7286	-0.714	-2.3362	-1.716	-1.5642	-1.3593	-1.2241	-0.89	0.2314	-0.048	-1.0367
P02144	MB	myoglobin	Cardiometabolic	-0.4499	-0.4686	0.2259	-0.233	0.0193	-0.4969	0.4024	-0.1363	-0.0607	-1.2346	-0.1966	0.1126	0.6962	0.5875	1.7875	0.9721	-0.4159	-0.3371	-0.544	-0.4544	-0.8086	-0.471	-0.3339	-0.5418	-1.0648	-0.5985	-1.0324	0.2271	-0.2945	-0.7536	-0.4435	0.1729	-1.6547	0.108	0.1096	-1.0846	-1.2565	-0.4672	-0.5111	-1.0017	-0.2991	-0.4009	0.1584	0.0007	0.5761	0.1996
P02452	COL1A1	collagen type I alpha 1 chain	Cardiometabolic	0.877	0.9038	-0.1591	-1.5834	-1.3316	-1.0567	-1.5122	-0.5181	-0.114	-0.8182	-0.7526	0.2393	-1.6876	-1.321	-1.9215	-1.2145	-0.136	-0.1329	-0.2528	-0.3281	0.558	0.2036	0.4038	-0.1924	-0.1762	-0.1212	-0.2543	-1.7935	-1.743	-2.2139	-2.0615	-1.5324	-0.8582	-2.4178	-2.5183	-0.5239	-0.892	-0.9813	-1.1215	-0.9462	-0.6386	-1.2084	-0.6789	-0.7303	-0.2052	-0.359
P02458	COL2A1	collagen type II alpha 1 chain	Cardiometabolic_II	0.5714	-0.0703	0.1783	2.023	2.0689	1.9634	2.2699	0.8749	0.2863	0.605	0.322	1.1531	2.2557	1.916	1.1814	1.4565	-0.0507	-0.0941	-0.1521	-0.2367	-0.3131	-0.2756	-0.2035	-0.3231	0.8737	0.7736	2.1074	3.4244	2.8417	3.6745	2.9859	3.1708	-0.3118	-0.1267	-0.1852	-0.2002	-0.2719	3.8398	2.3369	2.583	3.2833	2.5637	2.5323	2.7055	2.3034	1.6756
P02461	COL3A1	collagen type III alpha 1 chain	Cardiometabolic_II	0.8117	1.0515	-0.0336	-0.0065	-0.0746	-0.1788	-0.5741	0.2034	0.1087	-1.1686	-0.2043	-0.3942	-0.0523	0.746	-0.6151	0.514	0.3931	0.9157	0.2812	0.3086	0.6376	0.9797	0.8999	0.4219	0.1132	0.4062	0.6436	0.1566	0.1623	-0.678	0.0703	0.3354	0.4635	-0.2202	-0.1117	0.1991	0.9963	-0.4476	-0.7377	-1.0268	-0.2436	-0.9928	0.0018	-0.1064	0.1111	-0.5803
P02462	COL4A1	collagen type IV alpha 1 chain	Cardiometabolic	1.7195	1.2096	0.6824	0.442	0.2199	-0.6134	0.8539	1.3096	1.5189	0.6808	0.9304	1.1476	0.8743	1.5629	0.3057	0.7938	0.994	1.9449	1.7053	1.5322	1.1662	1.3408	1.4624	1.4445	0.6838	0.6932	0.6541	1.1963	1.1947	0.4472	0.909	1.1935	1.3135	0.3628	0.3343	1.2011	1.4104	1.4144	1.1075	0.9064	1.0742	0.9352	-0.3465	-0.498	0.2431	-0.258
P02533	KRT14	keratin 14	Neurology	0.5159	-0.1402	0.0389	0.4829	0.0895	0.0292	-0.0256	-0.0565	-0.1589	0.118	0.0893	0.3984	-0.2869	0.1327	-0.3132	0.0183	0.097	-0.4178	-0.0955	0.0753	-0.3745	0.1962	-0.4292	-0.2697	0.238	-0.887	0.0723	-0.0666	0.3964	-0.433	1.494	0.3298	0.0077	-0.2297	-0.0124	-0.3671	0.3407	-0.4984	-0.0853	-0.8782	-0.3179	-0.15	0.352	-0.5249	-0.1612	-0.2319
P02647	APOA1	apolipoprotein A1	Inflammation_II	-0.3609	0.0701	-0.074	-0.5914	-0.5287	-0.7248	-1.4649	-0.4633	-0.2154	-2.5316	-0.4693	-0.3078	-0.1944	0.0305	-2.6202	-0.2058	-0.3594	-0.0679	-0.7057	-0.5138	-2.0048	-0.5078	-0.127	-0.3115	-0.0663	-0.3704	-0.16	0.2037	-0.0492	-1.9018	-0.085	0.086	-0.9991	-0.6589	-0.6169	-2.1991	-0.5251	-0.7004	-0.8967	-2.5594	-0.3373	-0.5655	0.1992	0.4946	-0.0107	-2.0031
P02649	APOE	apolipoprotein E	Inflammation_II	0.6576	0.7224	-0.2316	0.1946	0.1938	0.1103	0.1381	0.1448	0.0792	-0.8141	0.5023	0.3118	0.3434	0.4732	-0.6918	0.6923	0.3686	0.558	0.4877	0.1374	-0.6265	0.4773	0.5116	0.7393	-0.3236	0.1368	-0.0877	0.4485	0.3465	-0.5727	0.5132	0.3946	0.1206	0.2808	0.1629	-0.5708	0.2449	0.0094	-0.0036	-0.6094	0.2639	0.2001	0.4473	0.4623	0.138	-0.6484
P02652	APOA2	apolipoprotein A2	Inflammation_II	-3.3501	-2.4799	-1.57	-3.2525	-3.6613	-4.8449	-4.6598	-1.5315	-1.9432	-5.6107	-2.3351	-3.0415	-3.5429	-3.4985	-5.8683	-3.718	-2.1737	-1.7416	-2.6376	-1.6631	-4.5821	-2.1128	-1.9872	-2.6642	-3.1186	-3.212	-3.7753	-2.5357	-2.5871	-5.2957	-2.4787	-2.4253	-3.9829	-2.4371	-2.7193	-5.0512	-2.4805	-2.9846	-2.3579	-6.2751	-2.3222	-2.015	-2.0741	-3.0408	-2.3502	-5.4856
P02654	APOC1	apolipoprotein C1	Inflammation_II	0.6944	0.916	0.2379	-0.2079	-0.0597	-0.2852	-1.5701	0.0026	0.0858	-3.1091	-0.0156	-0.1995	0.264	0.6393	-2.1421	0.7025	0.0442	0.1429	-0.4607	-0.2785	-2.1771	0.1001	0.1926	-0.1491	0.2701	-0.3027	0.3397	0.7493	0.1226	-2.4385	0.3929	0.2863	0.7153	0.7899	0.641	-1.7778	0.7845	-0.6763	-0.2197	-3.02	-0.6847	-0.1805	0.5677	0.6958	0.072	-2.1439
P02671	FGA	fibrinogen alpha chain	Inflammation_II	0.2352	0.3187	-0.2595	0.5793	1.1625	0.5954	-0.5777	0.4756	0.697	-1.4085	0.926	1.0988	0.3908	0.6764	-1.5777	0.349	0.5674	0.8822	0.7077	-0.0635	-1.2635	0.2901	0.1399	0.653	0.4818	0.3911	0.343	0.3378	-0.0838	-1.2739	0.6397	0.4654	1.0605	-0.0243	0.2037	-1.1503	1.3738	1.0672	0.5273	-1.2093	1.1679	0.5471	0.4829	0.8872	2.0361	-1.1804
P02730	SLC4A1	solute carrier family 4 member 1 (Diego blood group)	Cardiometabolic_II	1.1381	1.8906	0.6304	0.2339	0.5039	0.9017	1.5915	0.4843	0.5967	1.318	1.1385	1.0897	1.0303	1.4864	0.9499	1.0446	1.5276	1.086	1.742	0.8396	1.2445	4.3504	3.5382	0.9747	1.324	0.8052	1.2828	3.306	1.3074	1.1047	3.6599	1.249	1.2536	1.3485	0.5777	1.1865	3.3182	1.5336	1.2266	1.2218	1.4759	1.2595	0.9784	4.5222	1.7922	1.3876
P02743	APCS	amyloid P component, serum	Inflammation_II	0.5348	0.605	-0.819	0.4483	0.5235	0.3362	-0.9739	-0.2531	-0.3115	-3.0981	-0.1153	0.2013	0.2076	0.4901	-2.2684	0.7129	-0.2961	-0.2211	-0.3134	-0.4986	-2.072	-0.3087	-0.3485	-0.3419	-0.0214	0.3129	0.1406	0.4316	-0.2698	-1.8986	0.4132	0.1982	0.4714	0.2617	0.3107	-1.5794	0.7033	-0.5457	-0.4931	-2.1169	-0.0558	-0.8382	0.4371	0.3817	0.8383	-1.9905
P02745	C1QA	complement C1q A chain	Inflammation	0.7034	0.2512	0.5204	0.5477	0.572	0.1938	1.4855	0.7152	0.7502	-0.3043	0.6109	0.2354	0.228	0.3748	-1.0542	0.1497	0.8225	0.5566	0.6075	0.6389	0.5542	0.6247	0.5918	0.7183	0.1561	0.3065	-0.09	0.6966	1.0398	-0.1968	0.7996	0.8828	0.0307	0.746	0.6935	-0.3232	0.2864	1.3816	1.4708	0.871	1.3791	1.4607	0.6137	0.5485	0.4473	0.0475
P02748	C9	complement C9	Inflammation_II	1.4071	1.0892	0.677	1.4023	0.9614	0.7626	0.6739	0.6665	0.8246	-1.0313	0.7268	1.0711	-2.0274	-0.305	-0.7946	0.9023	1.1222	1.4005	0.8404	1.236	-0.4947	1.0539	1.1557	0.9309	0.3457	0.8111	0.2645	0.8805	0.4543	-1.3199	0.6423	-0.022	0.7519	0.9142	0.6582	-0.4557	1.3442	0.9893	0.6008	-0.8398	0.8957	0.4357	0.7434	1.0394	0.9062	-0.7353
P02749	APOH	apolipoprotein H	Neurology	1.3103	1.3212	1.7907	0.1848	1.1975	1.9853	2.2445	1.23	1.0688	3.4331	0.9793	1.4733	0.8384	1.7882	4.5263	1.578	1.4773	0.8391	1.3229	1.2356	3.9961	1.7637	1.3714	0.7424	0.5873	0.8145	1.6817	0.5005	0.1472	4.102	0.2977	-0.045	0.5846	1.295	0.6983	4.6492	1.2602	0.7805	0.6751	4.4104	0.6613	1.0758	1.2899	1.8073	1.451	4.8747
P02750	LRG1	leucine rich alpha-2-glycoprotein 1	Inflammation_II	1.2952	1.2039	0.684	0.9412	0.6983	0.5596	1.5418	0.3603	0.5096	-1.5045	0.5813	0.9066	-0.4268	0.6443	-1.2719	0.5849	1.2865	1.5296	1.5929	1.3183	-0.2534	1.6862	1.4575	1.5006	-0.1237	0.5009	0.2925	1.101	0.3707	-0.6891	0.9813	0.4949	1.6754	0.7079	0.6775	0.535	1.8109	1.3061	0.6026	-0.1845	1.7403	0.4955	-0.3094	-0.1477	1.1777	-0.8632
P02751	FN1	fibronectin 1	Inflammation_II	0.5134	0.6313	0.2985	0.106	0.2243	0.2809	-0.7332	0.3957	0.5897	-0.615	0.5044	0.3599	1.465	1.2886	-0.4447	1.0663	-0.087	0.3291	0.304	-0.6169	-0.8218	-0.3162	-0.3517	0.0941	0.3432	0.265	0.3706	0.1175	0.3466	-0.6043	0.542	0.596	0.7558	0.1013	0.3362	-0.2776	-0.1861	0.24	0.4377	-0.4586	0.2767	0.1954	0.601	0.5865	0.9186	-0.2216
P02760	AMBP	alpha-1-microglobulin/bikunin precursor	Oncology	0.1597	-0.0151	-0.1694	0.2097	0.3027	0.3273	0.2136	-0.121	-0.0142	-0.43	-0.4935	0.0069	-0.2928	-0.3484	0.1136	-0.2633	-0.1543	-0.2559	-0.148	-0.1987	-0.034	-0.3593	-0.3429	-0.267	-0.1664	-0.3056	-0.3322	-0.1024	0.0524	-0.2023	-0.0569	0.1292	-0.8991	-0.523	-0.4753	-0.2006	-0.8361	0.093	0.1435	0.0474	0.1643	0.1816	0.2151	0.0959	0.1266	0.1426
P02763	ORM1	orosomucoid 1	Inflammation_II	0.9208	1.0375	-0.0887	1.2878	1.3744	0.9558	0.9113	0.1409	0.155	-1.5101	-0.0978	0.6517	-0.5299	0.1908	-1.5535	0.3873	0.3911	1.0078	0.7863	0.7492	-0.9389	0.5341	0.7246	1.0077	0.0667	0.5665	0.1737	0.6331	0.0397	-1.2385	0.101	0.0689	0.8589	1.1602	1.0687	-0.624	1.2987	0.3485	0.1248	-1.1962	0.6748	-0.0443	1.0032	0.9733	0.9115	-0.8353
P02765	AHSG	alpha 2-HS glycoprotein	Inflammation_II	0.152	-0.0252	-0.8651	-1.6381	-1.539	-1.7498	-2.4241	-0.5465	-0.4537	-2.3135	-0.5967	-0.5582	-0.9758	-0.6626	-0.5444	-0.7259	-0.5247	-0.3377	-0.7329	-0.6884	-0.1273	-0.5638	-0.2917	-0.7186	-0.4656	-0.611	-0.5166	-0.1885	-0.1693	-0.3745	-0.3751	-0.0945	-0.3555	-0.7083	-0.9109	0.2557	-0.1427	-0.8909	-0.8503	-0.3918	-0.8009	-0.5945	0.003	0.1093	0.3173	0.1335
P02766	TTR	transthyretin	Inflammation_II	-0.8223	-0.5113	-0.1649	-0.107	-0.025	0.8421	-0.3001	-0.5716	-0.2328	-1.3316	0.0924	0.0504	1.0546	0.7949	-1.0323	0.1032	0.1996	-0.4348	-0.5186	-0.642	-1.1585	-0.063	-0.4886	-0.8025	-0.3452	0.1074	0.4732	0.2727	0.2233	-0.0258	0.8194	0.6472	0.534	0.3139	0.3429	-0.2066	-0.5605	-0.8572	-1.0975	-0.8103	-0.7107	-0.5404	0.8926	0.9849	0.906	0.3048
P02771	AFP	alpha fetoprotein	Neurology	-0.0899	-0.1754	0.2582	-0.3306	-0.1379	0.0136	-1.0471	0.2723	-0.0291	-1.4855	-0.0956	-0.4204	0.8855	1.4452	0.1304	0.9814	0.2074	0.2104	0.1706	0.0673	-0.4268	0.3099	0.386	0.0127	0.6091	0.1651	0.3159	-0.1349	0.0378	-0.8356	-0.093	0.1523	-1.1577	-1.3613	-1.3669	-1.2544	-1.7605	-1.4747	-1.1598	-1.2565	-1.0991	-0.8779	1.0104	0.9915	0.7597	0.0049
P02774	GC	GC vitamin D binding protein	Inflammation_II	-0.402	-0.0392	-0.0558	-0.3722	-0.5112	-0.3132	-0.8705	0.6511	0.5594	-1.852	0.8932	0.8619	0.6375	1.0323	-1.3244	0.9127	0.1758	-0.1429	0.0723	-0.2847	-1.5534	0.2503	0.0615	-0.6055	-0.7705	-0.1172	-0.375	-0.0791	-0.2314	-2.7672	0.1225	0.0152	0.2755	-0.5728	-0.3102	-1.0796	-0.0471	-0.2073	-0.5007	-1.6907	0.2081	-0.3218	0.2483	0.1021	0.8425	-1.1536
P02775	PPBP	pro-platelet basic protein	Inflammation_II	0.6702	1.116	2.0359	2.9941	3.0073	3.4723	2.7535	2.6401	2.1661	1.3013	1.6893	3.1883	3.93	3.9338	2.259	2.1763	3.7671	3.8579	0.4994	3.3112	2.562	3.7193	3.63	4.2413	3.6371	3.1734	3.9896	4.9584	4.2487	4.3675	3.9794	4.4435	2.5768	1.0957	1.3221	2.2681	2.0242	3.4908	2.4834	2.639	3.7713	2.9687	3.7894	4.3209	3.9155	2.2664
P02776	PF4	platelet factor 4	Inflammation_II	1.4105	0.9741	2.7946	3.2744	3.3674	2.499	3.6729	3.1771	2.4527	2.195	2.009	3.4855	4.1669	3.9619	3.2893	2.8429	4.2628	4.6105	0.9097	2.2215	1.9723	4.6236	4.5164	4.71	4.3068	4.0084	4.8132	5.4773	4.5045	5.1165	4.712	5.1224	2.4581	1.5338	1.623	2.7739	2.4549	4.2981	3.1966	3.5827	4.5696	3.3846	4.3455	4.6267	4.0037	3.3888
P02778	CXCL10	C-X-C motif chemokine ligand 10	Inflammation	2.3328	0.4842	2.1313	2.4409	2.1771	2.1434	5.9019	3.115	1.6937	0.968	1.8138	1.2452	3.1287	3.2311	1.8069	2.6601	1.3737	2.9184	1.8754	2.2598	1.2489	1.5953	1.747	2.6363	0.6527	1.7814	-0.0705	1.5478	2.5509	1.0845	1.4981	2.1284	1.5216	0.0971	0.0591	2.072	3.2803	2.5224	2.246	0.1517	1.0489	2.2644	1.8645	1.9652	3.6904	2.4757
P02786	TFRC	transferrin receptor	Cardiometabolic	-1.7822	-1.677	-1.8985	-2.1506	-1.8755	-1.8933	-3.0508	-1.2237	-1.6405	-3.3121	-1.4835	-1.8433	-2.4732	-1.9524	-3.7759	-2.284	-2.0731	-2.2618	-2.4316	-2.3329	-3.1653	-1.9096	-1.5416	-1.9597	-2.3578	-2.1574	-2.4894	-2.2756	-2.6103	-4.035	-2.5	-2.3307	-1.46	-1.4321	-1.4302	-2.8621	-0.9976	-1.6499	-2.2834	-3.3511	-1.6573	-1.6079	-2.4743	-2.2839	-2.3799	-3.6693
P02787	TF	transferrin	Inflammation_II	-0.5276	-0.4088	-0.1572	-1.0199	-0.8726	-0.4543	-1.9926	-0.5642	-0.3403	-3.4006	-0.0863	0.2298	0.0308	0.0725	-2.8383	-0.4882	0.4146	0.0109	-0.0657	-0.3823	-2.4117	0.1241	0.0446	-0.2729	-0.5065	-0.0554	0.0733	0.0244	-0.391	-2.0236	0.1103	0.3211	-0.2373	-0.808	-0.7394	-2.6842	-0.703	-0.1365	-0.4532	-2.8223	-0.0168	-0.0656	-0.4685	-0.4469	-0.0742	-2.7248
P02818	BGLAP	bone gamma-carboxyglutamate protein	Cardiometabolic_II	0.219	-3.2895	-1.78	-4.8596	-4.5389	-5.071	-5.5657	-1.2407	-1.403	-3.0682	-3.1195	-1.8334	-3.6808	-3.7207	-5.6102	-4.8305	-3.7993	-2.911	-2.6698	-3.2659	-3.1323	-4.2601	-4.0342	-4.4358	-3.1144	-3.7395	-3.1504	-4.4906	-4.9824	-4.6597	-6.2201	-3.8375	-3.926	-6.5014	-6.2914	-4.6165	-5.0764	-4.9141	-3.7161	-5.7925	-6.2509	-4.3643	-3.0801	-5.1945	-2.6299	-2.4023
P03372	ESR1	estrogen receptor 1	Inflammation_II	1.2947	1.216	0.9338	0.1453	1.5831	2.1664	0.9411	-0.8803	0.4637	-5.6154	0.631	1.4842	0.7769	0.8293	2.0414	0.1857	0.7993	1.083	1.3353	1.4219	0.5766	1.6133	2.3645	0.1963	1.5034	1.0302	-1.8455	2.3713	0.5781	1.0515	0.0478	0.7338	1.6639	0.4831	1.5214	-0.4889	0.9029	1.4186	0.6216	-2.171	0.1626	1.1604	0.808	1.7999	-0.5398	-1.2983
P03950	ANG	angiogenin	Cardiometabolic	-0.0883	-0.0989	-0.0139	0.3625	0.2565	0.1459	-0.7179	-0.3797	-0.3283	-1.6863	-0.2461	-0.3305	-0.5331	-0.2563	-0.6895	0.2495	-0.0736	0.316	-0.0852	-0.2519	-0.3155	0.069	0.223	-0.0774	-0.4343	-0.7361	-0.5075	0.0407	-0.2501	-0.7252	-0.0734	0.1295	-0.131	0.0495	0.1945	-0.5614	0.2474	-0.6577	-0.5664	-1.9802	-0.8158	-0.5404	0.3031	0.3972	0.5019	-0.1772
P03951	F11	coagulation factor XI	Inflammation_II	-0.2417	-0.3247	-0.1641	-0.38	-0.4345	-0.3917	-0.9881	-0.5558	-0.4786	-1.6155	-0.3522	-0.403	0.0065	0.4421	-1.7106	0.3069	-0.6498	-0.3984	-0.478	-0.6375	-1.4748	-0.4315	-0.3368	-0.6406	0.0756	0.0346	0.1992	0.374	0.1158	-1.7134	0.3944	0.4258	0.1611	0.1987	0.2132	-1.4805	0.6199	-0.0995	-0.4652	-1.5664	0.1246	-0.1337	0.3903	0.4108	0.4637	-1.5489
P03952	KLKB1	kallikrein B1	Inflammation_II	-0.0145	0.1573	0.0568	0.0094	0.0583	0.0743	-1.1883	-0.2047	-0.0822	-1.8783	0.2407	0.2906	0.5856	0.8275	-1.6742	0.4947	-0.1095	-0.1116	-0.215	-0.5286	-1.6116	-0.2991	-0.2893	-0.2948	0.035	0.4103	0.4924	0.9805	0.8432	-1.1348	0.9042	1.0911	0.7168	0.7342	0.7923	-1.3212	0.8378	-0.0219	-0.0425	-1.7946	0.1881	0.2359	0.9101	0.9496	0.9227	-1.3143
P03956	MMP1	matrix metallopeptidase 1	Inflammation	1.7061	2.2623	3.1899	4.5528	4.5676	4.6807	4.8212	5.4529	5.2411	5.6611	4.9264	5.5127	4.7772	4.8891	4.9007	3.7111	5.2	5.3418	3.43	5.1603	5.3344	4.9266	4.9343	5.5654	4.8492	4.8029	4.4457	3.4535	3.2641	4.3005	2.7786	3.0881	4.562	3.7927	3.8442	5.1489	4.1216	4.3853	4.4299	4.9577	5.0956	4.2609	4.3679	4.5823	4.2618	4.3778
P04040	CAT	catalase	Inflammation_II	0.6148	1.1936	0.9099	2.1953	2.3075	3.4286	3.5701	1.8273	2.9712	1.5864	1.7647	2.3741	2.1801	2.5472	1.3479	2.7152	2.2423	1.3161	0.1417	0.879	1.2793	1.7401	2.2459	3.4872	2.6066	2.8092	1.9299	3.069	2.8858	3.1484	3.0207	2.6451	1.6261	2.4537	2.4769	3.4959	2.2287	2.6875	1.4964	1.543	1.9439	2.7656	1.8072	3.6883	4.2539	1.5576
P04054	PLA2G1B	phospholipase A2 group IB	Cardiometabolic	-0.3267	-0.1808	0.0029	-0.4629	-0.3486	-0.2476	-0.4163	-0.275	-0.3077	-0.9912	-0.4203	0.3998	-1.0153	-1.0792	-1.505	-1.1645	-0.5441	-0.2943	-0.5926	-0.7963	-0.8927	-0.6524	-0.5346	-0.6938	0.3192	0.5091	0.3677	0.3049	0.0105	-0.0518	0.1308	0.3932	-0.4895	-0.3027	-0.2481	-0.3745	0.1098	0.6846	0.5931	-0.3263	0.4685	0.9172	0.12	0.2413	-0.2634	0.1327
P04062	GBA	glucosylceramidase beta 1	Neurology_II	-0.4164	2.8256	1.4149	1.1927	2.553	2.0666	1.4965	1.2179	1.7894	0.887	1.5825	0.9473	1.661	1.5427	3.2839	3.4307	1.093	2.4042	-0.4491	2.3719	2.1551	3.7299	3.7894	1.2276	1.3814	1.643	0.8169	0.5753	1.6512	0.5917	2.3551	2.3285	1.1248	0.0233	2.4074	1.5933	3.0916	1.5296	0.9825	2.7661	2.4648	0.5932	1.9056	3.3192	4.2978	1.7179
P04066	FUCA1	alpha-L-fucosidase 1	Cardiometabolic	-3.6075	-3.4539	-1.8134	-0.8324	-0.6018	-0.7846	-1.4602	-0.093	-0.0538	-2.3435	-0.2732	-0.3824	-0.0668	0.2002	-1.9746	-0.1315	-0.7949	-0.4877	-0.6857	-0.6816	-1.9398	-0.983	-0.749	-0.7345	-1.1969	-1.4893	-1.676	-1.5442	-1.4599	-3.1564	-1.7273	-1.5047	-1.7164	-1.807	-1.9955	-2.9828	-1.5152	-3.333	-3.5842	-4.6885	-3.3436	-3.4193	-0.076	-0.0774	0.1781	-1.4284
P04070	PROC	protein C, inactivator of coagulation factors Va and VIIIa	Cardiometabolic	-0.435	-0.5097	-0.4453	0.9391	0.678	0.576	-0.9524	0.1386	0.1388	-2.7792	-0.279	-0.0204	0.1511	0.4441	-2.0348	0.0638	-0.1531	0.2346	-0.2443	-0.648	-2.1806	-0.7681	-0.3827	-0.2064	0.1487	-0.2988	-0.0414	0.2171	-0.5931	-2.0123	-0.4412	-0.0493	0.2782	0.6868	0.6724	-1.689	0.3606	-0.299	-0.1921	-2.6308	-0.2454	-0.1405	0.9461	0.9653	0.5425	-1.1115
P04080	CSTB	cystatin B	Cardiometabolic	1.2382	1.8193	1.7993	2.7687	2.9239	3.5177	2.8708	2.1451	2.3986	1.1856	1.7895	1.9263	2.4622	3.0236	2.1307	2.7076	2.0188	2.4779	1.7268	2.3698	1.8846	2.3047	2.4175	2.851	2.9376	2.7185	1.983	2.6874	2.0394	1.5358	1.8539	1.4763	3.0075	3.2044	3.1666	2.9941	3.3234	2.1149	1.6098	1.5085	1.9422	2.0308	2.8498	4.0043	3.4705	2.3403
P04083	ANXA1	annexin A1	Inflammation_II	-0.2948	0.5667	-0.2685	1.6191	0.9166	2.5877	0.5273	-0.1614	1.1141	-0.6204	0.4252	0.0346	0.6758	1.6046	1.5484	2.0811	0.3428	0.0582	-0.2948	0.2132	0.0452	1.6395	1.396	1.811	1.623	0.9384	0.0412	2.2755	1.3736	1.3716	2.3968	0.8352	0.0289	1.9014	1.9842	0.653	1.2207	2.0877	0.505	2.1631	0.8982	1.032	0.7455	3.325	2.2953	1.9045
P04085	PDGFA	platelet derived growth factor subunit A	Cardiometabolic	0.7255	1.0118	2.1863	3.1448	2.9576	3.0553	2.6932	2.5537	2.0615	1.237	1.4039	2.6799	3.3439	3.2716	2.2296	2.3909	3.2669	3.7642	0.3527	3.0506	2.4683	3.4642	3.5973	3.7175	3.5321	3.0876	3.5624	4.657	4.0345	4.145	3.7284	4.234	1.9246	0.9758	1.0007	1.967	1.9037	3.8051	2.9904	2.8886	3.9161	3.129	3.344	3.7838	3.2371	1.9864
P04090	RLN2	relaxin 2	Inflammation_II	-9.2294	-8.8253	-9.4574	-7.9246	-7.8129	-8.4418	-8.8864	-8.9749	-9.3478	-8.7243	-10.7344	-9.1358	-8.8597	-9.1643	-9.4999	-8.8197	-7.6981	-7.489	-8.5895	-8.068	-8.5252	-8.0622	-7.5861	-6.8263	-7.7979	-8.5536	-9.7894	-8.1523	-9.106	-9.5893	-8.2852	-8.7218	-8.7685	-9.0194	-9.565	-9.6592	-8.5125	-8.6236	-8.4112	-8.8745	-9.0016	-8.384	-8.1313	-7.4224	-8.5227	-9.1494
P04114	APOB	apolipoprotein B	Inflammation_II	-1.0638	-0.146	-1.3236	0.2448	0.1807	-0.4997	-1.4712	0.0722	-0.2383	-1.5994	-0.402	-1.4373	-0.9934	-0.3345	-2.022	0.0225	-0.5563	-0.6263	-1.1479	-0.0623	-2.3609	-0.6815	-0.4196	-0.3701	-0.3936	-0.7362	-0.2662	-0.0721	-0.7984	-2.3655	-0.3001	0.0007	-0.1359	0.6105	-0.1088	-1.4199	0.4841	-0.6649	-1.3631	-2.6193	-0.941	-0.7594	0.5446	0.1467	-0.7284	-1.337
P04118	CLPS	colipase	Neurology	0.3802	0.1763	1.8192	1.3407	0.9379	0.8417	0.0026	1.148	1.7107	-0.3856	1.2012	1.9321	1.2094	0.9921	-0.8099	0.8209	1.5578	2.1793	0.6145	1.161	0.3022	0.9426	1.1259	1.4329	1.6441	1.1195	0.5902	1.7354	1.2962	1.0279	1.3422	1.6503	0.2981	0.7799	0.6265	-0.3081	1.0359	2.0803	2.0821	-0.0653	1.2836	2.0808	1.4612	1.5691	1.3685	1.2593
P04141	CSF2	colony stimulating factor 2	Cardiometabolic_II	0.7314	0.5547	0.4241	-0.4046	-0.8619	-0.4556	1.2034	1.252	1.3845	-0.0338	0.7723	0.3665	0.2579	0.8141	-0.5965	0.6922	1.1067	1.6545	1.0306	1.0051	1.3036	1.3895	1.5908	1.2956	0.5384	0.6345	-0.0807	0.2984	0.5511	-0.3851	-0.4266	0.1649	0.7647	0.1042	0.5483	0.3305	0.9284	1.4784	1.4701	-0.7469	1.1117	0.8114	0.0422	0.3208	-0.0547	-1.1356
P04155	TFF1	trefoil factor 1	Neurology	-1.2082	-0.5583	0.8191	0.2102	0.3095	0.1795	-0.4203	-1.1027	-0.9892	-1.5824	-1.1956	-1.1637	-0.7541	-0.0849	-0.9909	-0.5315	-0.3489	-0.0492	-0.4908	-0.4203	-0.5661	-0.2105	-0.2174	-0.2945	-0.8783	-1.363	-1.1518	0.1757	0.6439	-0.8213	0.074	0.8041	-0.6692	-1.2992	-1.2386	-0.8732	-0.4533	-0.1409	-0.3291	-0.6094	0.1693	0.1179	0.0573	0.2144	-0.3336	-0.2355
P04179	SOD2	superoxide dismutase 2	Neurology	1.1073	0.8717	0.3184	0.0478	0.3503	-0.1821	0.1817	1.1137	0.8387	-0.8382	0.5668	0.6059	0.8939	1.3667	-0.9808	0.4445	0.0412	0.0055	-0.4106	0.0358	-0.956	0.1867	0.1548	0.5184	0.2833	-0.3142	-0.1331	0.5015	0.4644	-0.6223	-0.2227	0.1447	2.4793	2.2804	2.2932	1.7022	2.4184	0.2617	-0.356	-1.2989	0.0956	-0.2877	0.3483	0.4683	0.3475	-1.3638
P04180	LCAT	lecithin-cholesterol acyltransferase	Inflammation_II	-0.1625	-0.2794	-0.1171	-0.3369	0.0004	-0.0101	-1.3348	-0.4073	-0.3186	-3.3229	-0.1642	-0.1747	-0.2476	0.1573	-3.1967	-0.0672	-0.1407	0.0669	-0.174	-0.2948	-2.4266	-0.7458	-0.4375	-0.276	-0.2874	-0.1945	-0.1195	0.0392	-0.0803	-2.5408	-0.0657	0.181	0.3403	0.1044	0.1524	-1.9902	0.2828	-0.7419	-0.7947	-3.2119	-0.5215	-0.5435	-0.0297	0.0897	0.2846	-2.7706
P04183	TK1	thymidine kinase 1	Oncology_II	1.0502	0.2897	0.3806	2.3665	1.9592	3.0118	1.464	0.9638	0.9351	-0.146	0.1662	-0.4175	2.3765	2.7062	1.6366	2.6211	1.9143	1.6588	1.2173	1.1749	0.2206	0.0933	0.9464	1.2174	-0.3953	0.645	0.8924	-0.4263	-0.6124	1.0402	-0.2055	-0.1946	1.6771	2.6398	1.6611	0.5614	1.3526	0.421	0.3235	-0.6694	0.7447	0.8824	1.0186	0.9197	1.0843	0.2685
P04196	HRG	histidine rich glycoprotein	Inflammation_II	0.0507	0.0652	-0.2853	-0.3718	-0.2853	-0.506	-1.373	-0.0235	0.2761	-2.1469	-0.0319	0.3047	0.2923	0.4242	-1.5479	0.435	0.6364	0.3134	0.4072	0.0883	-1.3739	0.2796	0.6669	0.1964	0.1976	-0.6952	-0.0937	0.349	-0.0891	-2.0804	0.0083	0.1761	-0.1876	-0.6573	-0.9317	-1.7377	0.0476	0.2192	0.1637	-1.5424	0.5223	0.4473	0.0961	0.1483	-0.0131	-1.5932
P04216	THY1	Thy-1 cell surface antigen	Neurology	0.1371	-0.0165	-0.1069	-0.7156	-0.4282	-0.2743	-0.1187	-0.2053	-0.1236	-0.9164	-0.5776	-0.2487	-0.5766	-0.5493	-0.4961	-0.2256	0.1374	0.1242	0.0447	0.2994	0.0005	0.433	0.5415	0.045	-0.1965	-0.0014	-0.0937	-0.2276	-0.2399	-0.4831	-0.4023	-0.1072	0.7881	0.2785	0.1964	0.7677	1.213	0.6045	0.4972	0.0701	0.8459	0.5756	-0.1601	-0.2244	0.1287	-0.1631
P04217	A1BG	alpha-1-B glycoprotein	Inflammation_II	0.1803	0.2014	0.1202	0.0045	0.0965	-0.1095	-0.4746	-0.7749	-0.7426	-1.5906	-0.7491	-0.6923	-0.0972	0.2142	-1.5739	0.0878	0.1947	0.3321	0.177	0.032	-1.1481	0.1976	0.3021	0.2189	-0.3996	-0.185	-0.1608	0.3316	-0.0032	-1.3524	-0.0972	0.2148	0.2188	0.0416	-0.0734	-0.8051	0.4151	-0.2416	-0.2497	-1.5392	0.0415	-0.2493	0.0057	-0.2127	0.2931	-1.4094
P04233	CD74	CD74 molecule	Neurology	-0.1941	-0.3754	0.2345	0.3249	0.4324	0.632	1.3506	0.9432	0.5343	0.3972	0.6582	0.4584	-0.127	0.4349	-0.4377	-0.0589	0.6664	0.7726	0.6824	0.6703	0.5084	0.4564	0.6841	1.0285	-0.3489	-0.2024	-0.7028	0.1224	0.4363	-0.4689	-0.1816	0.2093	0.0423	-0.8323	-0.7008	0.6499	0.1845	1.1412	0.9577	0.6712	0.9724	1.0549	0.2191	0.2777	0.6995	0.3402
P04234	CD3D	CD3 delta subunit of T-cell receptor complex	Neurology_II	0.2125	-0.1134	-0.7298	-0.3418	-1.1666	-0.7541	-0.7984	-0.8929	-0.1259	-0.5117	-2.4525	-0.9653	-0.1984	-0.9342	-0.1997	-0.6342	-0.9763	-0.2393	-0.2594	-0.636	-0.9496	-1.292	-0.8331	-0.9557	-1.0124	0.1617	-0.3538	-0.8469	-0.8081	-0.6187	-0.3367	0.089	0.8046	-0.4419	-0.1944	-0.3078	0.5814	0.9014	-0.1217	-1.3361	-1.0745	0.1931	-1.8507	-0.9276	-0.8011	-0.4801
P04275	VWF	von Willebrand factor	Cardiometabolic	1.2943	0.9215	1.4664	2.726	1.8452	1.2359	-0.3584	0.7285	0.8378	-2.4362	0.4009	0.3121	1.8516	1.9487	-2.506	1.7435	1.0314	3.8576	2.2343	0.9161	-1.2883	0.841	1.2676	3.1349	1.835	1.4691	0.3312	0.7478	0.5362	-2.5348	0.7139	0.9485	0.4114	0.7215	0.8949	-2.1334	-0.0427	2.4217	2.8818	-0.4754	2.0017	2.0762	1.4844	1.2102	1.2795	-0.9062
P04278	SHBG	sex hormone binding globulin	Inflammation_II	1.2983	0.9394	1.6126	0.5782	0.7228	0.1552	-0.4745	1.414	1.3399	-0.6564	1.4172	1.5128	0.7467	1.3178	-0.7411	0.5757	1.0871	1.1595	0.9729	0.9314	-0.3488	1.0599	1.3024	0.971	0.23	0.1081	0.064	1.206	1.4098	-0.3708	1.3413	1.6654	1.4471	0.8514	0.8279	0.1943	1.3705	1.7644	1.6664	-0.1415	1.7403	2.0528	0.4737	0.4908	0.7049	-0.9786
P04406	GAPDH	glyceraldehyde-3-phosphate dehydrogenase	Inflammation_II	5.5012	5.2024	5.2431	4.8982	4.8757	4.7535	5.0104	4.9159	4.9831	4.9159	5.093	4.9229	4.9022	4.8903	4.9077	4.9562	4.8709	4.708	4.4262	4.8282	4.772	5.125	5.0748	4.7879	4.9339	4.9933	5.1272	4.8886	4.8135	4.7419	4.8781	4.8646	5.0839	5.094	4.9572	5.0189	5.0101	4.868	5.2044	4.916	5.0253	5.0092	4.8099	4.8959	4.9567	5.073
P04439	HLA-A	major histocompatibility complex, class I, A	Neurology_II	1.0185	0.6451	1.5421	1.2991	1.267	1.107	1.5038	1.9471	1.6441	1.7732	1.5004	1.3703	0.6487	0.9205	0.9266	0.8235	1.7394	2.0005	1.6284	1.7755	1.6928	2.5053	2.4517	2.1681	1.0885	1.5297	1.1837	1.1697	1.3744	0.8731	1.0889	1.0657	0.354	0.2216	0.2269	0.7617	0.3006	1.2419	1.1948	1.2591	1.2914	1.1725	1.5268	1.2813	1.6147	1.3615
P04626	ERBB2	erb-b2 receptor tyrosine kinase 2	Oncology	0.1643	0.256	-0.2383	-1.0975	-0.8075	-0.9484	-0.66	-0.2878	-0.1927	-0.4819	-0.3414	-0.2415	-0.1767	-0.058	-0.2197	-0.123	-0.5442	-0.6235	-0.5476	-0.588	-0.3371	-0.3097	-0.195	-0.6181	-0.1046	-0.3597	-0.1922	0.3061	0.1196	-0.5478	-0.1747	0.2941	-0.3092	-0.6784	-0.7281	0.0757	-0.0712	-0.1292	-0.3938	-0.4423	-0.0985	-0.0984	-0.2482	-0.1676	-0.0791	-0.2241
P04637	TP53	tumor protein p53	Oncology	3.0021	3.1048	2.2188	4.2438	4.5969	5.5755	4.2284	4.2227	5.5429	3.1826	3.5383	3.2883	4.8102	5.6139	3.9395	6.4386	5.6032	3.7541	2.5894	3.0964	3.4627	5.3819	5.6807	6.3818	5.416	4.8784	4.0373	6.841	5.1089	6.4643	5.4082	3.624	3.6523	5.5754	5.7367	3.81	5.2115	5.8381	3.8631	2.9369	3.5829	4.9043	3.984	4.3448	3.9864	2.8804
P04746	AMY2A	amylase alpha 2A	Cardiometabolic	-0.4273	1.2827	-1.3344	0.1693	0.2793	0.0916	-0.2677	-0.7131	-0.7769	-2.242	-0.9244	-0.1049	-1.4899	-1.0851	-2.6408	-1.5114	-0.7758	-0.4916	-0.8572	-1.0271	-1.7063	-0.7301	-0.7063	-0.8381	-0.3637	-0.4196	-0.5763	-0.1228	-0.0573	-1.277	-0.1043	0.1191	-1.0634	-1.3089	-1.2636	-2.144	-0.7601	0.1873	0.2962	-1.1786	0.3635	0.8055	0.2021	0.1975	-0.2723	-0.1839
P04792	HSPB1	heat shock protein family B (small) member 1	Cardiometabolic	4.1421	3.2274	5.1101	5.4855	5.3951	5.2913	5.3834	5.2222	5.2064	4.959	4.8503	5.2173	5.2955	5.2942	4.7709	2.2498	5.2634	5.3958	2.5642	4.9651	5.019	3.1657	3.0632	5.3167	5.4761	5.2237	5.5713	5.2789	5.3565	5.1739	5.3399	5.3443	4.8895	4.6677	4.6658	4.86	4.1923	4.9568	4.8954	4.178	4.7607	4.9563	5.3172	5.3453	4.721	4.9444
P04808	RLN1	relaxin 1	Neurology_II	-4.6796	-4.6766	-4.126	-4.3355	-4.6341	-4.9717	-4.9512	-4.7193	-4.7158	-5.1965	-5.1981	-4.9004	-4.3208	-4.0193	-4.7561	-4.003	-1.7233	-1.3224	-1.5829	-1.3653	-2.8714	-1.6335	-1.5216	-1.2351	-4.4507	-5.0043	-4.3853	-4.4456	-4.46	-4.7695	-4.2849	-4.1992	-4.3633	-4.0163	-4.325	-4.5444	-4.2014	-1.4669	-2.1089	-4.7816	-1.4083	-1.5385	-4.3325	-4.3866	-4.6708	-5.2136
P05000	IFNW1	interferon omega 1	Cardiometabolic_II	-0.22	-0.588	0.7388	1.4823	1.5565	0.9206	1.278	1.7638	1.4629	1.0072	1.6243	1.5296	0.4419	-0.1171	-0.3565	0.1247	0.0191	-0.527	-0.8676	-0.9658	-0.2571	0.1875	-0.6666	0.2663	-0.1322	0.4491	-0.73	1.1626	0.2807	0.0341	0.7589	0.4787	-0.6537	-0.4933	-0.1369	-0.4696	0.0156	0.4264	-0.4788	-0.277	0.2437	0.2527	-0.4917	0.3145	0.4317	-0.1097
P05026	ATP1B1	ATPase Na+/K+ transporting subunit beta 1	Cardiometabolic_II	-0.1515	-0.7858	-0.6449	-0.4836	-0.162	0.1291	-1.0445	-0.2695	-1.1371	-2.3797	-1.7546	0.3128	-0.7889	0.3736	-0.9549	-0.0239	-0.4372	0.4565	-0.1369	-0.5542	-0.8896	-0.7391	-1.892	-1.1758	-1.2346	-0.4064	-0.3875	-0.1412	0.5559	-0.6716	-0.1329	0.5666	-0.6184	-0.1299	-0.2698	-0.5328	0.0375	0.0082	0.2374	-0.0553	-0.184	-0.403	-0.2739	-0.7991	-0.7248	-1.661
P05060	CHGB	chromogranin B	Neurology	0.6553	0.1736	0.969	0.7045	0.906	1.0027	0.861	1.5829	1.7097	1.5442	0.8168	1.3364	-0.3427	-0.1233	-0.3407	-0.0921	0.4211	0.8083	0.8568	0.7813	0.145	0.0779	0.3229	0.322	0.2679	0.9237	0.5615	1.0178	1.2387	0.7286	0.7421	1.2618	0.7307	0.0897	0.0386	0.8963	0.1973	0.5242	0.8652	-0.1413	0.6508	0.8609	0.8265	0.1405	0.4505	0.7878
P05067	APP	amyloid beta precursor protein	Neurology	0.4656	0.5878	0.7463	1.7336	1.7646	1.796	1.2389	0.9029	0.8798	0.7789	0.5402	0.8447	1.5366	1.2936	0.973	0.8149	1.4324	1.8135	0.4364	1.2612	1.1904	1.9331	2.0033	2.3782	2.1429	1.4589	1.9337	2.1173	1.4458	1.9123	1.1063	1.9674	0.7354	0.5568	0.5941	1.1114	0.7466	1.6774	1.0134	1.1408	1.5923	1.11	1.5194	2.1258	1.5639	1.3852
P05089	ARG1	arginase 1	Oncology	0.2239	1.8768	-0.3066	2.6141	1.4645	3.9374	2.6541	-0.3152	2.7008	0.7938	1.1066	1.3487	0.1675	1.3897	2.3576	2.9605	1.1147	-0.4944	-1.8108	-0.0042	0.5829	2.5346	2.7474	3.4387	3.2426	2.4539	1.162	2.9793	2.7793	2.9049	3.4227	2.083	1.3373	3.361	3.609	3.4788	2.7647	3.4842	1.4744	3.3489	2.4327	2.8124	2.0445	4.102	3.7141	3.1124
P05090	APOD	apolipoprotein D	Inflammation_II	0.1909	0.5133	-0.0291	0.3811	0.4781	0.7016	2.18	-0.1675	0.2908	-2.1649	-0.068	-0.1416	-0.1668	0.086	-2.0111	-0.4763	-0.4034	-0.2089	-0.2614	-0.6078	-2.1352	-0.466	-0.568	-0.2739	-0.3631	-0.3744	-0.4461	0.2206	-0.2905	-1.9469	0.2363	0.1232	-0.5634	-0.2577	-0.4011	-2.1781	-0.4745	-0.373	-0.4911	-1.9203	-0.2669	-0.2051	0.8431	0.8198	0.1905	-1.7546
P05091	ALDH2	aldehyde dehydrogenase 2 family member	Oncology_II	0.1539	-0.3149	-0.3853	-0.8784	0.2749	-0.1553	2.0223	-0.303	-0.4988	-1.1233	-0.5804	-0.8102	1.5956	1.6551	-0.7651	1.4177	-0.1586	0.336	-0.0127	-0.0625	-0.8265	-0.2574	-0.1879	0.4737	-0.4695	-0.3908	-0.7033	-0.1022	-0.3503	-0.6985	-0.7763	-0.8064	-0.0756	0.3674	-0.1886	-0.089	0.4666	-0.1863	-0.4246	-1.2616	-0.5923	-0.077	0.092	0.4139	-0.2291	-0.9763
P05107	ITGB2	integrin subunit beta 2	Cardiometabolic	-1.8843	-1.624	-1.1206	-1.6488	-1.5575	-1.2617	-1.7954	-0.8426	-1.262	-3.6042	-1.0584	-1.3203	-0.6829	-0.0663	-3.1669	-0.6377	-1.348	-1.4747	-1.6188	-1.5629	-2.964	-0.9158	-0.8209	-1.1016	-1.9112	-1.9841	-2.1993	-0.5821	-0.3112	-2.8974	-0.6906	-0.3098	-1.3916	-2.0882	-2.0783	-2.9641	-1.1732	-0.4645	-0.8733	-2.2433	-0.347	-0.501	-1.2612	-0.8675	-0.9357	-3.1852
P05112	IL4	interleukin 4	Inflammation	0.4196	-0.0398	-4.5663	1.9105	-0.6816	-0.7199	-4.1666	0.2458	1.0837	1.2224	-4.936	-0.2658	-0.3601	1.0025	0.9599	1.7814	2.3686	1.5025	0.3178	1.3339	0.1759	3.8109	3.407	1.8007	2.4048	-4.6403	-0.672	3.5395	0.3831	2.2967	1.6396	1.0983	1.4047	-4.7375	-0.1957	-2.4531	1.1456	3.4894	2.203	0.8321	0.8181	1.8486	0.9606	-0.1045	2.1435	1.1496
P05113	IL5	interleukin 5	Inflammation	-3.3026	-2.2397	-3.3634	-3.1446	-3.1333	-3.3457	-4.2175	-4.5528	-8.1595	-2.5078	-5.5174	-1.6564	-1.8413	-2.2634	-8.4638	-3.8039	-8.1106	-3.1113	-2.0924	-3.9676	-2.1261	-0.9886	-0.4043	-2.9214	0.1863	-3.5336	0.1051	-3.4994	-3.1689	-3.6718	-2.6207	-8.1765	-4.8872	-2.149	-3.0489	-4.2044	-8.7142	-4.7473	-3.5722	-2.7266	-3.8313	-2.4243	-5.7603	-2.7115	-8.3493	-4.1636
P05121	SERPINE1	serpin family E member 1	Cardiometabolic	-0.0592	0.076	0.6569	1.7906	1.5948	1.9132	3.7296	1.3395	0.7837	0.3503	0.2898	1.4823	2.3163	2.3607	1.665	1.4906	2.2468	2.753	-0.2756	2.0932	1.9715	2.5228	2.6679	2.7446	2.7201	2.6659	2.5722	2.9811	2.6145	2.8173	2.3385	2.7492	1.0314	0.4722	0.5036	1.4161	0.9876	1.7764	1.2377	1.3197	2.0007	1.4382	2.3582	2.7978	2.3303	1.3595
P05154	SERPINA5	serpin family A member 5	Inflammation_II	-2.3416	-1.6977	-2.105	-1.7476	-1.4997	-1.4104	-3.3283	-0.9943	-0.5856	-4.0076	-2.1726	-2.256	-0.5224	-1.0081	-2.7695	-1.2414	-1.8495	-1.8368	-1.9857	-2.0986	-2.5775	-1.9564	-1.8124	-2.1449	-0.1748	-1.4701	-1.3595	-1.3466	-1.4004	-2.1793	-1.3026	-1.0678	-0.7171	-0.9939	-1.3954	-2.5085	-0.7439	-2.339	-2.3234	-3.1932	-2.19	-1.8611	-1.486	-1.3164	-1.4661	-2.238
P05155	SERPING1	serpin family G member 1	Inflammation_II	-0.3967	-0.4109	-0.4705	-0.1524	-0.1273	-0.2006	-0.543	-0.5155	-0.2248	-2.4754	-0.5538	-0.1461	-0.3174	-0.1176	-0.8613	-0.3972	-0.1909	-0.2629	-0.2492	-0.4496	-0.7757	-0.3434	-0.3742	-0.3593	0.0383	-0.291	-0.3902	-0.0433	-0.1632	-0.4803	-0.0761	-0.0396	-0.1558	-0.0825	-0.0551	-0.2371	-0.0171	-0.8415	-0.9245	-0.834	-0.4205	-0.6467	-0.3159	-0.2862	0.0415	-0.3335
P05156	CFI	complement factor I	Inflammation_II	0.4476	0.3011	-0.0656	0.2888	0.1409	-0.0376	-0.2258	0.0047	0.0357	-1.6873	0.026	0.4284	0.2448	0.3604	-1.139	0.2737	0.4747	0.4005	0.1379	-0.2843	-1.0679	0.3155	0.3875	0.1768	-0.0113	-0.0151	0.0187	0.4261	0.0024	-0.8754	0.2263	0.1184	0.4249	0.2954	-0.0363	-0.5862	0.733	-0.0944	-0.4069	-1.2692	0.2579	-0.031	0.0806	-0.0578	0.5184	-1.0165
P05160	F13B	coagulation factor XIII B chain	Inflammation_II	0.345	0.1722	-0.1275	0.0507	0.4719	0.0849	-1.031	0.3137	0.4345	-1.4221	0.2223	0.3	0.7614	0.6282	-1.3855	0.145	-0.0143	-0.1529	-0.1101	-0.5449	-1.3209	-0.4974	-0.4018	-0.3975	0.4159	0.0604	0.1158	1.033	0.9913	-1.0241	0.9124	1.3187	0.2696	-0.0074	0.1082	-1.2727	1.2449	0.0731	-0.047	-1.6847	-0.1469	0.1506	0.773	1.328	1.6426	-1.3253
P05164	MPO	myeloperoxidase	Neurology	-0.2209	2.6477	-0.0541	1.9078	1.4446	3.3037	0.4947	0.0422	0.9393	-1.568	1.8851	0.8122	-0.615	0.3468	0.4917	3.2199	-0.0677	0.2065	-0.4573	0.1552	-1.0686	3.5605	3.4575	2.4231	2.4267	0.7692	-0.653	1.8423	1.0798	0.2437	3.2716	0.3354	0.4678	2.4261	2.8641	-0.0533	3.5487	2.7217	0.557	1.8723	1.9274	1.0402	0.792	3.8777	2.6308	0.2249
P05187	ALPP	alkaline phosphatase, placental	Oncology	-4.0978	-4.1497	-2.6669	-3.2105	-2.9856	-2.4338	-2.0836	-2.6648	-2.9502	-2.1139	-3.2618	-2.7082	-1.667	-1.0753	-3.5502	-2.0099	-0.903	-1.0308	-1.1521	-1.0418	-2.3063	-0.9003	-0.8646	0.5324	-3.0475	-4.9384	-2.772	-3.3304	-3.4811	-4.0208	-3.5351	-1.8692	-2.3065	-2.7916	-2.7965	-2.7684	-1.7407	-1.7313	-1.7479	-2.6843	-1.4363	-1.666	-1.9739	-1.8377	-1.5577	-3.3468
P05231	IL6	interleukin 6	Cardiometabolic	2.774	1.3948	1.4405	2.8676	3.0342	3.0325	6.4292	3.2711	2.5335	1.5096	2.3714	0.9809	-1.3461	-2.2148	0.8292	1.822	1.5205	2.7011	2.4796	2.3548	2.4042	3.0873	3.25	2.345	-0.1655	0.6565	0.2637	0.314	-1.0879	0.2336	0.1822	-0.9964	2.6584	0.1052	0.1571	3.7137	2.1465	1.763	1.4896	1.8499	2.3512	-0.283	-1.0961	-1.3594	2.6937	0.8859
P05231	IL6	interleukin 6	Inflammation	2.6526	1.3251	1.1971	2.4533	2.9919	2.7667	6.289	3.2387	2.0408	1.3795	2.3426	0.9325	-1.8733	-1.5808	0.5786	1.5569	1.4749	2.3111	2.2585	1.9409	2.2838	2.8531	3.1368	2.0174	0.1742	0.6568	0.1912	0.0802	-2.7889	-0.2874	0.1761	-1.2781	2.4349	-0.3968	0.0118	3.4694	2.2603	1.3682	1.1274	1.3067	2.1779	-0.5666	-1.1695	-0.8996	2.5224	0.5717
P05231	IL6	interleukin 6	Neurology	2.5292	1.3919	1.3517	2.5938	2.785	2.8694	6.2533	3.2192	2.0607	1.2766	2.1919	0.7217	-1.9783	-1.5906	0.6247	1.6788	1.4499	2.2628	2.0459	2.0785	2.1391	2.7141	2.9491	2.2233	0.0809	0.1676	0.4464	-0.0769	-1.8084	-0.1583	-0.2436	-1.4871	2.4169	0.0566	-0.0355	3.5682	1.8103	1.2324	1.1658	1.564	2.2523	-0.3563	-1.281	-1.2241	2.4521	0.4274
P05231	IL6	interleukin 6	Oncology	2.6906	1.5312	1.4951	2.6698	2.8637	2.9801	6.2137	3.2901	2.3397	1.4586	2.3386	0.922	-1.5742	-1.3077	0.4638	1.6268	1.3542	2.565	2.2877	2.1595	2.1674	2.8876	3.0008	2.1651	0.0386	0.6037	0.3858	0.1207	-1.8901	-0.109	-0.1321	-1.1256	2.3649	0.2171	0.1925	3.5186	1.8342	1.4198	1.2796	1.4388	2.3081	-0.3941	-1.3793	-1.219	2.4777	0.5695
P05305	EDN1	endothelin 1	Cardiometabolic_II	0.6989	0.0441	0.8565	1.002	1.1822	0.9662	1.8482	0.6946	0.5505	0.4176	0.3652	0.7593	0.7709	0.7865	0.1895	0.6051	0.61	1.0971	1.1088	0.9279	0.7271	0.5328	0.6774	0.9397	0.0804	0.2245	-0.1283	0.8487	0.5621	0.1636	0.3702	0.8667	0.7544	0.9272	1.0242	0.4889	0.7769	1.4121	1.6465	0.7675	1.2269	1.7331	1.1243	0.74	0.5643	1.372
P05362	ICAM1	intercellular adhesion molecule 1	Cardiometabolic	0.882	0.6624	0.118	-0.2306	0.0842	-0.1574	-0.0694	0.5782	0.1938	-1.0389	0.262	0.3187	-0.2957	0.4737	-1.2895	0.0483	1.0673	1.1148	1.1013	1.0223	-0.3804	1.1858	1.3352	1.8483	-0.2088	-0.3458	-0.4157	0.296	0.5324	-1.2956	-0.0969	0.5157	0.9329	0.5578	0.5183	-0.2784	1.4837	0.7403	0.3203	-1.3071	0.6736	0.6704	-0.2122	-0.1272	0.2666	-1.2165
P05412	JUN	Jun proto-oncogene, AP-1 transcription factor subunit	Inflammation	1.1536	0.5507	0.8462	1.6137	1.486	2.2641	1.302	0.2952	0.7979	0.4085	0.0113	0.4289	1.063	1.583	0.6975	1.8351	0.5951	1.3876	1.209	1.1522	0.5919	0.9531	1.9662	1.988	0.9072	0.8458	0.1905	2.3463	2.2075	1.1063	1.5045	1.9384	1.3768	1.0959	0.8627	0.3549	2.1606	1.7365	0.6506	0.1197	0.9392	1.5639	1.9406	3.4351	3.3466	-0.2001
P05413	FABP3	fatty acid binding protein 3	Cardiometabolic_II	-0.4146	-0.189	0.2503	0.7826	0.9202	1.1328	2.148	0.5522	0.6911	-1.0882	0.5646	0.6811	0.1036	0.4101	0.1352	0.2377	0.7278	0.5198	0.1319	0.2571	-0.4577	0.611	0.4258	0.6928	-0.7289	-0.1327	0.1444	0.125	-0.0047	-0.1948	0.1175	0.3153	1.0184	0.9613	1.1027	0.7559	0.7866	0.8234	0.4456	0.6028	1.4501	0.7344	-0.0312	-0.4138	0.6913	0.944
P05451	REG1A	regenerating family member 1 alpha	Cardiometabolic	-1.2156	-0.7033	0.9587	0.53	0.6622	1.0219	0.2905	-0.291	-0.112	-0.8361	-0.3935	0.1242	-0.7261	-0.4035	-1.1085	-0.7019	0.2754	0.6642	0.5766	0.3126	0.4075	0.1433	0.3838	0.1768	-0.3683	-0.5216	0.5919	0.6407	0.1446	-0.1954	0.1847	0.337	1.1725	0.1029	0.1713	-0.358	0.2028	0.9525	1.0918	-0.17	0.8031	1.1533	0.2721	0.3621	0.5582	0.5903
P05452	CLEC3B	C-type lectin domain family 3 member B	Inflammation_II	-0.8387	-0.6826	-0.7393	-0.5685	-0.6829	-0.3619	-1.2786	-0.4551	-0.5313	-2.3665	-0.6573	-0.1628	-0.1199	-0.1547	-2.1731	-0.4319	-0.7296	-1.2337	-1.0148	-1.1579	-1.8571	-1.0271	-0.9966	-1.2582	-0.3264	-0.5098	-0.595	-0.0811	-0.2385	-1.4315	-0.1846	0.0904	-0.3197	-0.9685	-0.8931	-1.6442	-0.3629	-0.6136	-0.7689	-2.0787	-0.3484	-0.4393	-0.4101	-0.3486	0.084	-1.9221
P05455	SSB	small RNA binding exonuclease protection factor La	Neurology	1.0541	0.7574	0.776	2.3109	2.7713	2.7181	0.674	0.5052	0.6586	-0.4147	-0.0834	-0.078	0.9576	1.8943	0.3213	1.8935	0.6614	1.5344	1.3801	1.3666	1.5341	1.6921	1.827	2.4888	1.8779	0.8125	0.3365	2.839	1.541	0.8695	0.9534	-0.4257	1.8423	1.6516	2.0251	1.5242	1.6555	1.6159	0.3724	0.6197	0.8475	0.915	0.3371	2.2694	1.4234	0.4357
P05543	SERPINA7	serpin family A member 7	Inflammation_II	0.8755	0.7531	-0.0265	0.4991	-0.1236	0.1347	-0.8738	0.2736	0.2125	-1.3569	0.439	0.7573	0.0134	0.6467	-1.1052	0.4729	0.1676	0.4447	0.6818	0.3182	-1.3485	0.7759	0.5632	0.54	0.2406	0.1033	-0.5738	0.5565	0.2836	-0.9031	0.4886	0.7553	0.3822	0.3413	0.1894	-1.1036	0.7791	-0.0108	-0.0824	-2.0541	0.3397	-0.0568	-0.3882	0.0332	0.0621	-1.3795
P05546	SERPIND1	serpin family D member 1	Inflammation_II	-0.5051	-0.1734	-0.7947	-0.0844	0.099	0.0716	-1.2241	-0.5037	-0.709	-2.5284	-0.6475	-0.203	-0.0588	0.2652	-2.0234	0.3176	0.1775	0.1542	-0.0176	-0.2381	-1.8321	0.0206	0.2517	-0.0516	-0.1031	-0.156	0.0485	0.0474	-0.2978	-1.7331	-0.1477	0.0352	0.2583	0.1021	0.08	-1.9152	0.3587	-0.9835	-0.7371	-2.2294	-0.4805	-0.6828	0.1932	0.2308	0.4521	-1.9606
P05549	TFAP2A	transcription factor AP-2 alpha	Neurology_II	3.6686	1.7545	4.5453	3.7449	1.731	2.7131	3.2142	3.6265	3.3942	2.3494	-0.1801	3.7813	5.3245	4.2342	3.2733	4.8924	3.1714	3.4519	3.7401	3.991	3.2671	3.4755	-3.9218	2.9413	5.3515	4.7791	5.5714	5.1541	4.5186	3.0244	5.4976	4.2375	4.0318	3.963	2.4142	3.2625	3.6978	2.2632	3.4082	3.8845	3.2936	4.4254	6.493	5.8601	5.8503	6.5819
P05556	ITGB1	integrin subunit beta 1	Cardiometabolic	-0.0607	-0.3055	0.0716	-0.271	-0.1623	-0.1417	-1.1595	0.056	-0.0695	-2.103	-0.2633	-0.0792	0.043	0.2321	-1.5819	-0.0933	-0.4675	0.2599	-0.7861	-0.636	-1.4733	-0.7021	-0.4992	-0.1663	0.2463	-0.2507	-0.1605	0.8645	0.4674	-0.9074	0.3081	0.7387	-0.6787	-1.0263	-1.1184	-1.6177	-0.5459	0.336	0.0569	-1.4582	0.3078	0.24	0.0039	-0.0073	-0.0084	-1.5743
P05783	KRT18	keratin 18	Oncology	3.2133	2.031	0.2982	0.2708	0.5581	-0.5997	1.3282	1.1707	0.4908	-0.0871	-0.1606	-0.3636	-0.2137	1.5792	-0.3706	-0.5097	-0.129	0.6353	0.5354	-0.1853	-0.1888	0.1268	0.2265	1.0581	-0.003	0.8657	-0.6556	0.0099	-0.2935	-0.5289	-1.0032	-0.6751	-0.7482	-0.5642	-0.5683	-0.5677	0.0515	1.3643	1.392	0.7175	1.2285	0.906	1.0959	0.9683	0.8144	0.6073
P05787	KRT8	keratin 8	Neurology_II	2.7072	0.5051	0.7918	1.0561	2.7649	2.0657	2.1786	1.2214	2.4089	1.3743	1.8082	2.1914	2.0004	3.0079	1.7466	2.5902	4.8246	4.2946	3.2428	3.6018	0.4786	1.8943	2.9611	4.9453	1.145	2.2292	-1.582	2.4204	2.1413	2.0895	2.3862	1.4174	1.544	1.7792	2.6158	1.9594	1.0765	1.0635	1.6032	1.9902	1.4238	2.7864	2.0567	0.5287	2.8334	0.7202
P05937	CALB1	calbindin 1	Oncology	0.2906	0.6961	1.1068	1.3232	1.5186	0.7316	1.5705	1.2908	1.2939	0.8527	0.0016	0.7718	0.2387	0.5253	0.9772	0.4475	0.3846	0.8814	0.6296	0.7668	1.1001	1.0669	1.1458	0.9203	0.6185	0.9104	0.7133	0.6717	0.8881	1.3061	0.3698	0.8244	0.9113	1.0685	1.1265	1.5771	0.9055	-0.2021	-0.1635	0.5758	-0.391	-0.326	1.7073	1.7482	0.8896	3.8066
P05976	MYL1	myosin light chain 1	Cardiometabolic_II	-0.5924	-0.381	-0.4883	0.4849	0.1566	0.6731	-0.3025	0.0407	-0.8429	-1.1228	-0.3493	-0.555	-0.3803	-0.4735	0.0094	0.2994	0.0683	-0.5498	-1.3108	-0.3536	-0.6941	-0.102	-0.1101	-0.6587	-0.8079	-0.7163	-1.1728	-0.2494	-0.3311	-0.6042	-0.1456	-0.325	-0.0329	-0.0155	0.0937	-1.0815	-0.0069	-0.1475	-0.4757	-0.5664	0.0524	0.081	-0.4658	0.0086	-0.0003	-0.9178
P06127	CD5	CD5 molecule	Oncology	-1.0453	-0.9707	-0.0469	-0.3945	-0.2796	-0.2456	-0.4817	0.8208	0.1914	-0.8839	0.2466	0.1385	-0.4081	0.1386	-1.2112	-0.4739	0.3952	0.2502	-0.0837	-0.0971	-0.7894	0.1278	0.2633	0.584	0.18	-0.3021	-0.3281	0.938	0.7071	-0.1053	-0.0183	0.5483	0.644	-0.3258	-0.4034	-0.1853	0.8213	0.8868	0.5459	0.4673	0.6255	0.6673	-0.0608	0.0432	0.4194	-0.6833
P06132	UROD	uroporphyrinogen decarboxylase	Inflammation_II	3.4229	3.5999	4.2269	4.8685	4.8169	5.8209	5.5074	4.5473	5.0948	4.0302	3.739	5.0959	4.4021	5.2306	3.372	3.6052	5.5205	5.2166	1.3165	5.1317	4.8444	4.6958	4.762	6.2937	5.1551	4.8525	4.8725	5.5937	5.1731	5.33	5.0569	5.2103	4.3787	4.621	4.6401	5.3143	4.4466	4.4116	3.7859	3.4872	4.1049	4.7474	5.2069	5.6492	5.714	4.5054
P06213	INSR	insulin receptor	Inflammation_II	0.3061	0.0515	0.0604	0.3665	0.1061	0.3321	0.6274	0.1689	-0.0772	-0.0692	0.2952	0.2308	0.1023	0.3309	-0.0705	0.0275	0.5056	0.3099	0.4797	0.1903	0.0065	0.4875	0.314	0.4182	0.0614	-0.0998	0.0976	0.2738	0.1134	0.2128	0.346	0.0746	0.3116	0.008	0.1241	0.2554	-0.0065	0.6252	0.2402	0.0924	0.5007	0.3863	-0.0212	0.0444	0.1272	0.0718
P06276	BCHE	butyrylcholinesterase	Inflammation_II	-0.0229	-0.2155	0.5119	-0.4328	-0.2108	-0.0235	-2.1969	-0.6003	-0.5476	-3.5555	-0.454	-0.3532	0.4937	0.3426	-3.1696	0.3456	-1.3258	-1.3604	-1.4271	-1.237	-3.3303	-1.2839	-1.213	-1.6235	0.0262	-0.0684	-0.0181	0.0066	-0.0814	-2.7003	0.0721	0.3853	0.0703	0.0054	-0.1062	-2.5853	0.03	0.1239	-0.4296	-2.8935	-0.1714	0.0689	0.2814	0.4563	0.3814	-2.6721
P06280	GLA	galactosidase alpha	Inflammation_II	0.4156	0.3522	-0.0924	0.4664	0.417	0.6853	0.1296	0.1534	0.2279	-0.7067	0.015	0.1777	-0.9414	-0.7293	-1.9396	-1.6535	1.0165	0.9775	0.445	0.7996	0.3409	0.9042	0.8462	1.477	0.8961	0.5299	0.7336	0.9873	0.4408	0.3247	0.5896	0.6899	0.4746	0.468	0.5743	0.2443	0.4194	0.8485	0.5206	0.0632	0.9685	0.6434	0.7808	1.6379	1.089	0.6107
P06396	GSN	gelsolin	Inflammation_II	-0.2862	-0.1293	-0.5323	-0.6021	-0.416	-0.4455	-1.2099	-0.4289	-0.4335	-2.1188	-0.3934	-0.3453	-0.1413	-0.0518	-1.8393	-0.1627	-0.8187	-0.9955	-0.7456	-1.116	-2.0734	-0.7732	-0.7591	-1.346	-0.4862	-0.353	-0.4779	-0.3554	-0.17	-2.1033	-0.3328	-0.0864	-0.2683	-1.0249	-0.965	-1.8174	-0.383	-0.7173	-0.6707	-1.8936	-0.3545	-0.453	-0.0161	-0.0152	0.2283	-1.4317
P06401	PGR	progesterone receptor	Inflammation_II	1.8974	2.1061	-0.3792	-1.0046	-0.4858	-0.1954	-0.1617	-0.2232	0.1939	-0.7923	-0.2014	-0.0447	-0.4311	-0.1032	-0.634	-0.047	-0.2451	-0.7566	-0.4163	-0.6412	-0.842	-0.2871	0.2471	-0.5311	0.1534	0.097	-0.382	-0.1629	-0.8416	0.3219	-0.6706	-1.3375	0.3753	0.1195	0.8915	-0.2393	0.3481	-0.8308	-0.7144	-0.2518	0.1039	-0.5796	0.1717	-0.2185	-0.5472	-0.8574
P06493	CDK1	cyclin dependent kinase 1	Oncology_II	0.9105	0.7131	1.0681	2.4105	2.0493	5.6547	1.2542	1.3375	3.2063	1.5783	-0.2853	1.0076	1.5597	1.7932	1.1235	2.2439	3.5075	1.2236	0.7789	0.7272	-0.0094	1.6335	1.3931	5.0277	3.2566	2.3824	-0.2161	2.5162	1.7793	1.5253	0.8026	-0.5572	1.7043	3.2177	2.8675	1.5697	1.3454	3.5385	1.6573	0.6464	1.2008	3.1773	1.1159	3.5449	2.9497	0.8584
P06681	C2	complement C2	Cardiometabolic	0.9627	0.8439	0.2735	1.0909	1.0952	0.792	-0.4065	0.2015	0.59	-3.0062	0.0096	0.6783	0.5259	1.1804	-2.0884	1.0603	1.0269	1.3182	1.1753	0.954	-1.1821	1.1903	1.5281	1.3384	0.3739	0.4601	0.2718	1.1031	0.7408	-1.7815	0.7994	0.9751	1.1237	0.9417	1.0244	-0.7472	1.6144	0.9671	0.8159	-2.0675	1.0528	0.8716	0.8005	0.9056	0.9661	-2.0691
P06727	APOA4	apolipoprotein A4	Inflammation_II	-0.6947	0.2398	-0.2637	0.0404	0.2774	0.7518	-0.3344	-0.7223	0.2601	-1.8425	-0.3062	-0.0238	-0.1428	0.5288	-2.2026	-0.869	0.3878	0.2038	0.1262	0.0703	-0.3423	0.0356	0.2436	0.1878	0.3398	-0.4466	0.0913	0.3934	0.277	-0.9981	0.2344	0.6722	0.1632	0.0636	0.3063	-1.189	-0.7392	0.568	0.2082	-0.8485	0.4981	1.0769	0.8149	0.7999	0.9572	-1.34
P06729	CD2	CD2 molecule	Cardiometabolic_II	-1.1816	-1.8494	-0.1505	0.5278	1.3322	-0.295	0.9008	-0.767	-0.3889	-0.2427	0.3257	-0.516	-0.2138	0.0914	-0.1728	0.5258	0.416	-0.5005	0.8542	-0.2024	-0.5637	0.6108	0.0592	-0.4651	1.8794	1.5768	2.0544	-0.7242	0.2689	-0.7833	-0.5581	-0.0353	0.1133	-0.0441	0.06	-0.4515	0.4203	0.0534	0.7961	0.0499	0.2822	0.5484	-0.9428	-0.7712	-0.9896	-2.4155
P06730	EIF4E	eukaryotic translation initiation factor 4E	Inflammation_II	6.2596	6.121	7.2071	8.8963	8.2365	9.2525	8.9497	8.3574	8.4235	7.9784	6.7679	8.1961	9.2266	9.1639	8.3604	6.4749	9.1952	8.8876	2.1305	8.6809	8.7082	7.4346	6.9846	9.4009	7.9206	7.918	6.9837	9.7776	9.0905	9.8637	8.8548	8.8452	7.6354	7.6375	7.362	8.6203	7.0179	8.6263	8.1667	7.9861	8.5483	8.4221	8.9416	9.1549	8.8847	7.4085
P06731	CEACAM5	CEA cell adhesion molecule 5	Oncology	0.1467	-0.611	-0.3818	-0.0673	-0.7339	0.3145	-0.4692	0.567	0.4899	-1.4718	0.3976	0.2817	-0.2037	0.3662	-1.746	-0.7538	-0.4106	-0.3783	-0.9442	-0.9442	-1.813	-0.4813	-0.8302	-0.1299	-1.7958	-2.3202	-1.8871	0.6827	0.4412	-1.3051	-0.2635	0.8553	-2.2046	-1.2264	-0.8978	-1.6972	-2.7885	-0.1793	-0.4955	-2.0507	-0.1312	-0.265	-0.896	-0.4768	-0.0307	-1.9794
P06733	ENO1	enolase 1	Neurology	2.6613	2.7779	3.6033	4.5963	4.7073	4.8113	4.4527	4.5144	4.3261	4.0084	3.2744	4.2528	4.5746	4.9564	4.2091	3.6566	4.7807	4.7399	1.4051	4.4854	4.2102	3.8401	3.708	5.0715	4.6324	4.4141	4.4121	5.3319	4.8262	4.9619	4.6465	4.7381	4.1136	4.0639	4.1567	4.5764	4.0426	4.5543	3.9632	4.0528	4.4927	4.2285	4.6283	5.2323	4.8068	4.0836
P06734	FCER2	Fc epsilon receptor II	Neurology	-1.8253	-1.2408	-0.6537	-0.6703	-0.397	-0.9864	-0.4018	-0.4307	-0.8742	-1.8689	-0.9784	-0.5968	-1.2677	-1.8886	-1.759	-1.5035	-0.2694	-1.3674	-1.4101	-1.8245	-1.687	-0.9703	-0.7238	-1.0405	-0.0797	-0.4781	-0.3114	0.6976	0.1389	0.0358	0.2474	0.477	0.7799	-0.5583	-0.5177	0.0416	0.814	0.4604	0.2192	-0.4692	0.3758	0.1338	0.0779	0.0619	0.3046	-0.0017
P06744	GPI	glucose-6-phosphate isomerase	Inflammation_II	1.9876	2.1174	2.6796	3.5849	3.4177	4.0934	3.4474	3.1319	2.9792	2.3	2.1925	3.2915	3.5992	3.7246	2.8557	3.1865	3.7295	3.6655	0.6598	3.1909	2.7451	2.7629	2.7315	4.3221	3.5688	3.4308	3.3947	4.4732	4.001	3.9786	3.9953	3.813	3.1091	3.2691	3.3006	3.2383	3.1817	3.3393	2.5409	2.9191	3.471	2.9297	3.6221	5.1086	4.3653	2.7786
P06748	NPM1	nucleophosmin 1	Neurology	-0.4127	-0.5888	-0.9532	3.8233	3.7588	4.9558	1.3528	2.2202	3.4098	-0.3118	0.3987	1.4751	3.3268	3.9208	1.1157	3.5604	2.8192	1.1973	-0.3796	0.9847	1.9185	1.6173	2.0865	4.2552	4.3594	3.4531	1.6959	4.8838	3.6182	3.8321	3.0971	2.6852	1.9282	4.0035	4.252	1.0983	2.5783	4.6281	3.2004	1.0987	1.0605	3.4539	2.8074	4.8951	3.5718	1.0233
P06753	TPM3	tropomyosin 3	Cardiometabolic_II	-1.8514	-0.2535	0.8983	-0.025	0.2522	-0.4549	-0.5723	-0.2099	0.113	-0.4476	-0.6382	0.1207	0.348	0.9766	-0.363	-0.1104	-0.7497	-0.7963	-0.3904	-0.4538	-1.3385	-0.2651	-0.4564	-0.6378	-0.4848	-0.4789	-1.0007	0.167	-0.7492	-1.1751	-0.6491	-0.5109	-0.4901	-0.186	-0.9977	-1.2003	0.7517	1.0598	0.2443	-0.4044	0.3634	-0.008	-0.4729	-0.4717	-0.2405	-0.4685
P06756	ITGAV	integrin subunit alpha V	Oncology	-0.8136	-0.7899	-0.5448	-0.9445	-0.8254	-0.8434	-1.4354	-0.7757	-0.7373	-2.9358	-0.9068	-0.6717	-0.5561	-0.4697	-2.2301	-0.5076	-0.9772	-0.8868	-1.398	-1.1246	-1.9778	-0.989	-0.9936	-0.9922	-0.6103	-0.8452	-0.9659	-0.3231	-0.3252	-1.4489	-0.3608	-0.1615	-1.4229	-1.889	-1.7266	-2.7047	-1.351	-0.2788	-0.6218	-1.8557	-0.4125	-0.3972	-0.4695	-0.6176	-0.6526	-2.2364
P06850	CRH	corticotropin releasing hormone	Oncology	-1.6838	-0.6355	1.4528	-1.005	-1.9488	-2.2051	-4.3384	-1.776	-0.8738	-0.4556	-0.7598	-2.1776	-0.1688	-0.3987	-0.3264	1.0874	-1.0887	0.3051	-0.7177	-0.3764	1.9881	1.6499	1.5159	-0.5911	-2.49	-1.1412	-0.7051	0.1179	0.3964	0.5151	1.1568	0.1283	-1.7644	-2.3582	-2.4075	-0.8215	-1.3498	-0.4517	-1.2359	-0.0634	0.172	-0.6822	-2.0371	-0.8652	-1.2313	-0.3897
P06858	LPL	lipoprotein lipase	Cardiometabolic	-0.9359	0.4572	-0.7811	0.2621	0.2041	0.802	-0.1724	0.3312	0.8738	-0.2648	0.2567	0.7675	-0.1897	0.2248	-1.0603	-0.2813	-0.4652	-0.1689	-0.7233	-0.6097	-0.4942	-0.5843	-0.3443	-0.8453	-0.9488	-1.426	-1.1302	0.9261	0.5515	0.4031	1.2864	1.18	-0.0316	0.4909	0.361	-0.1473	-0.139	0.1323	0.5308	-0.203	-0.1692	0.2934	0.0196	-0.0352	0.4098	0.4702
P06870	KLK1	kallikrein 1	Oncology	1.6181	2.0199	-2.5086	-2.4835	-2.3747	-1.9945	-2.0118	-1.6167	-1.4416	-1.6251	-1.7823	-1.203	-1.4038	-1.2158	-2.1142	-1.5012	0.8382	1.1083	1.0253	0.8784	0.017	1.1552	1.2849	0.7273	-1.8306	-2.2586	-1.9514	1.4929	2.3178	-0.0103	1.2893	1.3765	-2.618	-2.514	-2.5475	-2.4372	-2.3807	-0.515	-0.5912	-2.0163	-0.7248	-0.1865	-1.4373	-1.466	-1.4952	-2.4108
P07093	SERPINE2	serpin family E member 2	Cardiometabolic_II	2.1509	2.0367	2.7048	3.7774	3.7741	3.9146	3.3957	3.1267	2.7855	1.5708	2.0392	3.6039	3.913	3.9213	2.5143	2.1458	3.3393	3.9572	0.6359	3.4348	2.8257	3.4614	3.6041	3.8522	3.416	3.7006	3.6508	4.3978	4.209	3.7897	3.6921	4.3591	3.2727	2.6756	2.8613	2.7527	3.0553	3.6676	3.1886	2.613	3.9825	3.6514	5.0639	5.139	4.581	3.4468
P07098	LIPF	lipase F, gastric type	Cardiometabolic_II	-0.1394	-0.3277	-0.9907	-0.1854	0.1712	0.0262	-1.4485	-0.131	-0.0758	-2.328	-0.2334	-0.2596	0.8643	1.0957	-1.5647	0.5401	-0.318	0.5129	0.2174	0.6487	-1.4882	-0.3566	-0.0772	-0.3266	0.4628	0.1578	0.3258	-0.4072	-0.5909	-2.7613	-0.319	-0.5085	-1.356	-1.7021	-1.6953	-3.1362	-1.3809	-0.6338	-0.949	-2.5526	-0.9206	-0.5531	-0.1876	-0.3079	-0.573	-2.4694
P07108	DBI	diazepam binding inhibitor, acyl-CoA binding protein	Neurology	1.2859	1.4286	1.8291	2.6867	2.795	3.3814	2.4147	2.4243	2.4353	1.3348	1.5363	2.3187	2.9862	3.1937	2.0708	2.2891	2.8274	3.1711	0.4976	2.6318	2.2384	2.4785	2.5006	3.6827	2.864	2.4084	2.3416	4.3423	3.755	3.5467	3.4278	3.5126	1.9308	2.0172	2.0705	1.9445	2.2272	3.1167	2.383	2.1927	2.8205	2.8665	3.3186	4.0128	3.3951	2.129
P07148	FABP1	fatty acid binding protein 1	Inflammation	3.343	0.9169	-0.1149	-0.0862	0.1604	0.0787	1.9746	-0.8711	-1.4471	-1.3152	-2.4159	-2.1831	-1.25	0.771	-0.6777	-0.8934	-1.8157	-0.1528	-0.4393	-0.6672	-1.9808	-1.2534	-0.9891	-0.235	-1.6487	-0.9796	-2.3273	-0.264	-1.1151	-1.4451	-2.364	-1.7002	-2.0198	-1.6957	-1.9451	-1.4019	-1.2086	1.0358	-0.5677	-1.783	-0.8565	-0.2949	-0.8816	-0.6148	0.4988	1.5569
P07196	NEFL	neurofilament light chain	Neurology	2.926	2.5534	4.2185	1.3577	1.5563	1.939	1.4266	1.3114	1.5176	0.117	0.4521	0.9371	0.6264	1.1291	0.0306	0.2057	1.4967	1.797	1.3898	1.2021	1.0239	1.5178	1.5781	1.6369	2.6605	1.1938	2.1986	4.1172	2.9278	3.5104	3.0967	1.2034	3.3265	3.7476	3.6437	2.9379	3.1239	0.95	0.9162	-0.1045	0.7368	1.2027	1.3916	1.5954	1.2008	0.786
P07204	THBD	thrombomodulin	Cardiometabolic	-0.0896	0.1389	0.0269	0.6648	1.0524	0.8574	0.692	0.3484	0.3376	-0.8535	0.0288	0.2715	0.0531	0.295	-0.8743	-0.2904	0.759	0.5799	0.2537	0.4015	-0.3806	0.5064	0.7242	0.7083	0.1905	-0.3166	-0.1392	0.4021	0.1607	-0.6875	0.2502	0.4774	0.4266	0.1482	-0.0919	-0.4507	0.5374	1.0275	0.6216	-0.4974	0.9423	1.1376	0.5578	0.7402	0.7602	-0.3119
P07225	PROS1	protein S	Inflammation_II	1.085	0.8994	0.3823	0.8063	1.0035	0.9768	-0.2621	0.6343	0.4878	-1.986	0.4594	0.7155	0.9426	1.1656	-1.4621	0.6914	0.9769	0.7473	0.9819	0.4204	-1.0057	0.1639	0.2377	0.9612	0.6792	0.1086	0.5193	0.7591	0.6608	-1.3192	0.4827	1.0287	1.1013	0.9242	1.0181	-1.0753	1.2607	0.3796	0.3668	-1.5209	0.6473	0.5908	1.1469	1.1553	1.1312	-1.4125
P07237	P4HB	prolyl 4-hydroxylase subunit beta	Oncology	0.7307	0.8831	0.6591	1.0892	0.9327	1.4602	1.0003	0.9192	0.9246	0.1216	0.4648	1.1226	1.4415	1.2393	0.2937	0.8497	1.7016	2.2249	0.3625	1.6139	1.1545	1.4465	1.4724	2.2757	1.8587	1.2275	1.9004	1.5341	1.3405	1.1554	1.1929	1.5743	1.2843	0.8073	0.8868	1.0948	0.9733	1.4192	0.8093	0.7712	1.4319	0.989	1.5775	2.0429	1.5899	0.5715
P07288	KLK3	kallikrein related peptidase 3	Cardiometabolic_II	-0.0492	-0.0188	-3.1601	3.8319	3.9297	3.5141	3.0584	3.4931	3.106	1.1005	3.0133	2.5201	2.9413	3.6642	1.1913	3.1956	2.4342	2.0793	1.7326	1.8246	0.4961	1.9688	2.0122	1.9661	1.1736	2.1342	1.164	-1.7352	-2.5495	-2.8881	-2.6914	-2.2798	-2.6782	-1.6561	-3.2119	-2.4935	-3.0128	-1.8157	-1.4884	-2.4695	-1.0302	-2.4017	-2.6539	-3.0735	-2.3858	-2.6454
P07306	ASGR1	asialoglycoprotein receptor 1	Neurology	0.4196	0.0841	0.0936	0.3201	0.5854	0.2667	1.9581	0.1651	-0.0761	0.346	-0.1842	-0.3748	-0.307	-0.2311	1.2736	0.1895	0.2412	0.6865	0.4222	0.4368	1.0334	0.6021	0.5859	0.2393	0.1825	0.2859	-0.1199	0.1919	-0.0708	0.9369	0.32	-0.0724	0.3843	0.4815	0.1715	1.8912	0.4741	-0.1257	-0.0157	0.5167	0.3453	-0.0132	0.434	0.3713	0.4732	1.6041
P07307	ASGR2	asialoglycoprotein receptor 2	Inflammation_II	1.1119	0.7512	0.4445	0.8002	0.9982	1.2058	0.4684	0.7054	0.6329	-0.793	0.5776	0.9603	-0.5086	0.1313	-0.7676	-0.1743	1.5069	1.9192	1.5761	1.1724	0.6759	1.601	1.8307	1.7834	0.9148	0.5497	0.4494	1.0994	0.7962	0.0699	1.047	1.03	1.1277	1.4347	1.4327	0.3797	1.4703	1.2452	1.1743	-0.1922	1.839	0.9436	0.4656	0.7057	1.3938	-0.1212
P07311	ACYP1	acylphosphatase 1	Inflammation_II	1.9999	2.598	3.103	3.9988	4.0374	4.672	4.4232	3.7267	4.1896	2.9208	2.92	4.0518	4.4171	4.542	3.2446	3.1015	4.4489	4.6343	0.9862	4.5584	3.9549	3.7139	3.867	5.5782	4.6818	4.4343	4.2956	5.623	5.102	5.0397	4.8879	4.8677	3.2896	3.3525	3.3886	4.1544	3.6244	3.7937	3.2822	3.1213	3.9258	4.1947	4.6527	5.426	4.9825	3.5276
P07320	CRYGD	crystallin gamma D	Neurology_II	4.3733	5.0467	3.572	5.8032	5.6508	6.607	6.1686	4.0336	4.1378	3.104	3.0429	4.0071	3.5478	3.8476	2.9768	3.0185	7.0544	7.2357	1.9595	6.9435	6.5053	6.4541	6.5047	8.0328	6.3092	5.6649	5.633	8.0423	7.6425	7.6199	7.4477	7.2149	5.0474	4.9338	5.0201	5.8093	5.4876	4.4193	3.8166	4.1878	4.3876	4.4993	4.3279	5.2635	4.9124	3.4848
P07332	FES	FES proto-oncogene, tyrosine kinase	Oncology	2.1642	1.6259	1.952	2.7824	2.5382	3.1236	2.5774	2.7542	2.8023	2.7673	1.9281	2.5048	2.699	2.7267	2.8803	2.7275	2.8308	2.2826	2.0345	2.1709	2.6395	2.5771	2.3194	2.403	2.9761	2.3328	1.915	3.0375	2.5142	3.0606	2.5172	2.4298	1.8173	2.3956	2.3191	2.7463	1.6695	2.3723	2.1852	2.7902	2.3382	2.1878	2.0253	3.1819	2.2477	2.8454
P07333	CSF1R	colony stimulating factor 1 receptor	Inflammation_II	-0.1095	-0.4822	0.0616	-0.8925	-0.7339	-0.9537	-0.973	0.2605	-0.2916	-1.6574	0.1347	-0.135	-0.837	-0.4005	-3.1817	-1.0217	-0.2058	0.0368	-0.3028	-0.1922	-1.6202	-0.2957	-0.0625	0.191	-0.7753	-0.6143	-0.5635	0.0612	0.729	-2.045	-0.2734	0.4082	-0.363	-1.3877	-1.4777	-2.2844	0.1497	0.0934	-0.2925	-2.0928	-0.0872	0.059	-1.3698	-1.188	-0.8259	-3.0126
P07339	CTSD	cathepsin D	Cardiometabolic	0.3686	0.0578	0.2531	-0.2243	0.4519	-0.2478	-0.1343	-0.007	-0.1261	-1.3452	-0.2778	-0.4377	-0.0088	0.5371	-0.3148	0.425	2.1339	2.3577	2.2888	2.1229	1.3276	2.5457	2.5122	2.5926	0.5031	-0.4573	-0.212	0.0087	-0.1873	-1.0445	-0.5121	-0.0904	-0.1712	-0.6684	-0.8007	-0.6207	0.6823	0.6952	-0.0315	-0.8713	0.9097	-0.0796	-0.1437	-0.0245	0.4249	0.7496
P07355	ANXA2	annexin A2	Cardiometabolic_II	0.4791	0.1165	-0.3395	1.692	1.8922	2.771	1.079	-0.317	0.6643	-0.9748	0.0765	-0.0697	0.4443	1.7908	1.4558	3.5261	0.9683	1.6016	2.2953	0.4185	0.5141	1.6242	1.4289	2.1555	2.3992	1.4047	0.4838	3.061	1.897	1.3217	1.6328	0.7433	0.103	1.6531	1.1404	1.1623	1.4966	2.6634	0.6718	1.5321	1.0803	0.4096	-0.2712	1.7375	1.7093	1.3736
P07358	C8B	complement C8 beta chain	Inflammation_II	0.3524	-0.0751	0.4386	-0.5147	-0.6614	-0.2956	-0.3383	-0.4976	-0.5734	-1.1581	-0.045	0.0966	0.2494	-0.0714	-1.1726	-0.2912	0.0267	0.3309	0.0627	-0.0736	-0.4242	-0.0326	0.2443	0.5467	0.2571	-0.0532	-0.1832	0.5889	-0.1084	-0.6395	0.4924	0.2396	0.1612	-0.4114	-0.2781	-0.8925	0.1265	0.4514	-0.1061	-0.3408	0.5647	-0.5608	0.4846	-0.0515	0.7384	-0.6126
P07359	GP1BA	glycoprotein Ib platelet subunit alpha	Cardiometabolic	0.1163	0.1022	1.0185	0.4574	0.7632	0.5192	-0.2115	0.5913	0.677	-1.1613	0.5308	0.6757	0.785	0.8513	-0.28	0.4373	1.0172	0.9969	-0.4096	0.5293	-0.1081	1.0781	1.1853	1.3767	1.0251	0.5581	0.9685	1.5623	1.2745	0.6014	1.2784	1.6065	-0.0846	-0.2108	-0.1911	-1.0455	0.5245	0.9914	0.4831	-0.6298	1.041	0.894	1.4058	1.4544	1.1175	-0.235
P07451	CA3	carbonic anhydrase 3	Cardiometabolic	-0.8432	-0.2007	1.153	1.764	1.923	3.6474	3.875	0.5829	2.0107	0.5486	0.82	1.6213	1.5203	1.8607	1.8188	2.1162	1.4743	0.5286	-0.2696	0.3199	0.917	1.2632	1.782	2.8889	1.6019	1.4546	0.6679	2.4087	2.2194	2.3954	2.2186	1.9086	0.3079	1.4562	1.4422	2.7292	1.109	1.6127	0.3304	0.3839	0.7324	1.7267	0.9466	2.9527	2.618	0.9385
P07478	PRSS2	serine protease 2	Cardiometabolic	-0.3873	-0.6873	0.7663	-0.0476	-0.1543	-0.1239	-0.5611	-0.7424	-0.6866	-1.5775	-0.8262	0.498	-1.1005	-0.891	-2.1512	-1.4105	-0.0205	0.1374	-0.2134	-0.3586	-0.6829	-0.3115	-0.1833	-0.1811	0.4527	0.3681	0.5135	0.2717	0.2538	-0.7295	-0.2727	0.5133	0.213	0.6284	0.677	-0.3674	0.7138	1.0927	1.1853	-0.3618	1.0161	1.6143	0.4515	0.4943	0.3457	-0.0585
P07492	GRP	gastrin releasing peptide	Cardiometabolic_II	-0.5965	-0.5968	-0.3833	-1.005	-0.6572	-0.7822	-1.1988	-0.392	-0.2597	-1.1842	-0.355	-0.1299	-0.4149	-0.6393	-1.0244	-0.5558	-0.6063	-0.1156	-0.9005	-0.4225	-1.2789	-0.5922	-0.5113	-0.2797	-0.4423	-0.5852	0.5564	-0.258	-0.4513	-0.6001	-0.3311	-0.0032	-0.7218	-2.1054	-2.0076	-1.3033	-0.6951	-0.6142	-0.6663	-1.9077	-0.752	-0.0454	0.3043	-0.5295	0.2413	-0.5435
P07585	DCN	decorin	Cardiometabolic	-0.2295	-1.5607	-1.0401	-0.5179	-0.3928	-0.4519	0.2226	0.2426	-0.7561	-1.7731	-1.4787	-1.4329	-1.5404	-1.1367	-1.2084	-1.5373	-0.8351	-0.8259	-0.9121	-0.6113	-0.8706	-1.1849	-1.2662	-0.6961	-1.3705	-1.8364	-1.2251	-1.0569	-1.3071	-1.2681	-1.4948	-1.3735	-1.8283	-0.0107	-0.8048	-1.729	-1.4947	-1.3697	-1.3321	-1.4614	-1.4694	-0.9831	-1.4219	-1.4606	-1.1966	-0.9563
P07602	PSAP	prosaposin	Cardiometabolic_II	0.7279	0.8225	0.789	0.8594	0.8971	1.6696	1.3592	1.1524	0.8548	0.2767	1.2666	0.9633	1.1456	1.5743	0.1009	1.0126	1.7617	1.5994	0.8999	1.273	0.7582	1.9267	1.6016	1.6623	0.8827	0.8324	1.0587	1.169	0.9746	0.8998	1.0559	0.6535	1.5497	1.0384	0.9369	1.4935	1.6593	1.886	1.092	0.8765	1.7602	1.1892	0.5684	1.4406	1.526	0.8333
P07711	CTSL	cathepsin L	Cardiometabolic	1.3833	0.9431	0.6397	0.8537	1.0269	0.6955	1.1185	1.4302	1.1181	0.1919	1.3559	1.1883	0.3856	1.4521	-0.4381	0.5455	0.8853	1.2713	1.1056	1.0283	0.2214	1.0814	1.1255	1.0006	0.0747	-0.0952	0.203	0.6865	0.9104	-0.1359	0.661	0.4826	1.4876	1.3389	1.3406	1.1405	2.2226	2.0724	1.961	0.5902	2.2719	1.7618	0.6168	0.5329	1.0734	0.3474
P07741	APRT	adenine phosphoribosyltransferase	Neurology	4.4515	4.6024	5.2802	5.6931	5.8424	5.9306	5.9236	5.9251	5.6377	5.2256	4.9649	5.4942	5.8582	5.8273	5.5456	5.3434	5.9105	5.7113	1.4428	5.6822	5.5112	5.424	5.3901	6.0063	6.0391	5.7493	6.0161	6.0596	6.0324	4.8696	5.5725	5.8415	5.3751	5.5636	5.4753	5.8182	5.4432	5.8758	5.6522	5.4413	6.0107	5.8736	5.7146	5.9633	5.9621	5.4089
P07766	CD3E	CD3 epsilon subunit of T-cell receptor complex	Oncology_II	-0.5003	-0.4469	-1.0201	0.3848	2.16	1.2292	0.2419	-0.1759	0.8741	-3.9375	-0.0896	0.1364	0.8681	1.9642	-4.7442	0.3445	-0.1177	0.0367	-0.76	-0.412	0.3065	-0.4851	-0.3357	-0.2129	0.3836	-0.4239	0.1282	-0.3247	-0.6727	-0.4164	-0.0835	-0.4335	-0.0321	0.2194	0.9403	0.3135	-0.0423	-0.46	0.5847	-1.2949	0.2153	-0.8351	0.4886	0.5939	-0.3112	-0.5556
P07858	CTSB	cathepsin B	Cardiometabolic	1.5805	1.5669	0.763	0.1663	0.3481	0.066	1.9979	1.4066	1.4662	0.2828	1.0626	0.6085	-0.566	-0.0194	-0.5992	-0.3178	1.6455	1.9425	1.5129	1.515	0.7352	1.7885	1.9906	1.6581	0.8467	0.1465	-0.0154	0.3126	0.5742	0.1184	0.3736	0.1487	0.8048	0.1919	0.0859	0.7597	0.8743	2.0215	1.3739	0.7363	1.2428	1.6617	0.3112	0.3054	0.9101	0.212
P07911	UMOD	uromodulin	Cardiometabolic	-0.3164	-0.414	-0.1425	-0.0746	0.1747	-0.217	-0.6258	0.166	-0.0008	-1.7284	0.0475	0.4728	-0.2414	0.1869	-1.3604	-0.1488	-0.7228	-0.4031	-0.5884	-0.634	-1.4312	-0.691	-0.541	-0.2967	-0.364	-0.6196	-0.601	0.8657	0.7266	-0.9356	0.8629	0.9683	-0.174	0.2725	0.226	-1.0604	0.1781	-0.6746	-1.0732	-1.4917	-0.5337	-0.8973	-0.2604	-0.2405	-0.5388	-1.1029
P07942	LAMB1	laminin subunit beta 1	Cardiometabolic_II	0.5086	0.2099	0.1098	-0.2655	0.0709	-0.0793	0.1315	-0.3671	-0.3996	-2.8284	-0.2536	-0.3001	-0.0431	0.3532	-2.3637	0.057	0.3943	0.5203	0.2832	0.5047	-1.148	0.5108	0.5098	0.3803	-0.3212	-0.0706	-0.4126	0.2059	-0.0247	-2.0189	0.3346	0.1176	0.3461	0.363	0.2724	-1.8793	0.5409	-0.3229	-0.7357	-2.5474	-0.2852	-0.5565	1.0024	0.8436	0.6639	-1.4125
P07947	YES1	YES proto-oncogene 1, Src family tyrosine kinase	Oncology	5.3892	5.5808	6.072	6.7475	6.6776	6.7467	6.7092	6.5903	6.5185	6.4266	5.69	6.4984	7.0236	7.0329	6.563	5.0847	6.9212	7.3688	2.2276	6.9679	7.0956	5.3172	4.7573	7.4345	7.1319	7.0874	6.3385	7.2738	6.8549	7.4394	6.9009	6.9266	6.1944	6.2155	6.2126	6.2714	5.4074	6.3906	6.5857	6.2725	6.6393	6.6065	6.7871	6.9373	6.5143	6.5106
P07948	LYN	LYN proto-oncogene, Src family tyrosine kinase	Oncology	1.0543	1.6095	1.983	1.8575	2.1458	2.1322	2.4985	2.5128	2.5416	2.6464	1.9728	2.9272	2.7699	2.8366	2.8594	3.4794	2.3526	2.4617	0.2039	2.1795	2.2955	2.0292	2.0718	2.0688	2.495	2.57	2.1097	3.1963	3.9692	2.9218	3.9672	3.0507	2.0418	1.5547	1.7274	2.6437	2.4566	2.8707	2.6073	2.6384	3.0403	2.1175	2.8494	2.9239	3.6942	2.74
P07949	RET	ret proto-oncogene	Oncology	1.6039	1.4817	-0.115	0.5983	0.7214	0.368	0.0853	0.4094	0.262	-1.4248	-0.0512	0.7068	0.6964	0.7687	-1.1307	0.6505	-0.477	0.0596	-0.3277	-0.3886	-0.9675	-0.4233	-0.4355	-0.0911	0.4879	0.424	0.4011	1.2086	0.7341	-0.3004	0.7971	1.2004	0.6826	0.2018	0.1947	-0.8695	1.1716	0.0826	-0.2339	-1.6723	0.2716	-0.1299	-0.4955	-0.2928	-0.8522	-1.4451
P07954	FH	fumarate hydratase	Neurology_II	0.6811	-0.6031	-6.7601	0.0648	0.4659	-0.1974	0.0396	-3.0847	-0.7933	-0.7697	-1.4996	-2.173	2.3359	1.9158	0.7392	2.0917	0.6799	-1.3981	-1.1146	-1.5594	0.3854	0.3853	-0.5239	-0.8844	0.5303	-0.5056	-1.769	-1.3282	0.0715	-1.2112	-0.6325	-0.1518	-6.9214	0.3204	-0.0697	-0.7891	1.515	0.8377	1.4525	0.1331	0.8612	1.9107	-6.6539	-0.3294	0.2644	-0.2565
P07992	ERCC1	ERCC excision repair 1, endonuclease non-catalytic subunit	Oncology_II	2.4769	0.5577	0.2816	2.0324	1.3394	1.7904	-0.0215	1.8192	1.509	-1.3834	1.094	0.9784	1.0268	0.822	-6.829	1.1678	1.2646	1.5868	0.4208	1.1339	0.5015	1.5328	1.6369	1.9319	0.8346	1.4792	0.8325	2.911	1.7756	1.0964	1.5491	2.1358	2.5155	2.3481	1.104	0.0198	2.5879	2.2952	1.2718	-0.3585	0.7574	1.7215	0.825	1.1647	1.6215	0.3864
P07998	RNASE1	ribonuclease A family member 1, pancreatic	Inflammation_II	0.1142	0.0581	0.2207	0.2128	0.5031	0.4013	0.2695	0.062	0.3137	-0.2296	-0.0118	0.0524	-0.2156	-0.0535	-0.1147	0.2277	0.2396	0.1468	0.1875	0.154	-0.1719	0.2105	0.2282	0.1465	-0.0372	0.3205	-0.0369	-0.1844	0.0911	-0.2363	0.046	0.2089	0.1223	0.0558	0.2619	1.3546	0.2393	0.3702	0.6453	0.1055	0.8089	0.7721	0.4105	0.3214	0.6327	0.3321
P08069	IGF1R	insulin like growth factor 1 receptor	Oncology	1.4746	1.3681	0.1385	0.7006	0.9019	1.0174	0.9014	1.1093	1.2142	0.7365	0.7192	0.8157	-0.0527	0.0501	0.7368	-0.1554	2.0416	2.3661	2.1588	2.1976	1.8268	2.3101	2.2698	2.3676	-0.337	-0.5092	-0.6026	3.2321	2.9763	2.1854	2.9213	3.0993	0.7912	1.0199	1.0187	1.3704	0.8819	1.8579	1.1363	1.126	1.745	1.1291	0.4567	0.7618	0.5143	1.3291
P08118	MSMB	microseminoprotein beta	Cardiometabolic	-1.0952	-0.5061	-1.5148	-1.3793	-1.2276	-1.3088	-1.3557	-0.576	-0.7973	-1.7031	-0.2885	-0.887	-2.086	-1.9595	-2.7892	-1.4158	-0.4868	-0.5578	-1.1444	-1.61	-1.8861	0.054	0.1304	-1.0812	-1.6767	-1.836	-1.3414	-1.7006	-1.1898	-2.4382	-0.8354	-0.8441	-1.6384	-3.0651	-2.9956	-1.9458	-0.4074	-4.4905	-4.5601	-4.6777	-3.9395	-4.6558	-1.9527	-2.0583	-1.6246	-2.7199
P08134	RHOC	ras homolog family member C	Neurology	5.2743	5.5137	6.5667	7.4537	7.429	7.5846	7.4366	7.2891	6.9013	6.0955	6.0007	7.1221	7.5416	7.5135	7.0637	6.1073	7.4789	7.4488	2.6054	7.2947	7.2462	6.409	6.2553	7.5037	7.5199	7.3638	7.3331	7.5333	7.6562	7.703	7.5964	7.6254	6.0429	5.8942	5.8326	6.8136	6.0701	7.1367	7.0476	6.6912	7.5475	7.3483	7.4916	7.8757	7.6688	7.0244
P08138	NGFR	nerve growth factor receptor	Cardiometabolic_II	0.5489	0.4008	-0.1305	0.237	0.2936	0.5525	-0.3059	-0.3105	1.1188	-1.0272	-0.5381	0.44	-0.3545	-0.131	-1.7212	0.0712	0.2882	0.8892	0.1849	0.1262	-0.4476	0.5968	1.0546	0.7801	-0.678	0.2237	0.2109	1.552	0.422	-1.3602	1.1273	0.9491	1.0543	0.5991	0.7967	-0.7948	2.3377	0.4332	-0.1531	-1.5498	0.9615	0.3097	0.7338	0.7702	0.4955	-0.2347
P08174	CD55	CD55 molecule (Cromer blood group)	Cardiometabolic	-0.0034	0.12	0.2637	-0.0693	0.1142	-0.1536	-0.1946	-0.07	0.0595	-1.1226	-0.2502	0.0865	-0.4071	-0.1543	-0.9012	-0.3808	0.2765	0.3836	0.0179	-0.0192	-0.4276	0.2676	0.3996	0.4615	0.2455	-0.13	0.0332	0.3684	0.0367	-0.4191	0.0373	0.3816	-0.3152	-0.5678	-0.6725	-0.4534	0.0044	0.7076	0.4704	-0.753	0.5578	0.5037	0.1333	0.3731	0.4709	-0.5552
P08185	SERPINA6	serpin family A member 6	Inflammation_II	0.5284	0.5828	0.0954	0.0522	-0.2053	-0.8081	-1.1895	-0.03	0.2817	-2.2083	0.3224	0.6135	0.0415	0.2795	-2.0349	-0.4325	-0.0489	0.4453	-0.2705	-0.1253	-1.3626	0.1595	0.1268	0.0376	0.0176	-0.0867	-0.1026	0.4804	0.3244	-1.4833	0.4866	0.597	0.2649	0.1927	0.2242	-1.6763	0.6727	-0.066	-0.3719	-2.2966	0.1097	0.2382	0.4552	0.0989	0.3344	-2.4148
P08217	CELA2A	chymotrypsin like elastase 2A	Cardiometabolic_II	-1.401	-2.5147	0.2079	-0.2714	-0.0765	-0.5091	-0.4487	-0.9326	-0.7927	-2.5349	-1.3793	-0.1341	-1.8029	-1.3509	-2.9224	-1.8508	-0.1232	-0.0471	-0.1783	-0.1704	-1.3347	-0.1408	-0.1714	-0.2335	0.5878	0.7004	0.5195	0.2094	0.1813	-1.1644	-0.1073	-0.0941	-0.5627	-1.8653	-1.8113	-2.5305	-1.2236	0.9666	0.7901	-0.9565	1.0169	0.7566	0.025	-0.1106	-0.1383	-1.1344
P08236	GUSB	glucuronidase beta	Cardiometabolic	-0.2125	-0.2313	-1.0221	-0.2486	-0.2722	0.7767	-0.2796	-0.2047	-0.2461	-1.4215	-0.5092	-0.518	0.4435	0.3755	-0.5652	0.727	1.4314	1.6364	1.1285	1.4815	0.2594	1.5872	1.6053	1.7217	0.9654	-0.1339	0.5087	1.4881	0.782	0.5491	0.8085	0.9329	-0.751	-0.1023	0.0172	-0.8489	-0.1464	1.1032	0.3773	-0.1374	0.927	0.9416	0.9527	2.1547	1.0449	0.3161
P08254	MMP3	matrix metallopeptidase 3	Neurology	0.4711	1.8729	1.6784	5.2743	5.3006	5.0667	4.0423	2.0492	2.0277	-0.0505	1.4673	1.1099	0.4234	0.7351	-0.3013	0.7052	1.8898	2.2503	1.9648	1.9001	0.7227	1.8342	2.0035	2.3026	2.1531	1.1448	1.5981	0.5317	0.1705	-0.3177	0.3645	0.9438	0.0843	1.3347	1.3266	-0.712	0.0664	1.8431	1.7567	0.513	2.2035	1.7136	3.316	3.3612	2.8812	2.259
P08263	GSTA1	glutathione S-transferase alpha 1	Cardiometabolic	2.7787	0.8042	-2.3886	-1.8299	-1.5252	-2.0278	1.5214	-0.6308	-1.0106	-1.6106	-1.8385	-1.8022	-0.071	1.4826	-1.8097	0.1776	-2.3029	-1.3116	-1.4682	-1.3927	-2.3824	-2.6376	-2.4469	-2.3029	-0.8328	-1.6223	-1.5088	-0.7188	-0.9445	-1.6784	-1.8892	-2.2396	-2.3333	-0.9806	-0.9763	-0.7856	-1.3068	-1.6796	-2.1123	-2.8876	-2.484	-1.4756	-0.6645	-0.5227	-0.8332	-0.7817
P08294	SOD3	superoxide dismutase 3	Inflammation_II	0.5973	0.4686	0.4141	0.493	0.6745	0.6545	-0.0861	1.3417	0.9799	-1.2642	1.0393	0.5945	0.7449	0.8116	-0.9831	0.5172	0.4623	0.1834	0.0859	0.0402	-0.9527	0.1933	0.2399	0.2509	0.2606	0.0158	0.2432	0.5546	0.5022	-0.6327	0.4015	1.0172	1.2318	0.5217	0.5193	-0.2884	1.0775	0.6212	0.5713	-0.777	0.8095	0.834	0.5214	0.6781	0.6738	-0.8566
P08319	ADH4	alcohol dehydrogenase 4 (class II), pi polypeptide	Cardiometabolic	1.8297	0.2466	-1.7405	-1.6842	-1.5004	-2.2475	1.3624	-0.1612	-0.6238	-1.9244	-1.745	-1.7605	0.2379	1.3957	-1.7918	0.1676	-2.4326	-1.1889	-1.2572	-1.5047	-3.1662	-2.5702	-2.6276	-1.9103	-0.5825	-0.4392	-1.72	-1.27	-0.3833	-1.8049	-1.7523	-1.434	-2.1205	-1.4325	-1.5822	-2.3707	-1.5997	-1.7855	-2.1442	-3.5468	-2.4566	-1.5085	-0.1505	-0.3339	-0.3037	-1.3754
P08397	HMBS	hydroxymethylbilane synthase	Oncology	1.1671	2.7336	0.4847	2.4934	2.601	3.6094	3.7693	2.022	3.9005	2.4804	2.2268	2.9415	3.0026	3.2706	2.0233	3.3574	3.6249	1.4966	0.4104	1.7009	2.7702	3.4755	3.6529	3.6043	3.6649	3.4482	2.4657	3.5511	3.5556	3.4708	3.3711	3.0167	3.1009	3.6124	3.5946	3.8904	3.4779	3.7276	2.6368	2.7495	3.0101	3.7991	2.2194	3.7259	3.7052	2.0423
P08473	MME	membrane metalloendopeptidase	Oncology	-0.4102	-0.3161	-0.2206	-1.759	-1.6807	-1.8878	-1.0415	1.6016	1.3392	-0.9639	1.0913	0.1705	-1.7977	-1.4812	-3.181	-0.722	-1.6912	-1.3713	-1.5023	-1.4532	-2.6616	-1.6572	-1.6311	-1.4551	-1.2673	-1.17	-1.1092	-1.0159	-1.0846	-3.0349	-1.4453	-0.7826	0.1284	0.9407	1.0431	-0.6394	0.8943	-1.0812	-1.2793	-2.6495	-1.1236	-0.9926	-0.7128	-0.6345	-0.5534	-2.5313
P08519	LPA	lipoprotein(a)	Inflammation_II	-0.5107	-0.8658	0.241	0.6306	0.9298	0.0824	-2.0838	-3.1776	-3.053	-5.6984	-3.0426	-2.6921	-1.0615	-1.1218	-4.6383	-0.9845	0.3689	0.2588	0.2318	0.2035	-2.0034	0.2732	0.2005	2.7317	-0.5417	3.4139	-1.3608	1.1532	1.4749	-1.6088	1.0849	1.1583	-1.3888	-1.9583	-1.9104	-4.5448	-1.0382	0.3865	0.5418	-2.0633	0.759	0.3611	1.6124	1.5972	1.8272	-1.498
P08571	CD14	CD14 molecule	Cardiometabolic	1.1079	0.5782	-0.1331	0.7603	0.7049	-0.0353	0.4119	0.2039	-0.0734	-3.1933	-0.3888	-0.5171	-0.9467	-0.0462	-2.8888	0.0835	0.4511	1.4056	0.7984	0.7634	-1.4191	0.713	1.2279	1.0166	0.9505	0.5575	0.0844	1.1001	0.7253	-1.9047	0.4779	1.0982	0.928	-0.2352	-0.1968	-0.3729	1.9	0.4339	-0.2907	-2.5723	0.3176	-0.1219	0.3354	0.3965	1.0019	-1.8184
P08575	PTPRC	protein tyrosine phosphatase receptor type C	Cardiometabolic_II	0.0482	0.2557	0.5603	0.0205	0.3409	0.133	-0.47	0.4475	0.3761	-1.0018	0.5643	0.4092	0.4621	0.9702	-1.326	0.0247	0.2232	0.4453	-0.0269	-0.1198	-1.3708	0.1572	0.3768	0.4209	0.1647	-0.1677	-0.3345	1.0377	1.2126	-1.3676	0.5489	0.9982	0.4528	0.0397	-0.2443	-1.252	0.9673	0.9609	0.4678	-0.966	0.9565	0.6525	0.3591	0.2961	0.3922	-1.3227
P08579	SNRPB2	small nuclear ribonucleoprotein polypeptide B2	Neurology_II	0.161	1.5349	1.0812	4.5276	4.0887	6.4247	1.0234	1.3561	3.5604	-0.3101	0.7546	0.6337	3.0419	5.0196	0.8149	5.0254	3.0946	2.8914	2.3742	2.6809	2.4906	3.7206	4.0601	5.6762	5.0285	3.2297	0.7669	6.5816	4.3124	3.5568	4.4581	2.7185	2.6066	4.7933	5.0043	2.323	3.2945	5.5257	2.5909	1.9744	1.363	3.0494	2.3416	6.4371	4.8767	1.1688
P08581	MET	MET proto-oncogene, receptor tyrosine kinase	Cardiometabolic	0.5226	0.3117	-0.1297	0.0354	0.2926	0.1398	-0.2078	0.6076	0.5689	-1.8423	0.3807	0.4512	-0.1347	0.106	-2.1477	-0.1191	0.3749	0.3077	0.2847	0.4289	-0.9264	0.3938	0.4534	0.7252	0.0895	0.3943	-0.0568	0.6498	0.6245	-1.498	0.4226	0.8735	0.543	0.5547	0.5584	-0.8249	0.8699	0.1067	-0.2647	-1.4956	0.3396	-0.0773	0.3131	0.2533	0.1902	-1.5413
P08582	MELTF	melanotransferrin	Cardiometabolic_II	0.3245	0.6661	-0.6457	-0.6966	-0.8078	-0.8636	-0.9612	-0.2072	-0.1522	-1.784	-0.5149	-0.2126	-0.2214	0.3294	-1.8519	-0.1165	2.0084	1.4678	1.0258	1.1874	0.4056	1.9472	2.0095	1.6147	-0.8826	-1.0663	-0.8861	0.3501	0.139	-1.1836	0.2325	0.4997	0.9947	0.0355	-0.1631	-0.0732	1.1885	-0.7293	-0.9375	-2.4437	-0.3584	-0.8772	0.3568	0.2637	0.5911	-1.4358
P08590	MYL3	myosin light chain 3	Cardiometabolic_II	-1.4499	-1.9325	0.4955	0.5972	0.9565	0.1742	1.7529	0.7934	1.109	0.2573	0.5757	0.6378	-0.3847	-0.6566	-0.7234	-0.8914	0.2206	0.2744	-0.097	0.1132	-0.1405	0.2391	0.5657	0.5624	-1.0208	-0.0918	-1.4554	0.0837	0.2453	-0.8923	-0.6297	0.1339	-1.6546	0.9507	0.9035	-0.1732	-1.2199	-0.5744	-0.8212	-1.4531	-0.8222	0.1929	-0.2368	-0.3426	-0.22	0.0517
P08603	CFH	complement factor H	Inflammation_II	0.3725	0.4524	-0.0916	0.2726	0.3714	0.1568	-0.6507	0.1792	0.1809	-2.2908	0.2948	0.501	0.021	0.3867	-2.2491	0.4299	0.2106	0.2092	-0.0183	-0.0105	-1.6478	0.1494	0.0551	0.1076	0.182	0.057	0.2088	0.3475	0.0291	-1.9957	0.2841	0.3666	0.2809	0.0214	-0.0823	-1.4281	0.5179	-0.1155	-0.3113	-2.1007	0.3136	-0.1767	0.136	0.2343	0.5696	-2.1315
P08648	ITGA5	integrin subunit alpha 5	Neurology	-0.5137	-0.592	-0.7016	-0.2381	-0.4065	-0.5044	-1.8141	-0.2895	-0.5396	-3.3618	-0.6899	-0.6244	0.1081	0.5476	-2.8453	-0.1885	-0.9333	0.2827	-0.8615	-1.3192	-2.632	-0.7436	-0.7981	-0.2218	-0.6208	-1.1003	-0.7933	-0.1978	-0.1787	-2.2552	-0.4553	0.0344	-0.3106	-1.2835	-1.3802	-2.5396	-0.5395	-0.1861	-0.1351	-2.4855	-0.0389	0.0244	-0.5849	-0.517	-0.3804	-2.5169
P08651	NFIC	nuclear factor I C	Neurology_II	0.2625	0.5794	0.755	2.0971	2.1769	2.6212	1.8292	0.5719	1.0152	0.1532	0.1807	0.4042	1.8411	2.0044	1.1283	1.5809	1.6673	1.7353	-0.168	1.2777	1.375	1.1057	0.8638	2.1565	1.5651	1.3582	1.2446	2.4952	1.4693	1.617	1.1501	1.5774	1.2165	1.6599	1.3774	1.0657	0.7148	1.4302	1.0484	0.0103	1.3269	1.1785	1.7354	1.9674	2.0267	0.8621
P08670	VIM	vimentin	Cardiometabolic	0.117	0.0296	0.2522	2.5991	0.8206	3.9986	-0.3552	0.2638	0.7358	-0.8731	0.3959	-0.7085	0.6886	0.9852	0.6496	2.3945	-0.0237	0.4893	-0.1591	0.2184	-0.3373	0.2947	0.3987	2.3745	2.5233	0.0809	-0.7479	2.3309	1.9164	0.3449	1.9611	0.2502	0.816	2.0019	2.3105	-0.918	0.2983	2.6028	1.0094	0.2204	-0.0441	1.4949	-0.1252	5.0194	1.9834	0.2005
P08697	SERPINF2	serpin family F member 2	Inflammation_II	-0.3551	-0.3148	-0.3713	-0.0679	0.129	-0.0947	-1.0377	-0.5399	-0.2426	-2.5963	-0.3678	-0.1701	-0.2637	0.037	-2.3934	-0.2272	-0.3001	-0.286	-0.5097	-0.4627	-2.1675	-0.4436	-0.4166	-0.36	-0.2443	-0.3363	-0.2951	0.2353	-0.1687	-1.9473	-0.0814	0.1695	-0.1607	0.0703	-0.0515	-1.7415	0.3115	-0.5344	-0.6176	-2.2885	-0.2019	-0.5368	-0.1779	-0.2096	-0.1217	-1.9591
P08700	IL3	interleukin 3	Oncology_II	6.3262	5.5744	4.9579	6.5793	0.3636	6.1385	8.315	5.5053	5.5716	3.8007	6.6749	3.5487	6.2157	5.1145	7.449	6.0448	4.7664	7.4793	5.4894	6.147	4.2277	6.9044	5.331	7.1612	0.6743	6.0105	6.7886	5.9178	5.7853	4.9633	6.1014	6.8571	6.1295	5.1284	6.2359	6.4363	8.0246	6.4569	6.6765	4.242	6.052	5.0175	4.9825	6.9801	0.2103	2.9769
P08709	F7	coagulation factor VII	Cardiometabolic	0.6654	0.5602	0.5451	0.8871	0.6984	0.5828	-0.5082	0.7227	0.8344	-1.5228	0.4464	0.5458	0.757	1.0774	-0.8998	0.75	0.7942	1.1009	0.6787	0.4115	-0.7931	0.4056	0.8226	0.9205	0.4813	0.3588	0.4265	0.8717	0.3194	-0.6657	0.619	0.8464	0.795	0.5463	0.8381	-0.3445	1.0348	0.1175	0.1825	-1.4059	0.4457	0.3367	1.0394	1.1581	1.0622	-0.4871
P08727	KRT19	keratin 19	Inflammation	0.3166	0.5883	1.2293	0.7923	1.1126	1.0989	2.2749	0.3484	-0.3278	-0.1869	-0.483	-0.1772	0.0265	0.5118	0.1464	0.4147	0.3144	1.2431	1.479	1.2707	1.2913	0.7028	0.7964	2.4952	0.2479	0.3551	-0.2511	0.5046	0.6445	0.2056	0.3581	0.7374	-0.3228	0.1564	0.0221	0.2745	0.5779	2.3992	2.1052	1.6684	2.1961	1.7945	2.5341	2.4573	1.0092	0.9973
P08758	ANXA5	annexin A5	Neurology	0.8947	-0.4546	0.8627	1.315	1.0177	0.5372	2.1332	1.6404	0.9943	0.2838	0.5168	0.328	0.0342	0.4306	0.6282	-0.2342	1.3413	2.0463	2.0169	1.7311	1.2401	0.3429	0.4868	1.4198	-0.3785	-0.05	-0.1126	-0.0051	0.1207	0.2381	-0.8134	-0.2867	0.8717	1.1809	1.4677	1.3922	1.0912	0.4188	0.3994	-0.5088	0.4084	0.6422	0.3168	-0.2609	0.0905	-0.1115
P08833	IGFBP1	insulin like growth factor binding protein 1	Cardiometabolic	0.448	-1.5875	1.2986	-0.1343	-0.0368	-0.2164	3.3491	0.5824	0.0618	0.1749	-0.6645	-0.0809	-3.0886	-1.4312	0.2836	-3.3276	0.9402	1.7812	1.4544	1.5906	1.3283	2.4701	2.6462	2.8823	-1.6739	0.4132	-1.7926	2.4786	-0.3022	2.3356	0.3249	-0.1067	-0.0373	-3.3547	-3.3399	0.3215	2.1872	2.8579	1.5772	3.0834	2.2882	1.6236	-0.8035	-0.5213	-0.4296	0.3378
P08887	IL6R	interleukin 6 receptor	Cardiometabolic	-0.3812	-0.0541	0.1235	0.9427	0.4219	0.0204	-1.1176	-0.1083	-0.0616	-2.2288	-0.1708	-0.0196	0.0483	0.0147	-1.9876	-0.0976	0.2687	1.0185	0.2627	-0.1319	-1.3533	0.3536	0.5074	0.6426	0.6077	0.2224	0.251	1.0754	0.8885	-0.8947	0.6069	0.8836	0.1302	0.4302	0.4095	-1.3742	0.4608	0.9426	0.9613	-0.9648	0.9147	0.9844	0.5023	0.5301	0.3166	-0.8843
P08908	HTR1A	5-hydroxytryptamine receptor 1A	Neurology_II	2.799	1.7722	6.1977	0.9581	1.4805	-0.5498	1.4248	0.405	-0.4005	1.2284	1.8775	1.9775	1.4857	-0.6696	1.2602	0.5885	0.394	1.4856	-0.4838	-0.2656	1.8777	1.188	0.4157	0.1826	2.3694	1.9499	2.2509	2.4586	2.2315	1.5668	2.5109	1.8266	4.2343	3.7775	3.8678	2.3351	3.5797	1.531	2.5147	1.3559	2.6647	1.6121	0.7197	0.0448	1.4536	0.7665
P08913	ADRA2A	adrenoceptor alpha 2A	Cardiometabolic_II	-0.1161	0.1957	-0.1982	-0.0217	0.7109	0.1415	-0.101	0.4781	0.2524	0.1974	-0.7223	0.7826	4.2138	4.4621	2.1566	4.7063	0.3664	1.4146	0.7271	1.1799	-0.24	0.5824	0.0045	0.1316	-0.1542	-1.0959	0.6418	-0.8498	-0.2516	0.6905	0.1645	0.5549	-0.5557	0.3752	0.4905	-1.4783	-0.1944	1.4544	1.2302	0.172	2.0456	1.7866	1.3627	0.9956	1.1131	-0.0996
P08962	CD63	CD63 molecule	Neurology	1.3367	1.5622	1.7363	1.6071	1.5147	2.6298	2.0725	1.836	1.4893	-0.6036	1.6006	1.3494	2.4712	2.219	2.0296	3.0217	2.6089	2.8262	1.3558	1.9352	1.6444	3.0317	3.0409	2.6892	2.985	1.7319	2.9435	2.6596	2.2694	2.6123	2.527	2.2399	1.6251	2.1054	2.2547	1.1198	2.2641	2.72	1.8627	0.9603	2.2917	1.8943	1.8495	3.0749	2.6198	1.3977
P09038	FGF2	fibroblast growth factor 2	Inflammation	2.4134	2.5542	3.1935	3.9782	4.2548	4.223	4.0873	4.5145	4.3065	3.5563	3.228	4.3292	4.2928	4.6359	3.627	2.2336	6.2559	6.0572	1.0852	6.0865	5.731	4.6156	4.4453	6.6308	4.7739	4.7367	4.6424	2.2551	2.1435	1.3533	1.2566	1.6291	3.9489	4.0656	4.0472	4.7371	4.3534	3.8528	3.9554	3.7575	4.7289	3.8833	3.1416	3.5284	3.6755	2.166
P09093	CELA3A	chymotrypsin like elastase 3A	Cardiometabolic	-0.023	-0.9496	-0.6071	0.9549	0.7898	0.4499	-1.0536	-0.6113	-0.4386	-2.9104	-1.1141	0.4395	-0.9711	-0.5061	-3.1832	-1.781	0.3392	0.3734	0.2599	0.125	-1.3257	-0.3883	-0.1323	0.2145	0.8309	0.1953	0.029	-0.0463	-0.3276	-1.9519	-0.4876	0.163	-0.997	-0.7107	-0.733	-2.6176	-1.2196	1.2829	1.453	-1.5436	0.8307	1.5326	-0.2403	-0.1622	-0.9712	-2.2996
P09104	ENO2	enolase 2	Neurology	2.1621	2.7023	3.4192	3.3261	3.5315	3.7379	3.3956	2.5483	2.4748	1.4325	1.6369	2.5177	3.9538	3.8081	3.2276	2.5422	4.1835	4.1109	2.259	4.099	3.6222	3.5966	3.6605	4.4669	4.0801	3.9044	4.0002	4.6505	4.4071	4.3863	4.214	4.3446	4.103	4.0085	3.9519	3.8458	4.1069	3.7107	3.1336	2.7509	3.7534	3.4582	4.2564	4.4443	4.3585	3.3528
P09105	HBQ1	hemoglobin subunit theta 1	Oncology	-0.4773	0.725	-0.3167	-0.4488	-0.2891	0.4774	0.8016	0.2919	1.6426	0.9768	0.2939	1.6211	0.6138	1.1308	0.6348	1.3493	0.9273	-0.5348	-0.7981	-0.1905	0.6942	0.7838	1.2698	1.6151	1.3586	1.6121	0.7487	1.3376	2.3355	2.5968	1.559	1.5311	1.0772	1.3639	1.3976	2.847	1.2304	1.4181	0.439	0.9008	1.1268	2.011	0.6147	2.7386	1.9916	1.0669
P09110	ACAA1	acetyl-CoA acyltransferase 1	Oncology	2.329	1.5864	1.5565	2.2961	2.5338	2.0291	3.2101	0.3921	1.1548	0.4361	0.0445	1.0999	2.0086	2.1941	1.3891	1.0331	1.9544	2.1608	-0.6597	1.3457	1.3384	0.7002	0.4687	2.8029	2.3461	1.3671	1.6099	3.7283	3.2413	3.3785	2.2565	2.5675	1.5354	2.0104	1.678	0.9606	1.5826	2.0183	1.6559	0.2956	1.1234	1.7656	2.0667	2.7246	2.2897	0.7737
P09172	DBH	dopamine beta-hydroxylase	Inflammation_II	-0.5492	-0.5717	-1.3402	0.3893	0.5382	0.4375	-1.2019	-1.682	-1.6592	-4.578	-1.598	-1.4457	0.9692	1.0672	-1.9338	1.0247	0.4199	0.5673	0.3824	0.3759	-1.4864	0.6075	0.8252	0.5412	0.9189	1.097	0.8826	1.3081	1.2055	-1.4758	1.2087	1.3734	-0.0641	-0.4318	-0.3408	-2.6062	0.0718	-1.7085	-1.9752	-4.4989	-1.6565	-1.5189	-0.1826	-0.1114	-0.2382	-2.9277
P09211	GSTP1	glutathione S-transferase pi 1	Neurology	0.4383	1.4589	0.6854	0.6638	1.1538	0.902	0.7285	0.8756	0.6533	1.2454	0.5724	0.3395	0.3751	1.497	1.4341	0.516	1.3529	1.4009	1.3853	1.0856	1.4314	0.6486	1.2996	1.6966	0.2066	0.3966	0.5826	1.474	1.5539	0.2489	1.0281	0.8562	0.6946	1.2113	1.0179	0.3446	0.6968	1.2002	-0.0376	1.4602	1.4295	1.751	1.3345	0.5863	0.9748	0.6242
P09237	MMP7	matrix metallopeptidase 7	Cardiometabolic	1.4532	1.7915	1.7118	1.8178	1.8017	1.7212	2.0514	1.7917	1.9064	1.4671	1.66	1.8311	1.2793	1.5905	1.0381	1.4579	1.46	1.7287	1.6047	1.5563	1.8992	1.9287	1.8762	1.5391	1.5524	1.3457	1.4645	2.0489	1.8742	1.7765	1.8804	1.912	1.5612	1.0859	1.0981	1.1896	1.6044	2.0345	1.9998	1.8102	1.8209	2.0976	1.4688	1.5826	1.6346	1.4845
P09238	MMP10	matrix metallopeptidase 10	Inflammation	0.5873	0.2259	2.7488	0.1411	-0.0129	0.0275	-0.0488	0.4764	0.5766	-0.8982	-0.2827	0.6892	0.1287	-0.1977	-0.8487	0.2351	1.0459	1.0991	0.9608	0.5182	0.2749	0.8168	0.921	1.663	-0.0313	0.2336	0.367	0.0174	-0.3259	-0.6274	-0.3066	0.158	0.0241	-0.044	-0.0489	1.2612	1.3673	-0.9819	-1.0089	-1.5985	-1.2324	-0.8665	0.6569	0.8364	0.9188	0.1411
P09326	CD48	CD48 molecule	Inflammation	-0.4241	-0.7394	0.2825	-0.0841	-0.0727	-0.0932	0.2098	1.034	0.3656	-1.1204	0.473	0.5235	0.0094	0.5865	-1.8661	-0.2344	0.691	0.5475	0.4464	0.241	-0.9284	0.5061	0.6531	0.8706	0.1212	0.3379	-0.1444	0.6032	0.6986	-1.3069	-0.0742	0.5244	0.806	-0.1797	-0.1692	-0.4039	0.9833	1.0576	0.6699	-0.9023	0.9053	0.8929	-0.4111	-0.1	0.0255	-1.3149
P09341	CXCL1	C-X-C motif chemokine ligand 1	Inflammation	2.2744	2.0051	0.7898	2.3256	1.9963	2.789	1.8019	2.3101	2.0694	0.8611	0.8391	2.1964	4.1184	3.9902	2.4613	3.43	2.5065	3.2704	1.0334	2.5513	1.6269	3.0724	3.3311	3.7453	3.9377	3.4236	3.2405	4.5953	4.0537	4.2129	3.9425	3.8859	2.9958	2.4032	2.7279	2.8914	2.6468	4.0206	3.1256	2.8348	3.5143	3.1926	3.888	4.7467	3.3601	2.8871
P09382	LGALS1	galectin 1	Cardiometabolic	1.2512	1.222	0.4669	1.4353	1.334	2.3147	0.9792	0.5331	1.1592	-0.2165	0.4553	0.6922	1.2942	2.0245	0.4329	1.7029	1.9522	2.7481	1.1576	2.4044	1.3831	1.7949	2.0391	3.0717	2.6427	2.3408	1.8435	2.3351	1.2606	1.1297	1.4015	1.2018	2.4886	2.4403	2.4764	2.2979	2.412	1.9624	1.3073	0.8285	1.3515	1.7134	1.2876	2.2097	1.7603	1.0157
P09417	QDPR	quinoid dihydropteridine reductase	Cardiometabolic	1.7411	1.5841	1.9867	2.3018	2.4414	2.7539	2.7797	2.5864	2.4472	1.8548	1.7002	2.4376	1.8686	2.2347	1.1225	0.9984	3.0407	3.0492	1.4155	2.7463	2.6449	2.5609	2.5414	3.5034	2.7628	2.6992	2.5259	3.3533	2.9925	3.1059	2.9019	2.8043	2.2617	2.2694	2.2217	2.6247	2.1571	1.8229	1.5181	1.3644	2.0795	1.8941	2.9461	3.4479	3.0898	2.0481
P09455	RBP1	retinol binding protein 1	Neurology_II	-0.2762	0.5075	0.192	-0.9903	0.416	-0.8894	0.6047	0.875	0.337	-0.1036	-0.2313	0.4396	2.8368	3.1693	0.5338	3.1344	0.862	0.1745	0.8098	1.3305	-0.379	-0.007	0.9769	0.3001	0.2565	0.5389	0.8347	0.1313	0.216	-1.1623	-0.1332	0.3475	0.6984	0.7824	0.4745	0.9249	0.9682	1.0576	0.612	-0.1008	1.5969	1.2609	-0.02	-0.0888	0.3103	0.3087
P09466	PAEP	progestagen associated endometrial protein	Neurology	-1.6068	-0.9895	-7.2916	-6.2804	-6.0041	-6.2073	-6.7374	-3.3273	-4.2983	-4.6406	-4.1166	-4.0766	-8.5981	-7.6378	-6.7221	-6.7178	-0.079	0.0157	-0.0682	-0.177	0.2358	-0.1465	-0.1519	-0.0303	-5.7377	-6.1254	-5.8947	-7.4778	-7.5655	-7.6181	-8.1856	-7.2302	-0.3275	-0.4276	-0.5521	0.3085	-0.2267	-5.3905	-4.5812	-5.5365	-4.4743	-3.8361	-7.0892	-6.895	-6.7198	-6.7557
P09467	FBP1	fructose-bisphosphatase 1	Cardiometabolic	-3.8472	-3.4123	-4.7568	-4.9948	-4.8524	-4.0621	-3.7098	-2.0196	-3.0205	-4.5559	-3.9567	-4.5243	-2.3171	-2.2753	-4.861	-2.6978	-4.2001	-5.1756	-4.2929	-3.9895	-3.8713	-4.6139	-3.8089	-3.8718	-7.0298	-5.0954	-4.7686	-4.7031	-4.8192	-8.6286	-5.8773	-4.4076	-3.9641	-3.5863	-3.2539	-6.0341	-3.4652	-3.4409	-6.454	-4.9888	-4.1848	-3.5931	-5.409	-3.7404	-5.9896	-6.9958
P09486	SPARC	secreted protein acidic and cysteine rich	Oncology	0.2796	0.9228	1.584	1.5072	1.7218	0.9292	1.9625	1.7843	1.3239	0.6136	0.9276	2.2597	2.4736	2.6751	2.0082	1.8891	2.6224	2.7147	0.364	1.1669	0.5602	3.1872	3.3331	2.8142	2.658	2.5173	2.607	3.2547	3.139	2.7683	2.7829	2.9331	1.5168	0.4075	0.3516	1.7337	1.935	2.2769	1.7591	1.9089	2.8164	2.138	3.0097	3.2586	3.2215	1.9462
P09496	CLTA	clathrin light chain A	Cardiometabolic	0.578	0.657	1.0222	2.0856	1.7541	1.8718	1.5458	1.3677	1.3787	1.6963	0.5767	1.1235	1.3976	1.4555	2.207	1.0898	1.5605	1.3907	1.0783	1.0894	1.4616	1.2694	0.9062	1.9449	2.3835	1.2941	1.6659	1.4669	1.2263	1.5796	0.9971	1.1728	1.3194	2.0594	1.9264	1.9454	1.7387	1.7123	1.296	1.448	1.6874	1.5879	0.6655	1.8069	1.1337	1.2228
P09525	ANXA4	annexin A4	Cardiometabolic	1.4359	1.7704	2.516	3.3459	2.8204	2.8874	2.4062	1.8963	2.7863	1.0395	1.8297	2.1606	2.2214	2.2325	2.0592	2.3485	2.4153	4.313	-0.0358	2.8316	1.9124	2.2872	2.1459	3.1737	4.2135	2.4635	2.4136	3.6028	3.2397	3.1139	3.4493	4.0454	1.7112	1.5019	1.4764	1.5813	2.1366	3.056	1.7358	2.1126	2.9415	1.8069	3.3768	4.3499	3.6632	2.7069
P09529	INHBB	inhibin subunit beta B	Inflammation_II	0.5277	-0.3328	-0.7125	0.8042	1.0023	0.8292	0.8658	0.0407	0.4945	-1.9069	0.1012	0.2963	-1.1655	-0.9261	-2.2413	-0.7047	2.7217	2.5272	2.1881	2.2442	-0.3418	2.0877	2.1435	2.4266	-0.8118	0.296	-1.2135	-0.6149	-0.9562	-2.3458	-0.6237	-0.5694	-0.0604	-0.5248	-0.7377	-0.4546	0.3154	1.3711	1.4515	-1.2071	0.6368	1.6435	0.0917	0.2792	1.1173	-0.8848
P09543	CNP	2',3'-cyclic nucleotide 3' phosphodiesterase	Cardiometabolic_II	4.0602	4.1735	5.4369	6.0193	5.7357	6.8611	6.7961	6.0765	5.8639	5.4611	5.3892	6.6002	7.0169	7.0799	5.7319	4.9973	6.8573	6.3754	1.6888	6.27	6.0538	5.4726	5.2618	6.9669	6.0221	6.9757	6.0558	7.0263	6.6983	7.3199	7.0167	6.5541	5.3686	4.6767	5.0743	6.3217	4.439	6.3587	5.6783	5.6642	6.3541	6.2274	6.2755	6.556	6.6854	6.596
P09564	CD7	CD7 molecule	Inflammation_II	0.3925	-0.0163	0.4718	1.8302	1.1749	2.2427	1.4543	1.6523	1.2451	0.876	1.1328	0.8701	-0.2533	0.5223	-1.5953	0.2738	0.4821	0.499	-0.0864	0.2212	-0.1699	0.2622	0.4878	1.2924	1.0682	0.5203	0.4862	2.5154	1.1157	0.5022	0.4474	0.6583	1.4258	0.8837	1.2311	0.9012	1.4152	1.3942	0.7195	0.3045	0.7738	1.2281	0.1407	1.1489	1.2845	0.8013
P09601	HMOX1	heme oxygenase 1	Cardiometabolic	0.754	0.2459	0.1408	1.3204	1.66	1.7699	0.859	1.8965	1.7438	-1.5098	2.0086	1.488	0.4516	1.2197	-2.1144	1.2657	0.2907	0.2472	0.301	0.3236	-1.9976	0.5535	0.583	0.5785	0.0396	0.2474	0.2069	0.9714	1.1997	-2.5545	0.8901	0.8135	0.6269	0.8983	0.6774	-0.8808	2.1891	1.7366	0.8448	-1.5856	2.5153	1.565	1.5392	1.6419	1.6233	-0.1537
P09603	CSF1	colony stimulating factor 1	Inflammation	0.4872	0.5787	-0.1237	0.4593	0.6704	0.2418	1.5001	0.5772	0.231	-1.0429	0.3912	0.0648	-0.5127	-0.0171	-1.348	0.3194	0.8729	0.9925	0.8565	0.9153	-0.3382	1.2207	1.2752	1.1332	-0.5601	-0.021	-0.4227	0.0488	0.1722	-1.4484	0.301	0.0375	0.432	-0.6412	-0.6059	-0.3076	1.1241	0.2337	0.0136	-0.7949	0.6045	-0.0463	0.0113	0.2581	0.8377	-1.0773
P09619	PDGFRB	platelet derived growth factor receptor beta	Cardiometabolic	0.3461	0.2076	0.33	0.1848	0.4433	0.2591	-0.372	0.753	0.8085	-1.0963	0.5758	0.7089	0.331	0.5835	-1.2657	0.3065	0.2757	0.303	0.2133	0.3754	-0.798	0.2961	0.423	0.4235	0.1176	-0.003	-0.113	0.7632	0.7691	-0.9543	0.5559	0.8913	-0.0094	-0.1597	-0.2341	-1.0741	0.2137	0.5205	0.2435	-1.1067	0.4686	0.4711	0.2325	0.3082	0.1374	-1.0809
P09668	CTSH	cathepsin H	Cardiometabolic	-2.5445	-1.7876	-1.9509	-1.2302	-1.3372	-1.1726	-0.932	-1.8067	-2.131	-2.3694	-1.4002	-1.7064	-2.2195	-1.8523	-2.1585	-2.0164	-2.1829	-1.4957	-1.1456	-1.5991	-1.636	-1.3381	-1.016	-1.4899	-1.9956	-2.5904	-2.4057	-1.8903	-1.2656	-1.787	-1.218	-1.6131	-1.6923	-2.1805	-1.8837	-1.9552	-0.7547	-0.574	-1.0421	-1.0832	-0.4434	-0.764	-0.9212	-1.1279	-0.6206	-0.7901
P09681	GIP	gastric inhibitory polypeptide	Cardiometabolic_II	-0.3202	-0.0725	1.6037	-0.6309	-0.322	-0.0715	0.0368	-0.9562	-0.4198	-0.1244	0.8149	0.492	0.4296	1.054	0.3049	-0.036	0.342	-0.3271	0.111	-0.3733	0.6731	0.5746	0.8106	-0.384	0.3161	-0.218	0.2175	0.0353	0.4839	0.0539	1.237	2.2171	-0.0309	-0.3618	0.0032	0.0953	0.3964	0.291	0.6323	-0.077	0.2012	0.6022	0.507	0.6081	1.5563	1.3091
P09683	SCT	secretin	Neurology_II	0.4876	-0.3857	-1.0888	-0.8007	-0.5268	-0.4816	-0.7644	1.4357	0.8715	0.7423	0.3921	0.033	0.0166	0.5233	-0.1084	0.6547	0.4776	0.5559	-0.0028	0.2327	0.5713	-0.3046	-0.622	-0.4733	0.7732	0.5415	0.2495	0.3122	0.1988	0.2106	0.2267	0.1501	0.5987	-0.5849	-0.1316	-0.362	0.5507	0.3832	0.5812	-0.683	0.4175	0.2171	-0.6805	0.0576	-0.3787	-0.3115
P09693	CD3G	CD3 gamma subunit of T-cell receptor complex	Inflammation_II	-3.6111	-3.7874	-4.6021	-3.5212	-3.3344	-4.925	-4.0581	-3.6183	-3.3389	-4.8531	-5.2249	-3.7648	-3.0882	-3.0918	-3.2108	-2.8363	-3.1572	-1.2821	-1.8104	-1.6631	-3.299	-3.0753	-3.3542	-2.057	-2.8607	-4.0362	-3.2707	-3.4564	-5.0613	-5.0838	-4.2408	-4.6262	-2.706	-3.0458	-3.2278	-6.7479	-3.8899	-3.3492	-2.5274	-5.6624	-2.2479	-3.6044	-3.9173	-3.9929	-3.5618	-6.0858
P09758	TACSTD2	tumor associated calcium signal transducer 2	Oncology	-0.0482	0.0517	-0.4559	0.3622	0.5666	0.4899	0.6493	0.3462	0.2791	-1.4611	0.0457	0.3816	0.1971	0.2161	-1.2323	0.0427	0.1937	0.2196	0.1405	0.2182	-0.6325	0.1731	0.3555	0.4034	0.1322	0.2123	0.0495	0.2072	-0.0673	-0.5984	-0.0438	0.2621	-0.5772	-0.8435	-0.9022	-1.2413	-0.6036	0.6391	0.2786	-0.5973	0.7607	0.5523	-0.2086	-0.247	-0.3566	-0.9589
P09769	FGR	FGR proto-oncogene, Src family tyrosine kinase	Neurology	0.7293	1.8642	1.3262	3.8428	2.7354	5.0061	2.2412	0.7837	2.0525	0.9918	1.3775	1.2634	2.3643	2.8526	3.3686	4.6559	1.5966	2.4215	0.3774	2.1869	2.0394	2.5989	2.6346	3.4288	2.9731	1.86	1.0221	3.537	3.1906	3.2604	4.062	2.0198	1.135	3.808	4.633	1.5597	3.018	4.1594	2.2825	4.2749	2.5058	2.3989	2.3186	5.814	3.4719	3.2993
P09871	C1S	complement C1s	Inflammation_II	-0.8702	-0.7546	-1.2006	-0.7381	-0.7832	-1.1845	-0.5718	-1.4097	-1.0099	-2.295	-1.3055	-0.8562	-1.6329	-0.9875	-1.7252	-0.7056	-0.8905	-0.6126	-0.8744	-0.8005	-1.6875	-0.8671	-0.7669	-0.7814	-1.3054	-1.1727	-1.1406	-0.4932	-0.9347	-1.5368	-0.5787	-0.2745	-0.3641	-0.6548	-0.8405	-1.3808	0.0709	-1.288	-0.9727	-1.9132	-0.6931	-1.3392	-0.6933	-0.6993	-0.4377	-1.9309
P09874	PARP1	poly(ADP-ribose) polymerase 1	Inflammation	-1.5345	-0.5473	-0.3439	0.5127	0.2886	3.6834	-0.6844	-0.9782	-0.4059	-1.3006	-0.7679	-0.9973	-0.2402	0.6112	-0.6804	1.755	0.4715	0.3109	-0.1267	0.4108	0.4832	2.2087	2.2389	2.1477	1.1356	0.1829	-0.2421	3.4706	1.3169	1.5079	1.4515	-0.1186	0.3891	2.2651	3.2964	0.6272	1.4531	2.4013	-0.6223	0.1671	-0.1263	-0.276	-0.3521	3.3057	2.2551	-0.7894
P09914	IFIT1	interferon induced protein with tetratricopeptide repeats 1	Oncology_II	NA	NA	NA	NA	NA	NA	NA	NA	NA	NA	NA	NA	NA	NA	NA	NA	NA	NA	NA	NA	NA	NA	NA	NA	NA	NA	NA	NA	NA	NA	NA	NA	NA	NA	NA	NA	NA	NA	NA	NA	NA	NA	NA	NA	NA	NA
P09919	CSF3	colony stimulating factor 3	Inflammation	1.2235	-3.0266	-1.3956	-0.9347	-1.0574	-0.8387	-0.0386	-0.8115	-1.0463	-1.8698	-2.5636	-1.8104	-0.3683	-0.8885	-2.7762	-0.4528	-0.7713	0.2528	0.0905	0.1886	-2.2494	-1.8644	-1.2087	-0.3903	-0.3582	-0.1392	-0.403	-0.8168	-2.4144	-1.973	-2.0965	-2.2189	-1.9264	-1.3392	-1.2959	-2.3627	-1.4679	-0.679	-1.7565	-3.5282	-2.399	-2.234	-2.5163	-2.0388	-2.2152	-4.0978
P09923	ALPI	alkaline phosphatase, intestinal	Inflammation_II	-2.9253	-1.7981	-0.9803	-0.1997	-0.5175	1.5301	-0.9196	-0.4309	-0.0863	-2.1184	-0.6174	0.655	0.3929	1.9372	-4.2047	-0.3711	-1.7405	-3.3252	-4.3968	-4.8515	-1.0963	-2.4838	-2.3198	-4.8503	1.1464	-1.6775	1.7088	-2.8886	-1.6499	-1.3372	-1.5852	-0.2138	-1.2603	-0.8742	-1.0592	-1.4669	-1.544	2.993	2.5813	1.3279	3.1507	3.1391	0.5105	0.447	0.8484	-2.1354
P09958	FURIN	furin, paired basic amino acid cleaving enzyme	Oncology	0.2736	0.1334	-0.001	0.6265	0.7239	0.4115	1.2073	0.4325	0.5036	-0.5792	-0.1737	-0.043	0.4467	0.3105	0.318	0.8693	0.698	1.1714	0.7408	0.9359	0.276	0.8387	0.9832	1.024	0.3612	0.2817	0.5694	0.5454	0.1087	-0.0807	0.4064	0.1668	0.7354	0.0955	-0.0498	1.1453	1.0258	0.5327	0.3583	-0.0317	0.6811	0.1592	0.5588	0.6491	0.7116	0.3386
P09960	LTA4H	leukotriene A4 hydrolase	Oncology	-6.2144	-5.843	-6.7609	-5.1291	-5.2878	-4.0406	-5.3749	-4.9103	-5.0681	-4.6185	-5.5203	-5.2369	-5.2505	-5.244	-4.6421	-4.9086	-5.9851	-5.4727	-5.6654	-5.7081	-4.6762	-5.5325	-5.0767	-4.8676	-5.478	-6.108	-5.3808	-5.4664	-5.1341	-5.2439	-4.9629	-5.3606	-5.0707	-4.6331	-3.9551	-4.2821	-4.708	-4.2806	-6.3008	-4.6399	-5.9489	-5.6556	-6.1349	-2.7991	-5.4376	-4.5223
P0C7L1	SPINK8	serine peptidase inhibitor Kazal type 8 (putative)	Cardiometabolic_II	0.2966	0.7831	1.5757	0.1248	0.6972	0.4561	0.0794	-0.3115	-0.1141	-0.1946	-0.3186	-0.5323	-1.2497	-0.7504	-0.01	0.8722	0.4015	-0.3573	-1.1747	0.4832	0.6846	0.1268	0.9105	-0.2338	0.5965	-0.0648	-0.753	0.2388	0.5357	0.4286	0.7508	0.6795	-0.1066	0.5485	0.6345	0.9819	0.8425	0.2504	0.5304	0.1105	0.9376	0.4805	-0.4147	-0.4102	0.4121	-0.688
P0C7M8	CLEC2L	C-type lectin domain family 2 member L	Neurology_II	-0.1016	-0.2342	0.8336	1.314	2.3105	1.2996	0.3993	0.9839	1.2235	0.2953	0.5228	1.1144	4.9856	4.7694	1.9269	5.1205	0.6357	1.8792	1.1358	1.7046	0.3048	1.1281	0.9396	1.2797	0.1277	0.8004	0.4199	1.0867	0.4515	1.4393	1.1479	1.4916	1.1449	1.4302	0.9462	0.4223	1.2562	2.7362	2.4443	0.8003	2.9128	2.6655	0.7871	0.8579	0.9086	0.0841
P0C862	C1QTNF9	C1q and TNF related 9	Inflammation_II	1.3136	0.817	1.2757	0.4142	0.6543	0.3136	-0.4395	0.2166	0.4572	-1.9544	-0.2332	0.0213	0.0144	0.2004	-1.9124	-0.2423	0.1608	0.3865	0.3675	0.2413	-0.8056	0.0542	0.2665	0.3907	1.1165	0.8603	0.9372	0.7129	0.4756	-1.1203	0.2883	0.829	-0.3997	-0.9656	-0.9404	-1.7298	-0.628	0.976	1.1434	-0.7125	0.9717	1.0008	1.28	1.477	1.3348	-0.1279
P0CG30	GSTT2B	glutathione S-transferase theta 2B	Neurology_II	-0.2555	-0.3453	2.8276	5.2509	5.0468	5.602	5.4983	5.2225	4.9688	4.3201	4.1993	5.4182	6.6756	6.5505	5.9556	5.1348	6.872	6.9478	2.374	6.8323	6.5951	6.2815	6.121	7.1879	6.8119	6.6598	6.7215	6.9108	6.8668	6.9218	6.6635	6.6786	4.1001	3.4628	3.5421	3.9254	3.8436	5.1281	4.9363	4.9558	5.6828	5.1453	6.204	6.39	6.2295	5.2957
P0CG37	CFC1	cripto, FRL-1, cryptic family 1	Oncology	-0.1047	0.1184	0.1848	0.9434	1.1403	0.6111	-0.0089	1.4724	1.1299	0.8679	1.1248	1.0039	0.443	0.7247	0.2946	0.5195	0.1513	0.7766	-0.014	0.1325	-0.0493	0.4988	0.177	0.4348	-0.1302	0.1313	0.1432	-0.2063	0.2569	0.1047	0.0001	-0.5232	-0.119	0.1639	0.0759	-0.7799	-0.0743	1.0034	-0.0038	0.2136	0.591	0.876	1.0164	0.9018	0.5225	1.1775
P0DJD7	PGA4	pepsinogen A4	Inflammation_II	-0.8371	-0.4722	-2.7781	0.7294	0.7659	1.0628	0.6915	-0.1508	-0.2345	-0.8259	-0.0421	-0.1513	-0.6827	-0.3331	-1.1913	-0.7147	-0.2586	0.4889	0.3474	0.2054	-0.7462	-0.4809	-0.273	-0.2193	-0.4389	-0.9574	-0.2197	-0.8588	-0.6102	-1.3249	-0.6964	-0.6302	-1.2985	-1.4208	-1.4152	-1.7972	-1.1717	-0.8044	-0.24	-1.2264	-0.5778	-0.1159	-0.537	-0.391	-0.9531	-0.6916
P0DKB5	TPBGL	trophoblast glycoprotein like	Neurology_II	-0.7601	-1.197	0.9302	-2.3515	-0.2913	-0.9655	-0.215	-0.0422	-0.3833	-0.4637	-0.8662	-0.5682	-0.2925	-0.6438	-1.2994	-0.1882	-0.8921	-1.3457	-0.6574	-0.8536	-0.7676	-0.2226	-0.7386	-0.9739	4.1175	4.0674	3.5492	-0.351	-0.6268	-0.45	-0.7188	0.0845	0.1355	0.1357	-0.1642	-0.2394	-0.3036	0.527	-0.095	0.1277	-0.3415	0.3394	0.2121	0.3664	-0.8832	-0.4234
P0DML2	CSH1	chorionic somatomammotropin hormone 1	Inflammation_II	0.5983	0.6149	-1.859	-1.5571	0.048	0.0849	-0.7324	0.5519	0.613	-0.9497	-1.4657	0.0302	-4.4069	1.5607	0.0607	0.5628	0.7836	-0.7748	0.9213	-2.4496	-1.2509	0.1874	-0.7996	-0.8643	0.6717	-0.2847	-0.1133	-0.2789	-0.8901	0.4741	-2.5186	-0.8224	-0.5816	-0.4949	-1.2413	1.2821	0.4648	0.377	-0.6936	-0.6473	-0.8412	-1.5026	0.6335	-0.2917	-0.2015	0.2417
P0DMV8	HSPA1A	heat shock protein family A (Hsp70) member 1A	Inflammation	1.2047	1.2589	2.4274	3.438	3.209	3.9957	3.2318	2.5259	2.5597	1.4134	1.3245	2.1629	3.161	3.4573	2.4105	2.4133	3.5238	3.4974	0.6233	2.8276	2.5302	2.2881	2.4509	4.5364	3.8493	3.3503	3.0844	4.4511	3.403	3.9197	3.7141	3.7742	2.1637	2.8739	3.028	2.6163	2.3135	3.8226	2.5831	2.594	3.3708	3.2854	3.1626	4.9351	3.5163	2.5497
P0DN86	CGB3_CGB5_CGB8	chorionic gonadotropin subunit beta	Inflammation_II	-6.1598	-6.8529	-6.0142	-5.6321	-6.4777	-5.8303	-7.11	-5.4912	-6.2209	-7.3944	-6.0778	-6.6104	-6.5366	-7.9991	-6.6181	-6.6935	-5.0295	-6.4743	-5.6579	-6.6803	-7.6926	-8.5407	-6.1474	-8.9788	-6.9927	-5.1647	-5.4465	-6.8333	-5.7822	-7.444	-5.3314	-5.9776	-7.0181	-6.2247	-5.9184	-5.8692	-7.2819	-6.6106	-6.0473	-5.8944	-6.1517	-8.0867	-6.9591	-6.2659	-7.8161	-5.1359
P0DOY2	IGLC2	immunoglobulin lambda constant 2	Inflammation_II	0.1324	0.3589	-0.1179	-0.5497	-0.7156	-0.5655	-0.504	0.2786	0.2535	-0.8525	0.1725	0.5627	0.0481	0.0854	-0.6768	-0.0308	1.0949	0.6788	0.4659	0.6169	-0.2098	0.5432	0.5573	0.6386	-0.1926	0.225	0.0076	-0.2931	-0.2054	-0.7893	-0.3328	-0.0977	0.1024	-0.2924	-0.467	-0.3465	0.2066	0.2658	0.0467	-0.4815	0.4349	0.3141	-0.0732	-0.23	0.2027	-0.3337
P0DPI2	GATD3	glutamine amidotransferase class 1 domain containing 3	Cardiometabolic_II	-0.0951	0.08	-0.1577	0.8961	1.5079	0.7018	1.5762	1.2301	1.1247	0.0801	0.17	1.0516	1.5906	1.8438	0.1583	-0.0214	2.0086	1.9694	0.6083	1.4951	0.7278	0.8237	0.7875	2.506	2.4806	1.5756	1.3725	2.8144	2.3366	1.8745	0.9914	1.2037	2.2696	1.5012	1.4857	1.4703	1.4016	1.441	0.4831	0.8801	1.0092	0.7329	2.1595	2.4406	1.9248	0.6327
P0DUB6_P0DTE7_P0DTE8	AMY1A_AMY1B_AMY1C	amylase alpha 1	Inflammation_II	-0.4205	1.5572	-1.4942	-0.267	-0.1352	-0.1462	-0.447	-0.967	-1.1523	-2.092	-1.0071	-0.3868	-1.2215	-0.951	-2.4096	-1.3148	-0.7505	-0.8604	-0.9672	-1.0634	-1.6791	-0.9688	-0.8821	-1.0161	-1.0631	-0.8648	-0.94	-0.3402	-0.2711	-1.3259	-0.2505	-0.0123	-1.0709	-1.3988	-1.5013	-2.2366	-1.2669	-0.2902	-0.2002	-1.5522	-0.1248	0.3491	-0.2123	0.9398	-0.0151	-0.912
P10070	GLI2	GLI family zinc finger 2	Inflammation_II	0.5906	0.5108	-0.0956	0.1883	0.0058	-0.5485	-0.3139	-0.2365	0.1077	0.1378	-0.1149	-0.1949	-0.6287	-0.2773	0.3129	-0.2933	-0.3362	0.5369	0.0444	0.1154	0.1053	0.0849	-0.0155	0.1577	0.2308	-0.0866	-0.2445	0.5213	-0.2322	0.2046	-0.3018	-0.3876	-0.0661	0.3899	0.1991	0.0067	0.3364	-0.0938	0.0732	-0.3932	-0.4727	-0.402	0.2115	0.1856	-0.0109	-0.0849
P10082	PYY	peptide YY	Cardiometabolic_II	0.079	0.5075	1.0425	1.2987	1.5151	1.2965	-0.2411	0.3858	0.0716	-1.6952	0.7625	1.6173	2.3482	2.7373	-0.2208	1.9343	1.9262	1.3031	0.3875	0.5769	2.5974	0.6968	1.2353	0.583	0.0165	-0.761	-0.0385	-0.1347	0.5502	-1.5269	-0.2738	1.519	-0.1582	1.7542	1.8189	-0.0901	0.7578	3.0801	3.0671	0.3058	2.0082	3.7526	1.7769	1.2714	2.3044	-0.2099
P10092	CALCB	calcitonin related polypeptide beta	Neurology_II	-0.1113	0.3426	0.121	-0.2024	-0.0075	-0.28	-0.1238	-0.2259	-0.1663	-0.6124	-0.6323	-0.4419	0.2224	-0.3454	0.8335	0.0854	0.1812	0.3018	0.0395	-0.0225	-0.4879	0.3772	0.3823	0.1943	-0.3528	-0.3314	-0.5656	0.3156	-0.0139	0.3902	-0.015	0.4168	-0.634	0.0064	-0.2724	-0.1704	-0.6247	-0.3309	-0.0699	-0.384	-0.1135	0.1619	0.4212	0.2477	0.3044	0.3065
P10109	FDX1	ferredoxin 1	Cardiometabolic_II	2.4066	2.9528	1.7951	2.2794	0.9242	1.5231	2.6797	1.9385	1.8092	0.813	2.2399	1.1821	3.3077	3.4294	1.1057	3.8616	2.3208	2.7379	2.9021	2.8004	2.197	3.2865	3.5125	2.8632	1.5957	1.4836	0.0781	1.9381	1.0048	1.2907	1.2432	1.0588	4.0253	3.0208	2.8836	2.6786	3.9184	2.4647	2.323	1.881	2.8053	2.6874	2.0122	2.0254	1.8489	1.2925
P10144	GZMB	granzyme B	Inflammation	1.5998	0.7589	1.1101	4.9379	5.1722	6.4782	3.1073	2.6305	4.8695	1.8189	1.4358	4.1495	6.1832	7.3595	2.8006	5.1596	4.4866	3.5832	3.5006	3.7033	2.8554	3.4009	3.6492	6.3255	5.4549	5.6899	3.0022	7.0018	6.4785	5.9448	4.6248	4.508	2.4516	3.0899	3.1129	1.8435	3.2398	6.6674	4.4328	3.5377	1.9244	4.814	4.6444	7.0946	6.8038	3.0359
P10145	CXCL8	C-X-C motif chemokine ligand 8	Cardiometabolic	1.0653	2.9981	3.1343	0.6265	0.6285	1.2364	1.9952	1.6673	1.7435	0.4342	4.0795	0.9506	0.7947	1.0324	1.9231	4.8082	2.6163	3.0779	2.7918	2.8732	1.7321	6.3977	6.7753	3.9827	0.9707	1.7334	0.9855	1.1824	1.3924	0.3494	4.2967	0.7664	1.7317	1.6825	1.8854	1.1696	5.9006	2.6449	1.4905	2.6897	2.9188	1.7016	0.8181	3.7115	4.0734	0.0701
P10145	CXCL8	C-X-C motif chemokine ligand 8	Inflammation	1.1099	3.0835	3.2937	0.4259	0.5204	0.9817	1.9994	1.6899	1.7946	0.6146	4.0024	0.8826	0.6796	0.7593	1.5797	4.6534	2.6152	3.0166	2.6518	2.9241	1.9143	6.1602	6.5021	3.773	1.041	1.7416	0.9272	1.1454	1.4958	0.3191	4.2421	0.7262	1.5813	1.6803	1.6704	1.1156	5.6012	2.4515	1.5445	2.7605	3.0318	1.5516	0.9011	3.4633	3.9734	0.0274
P10145	CXCL8	C-X-C motif chemokine ligand 8	Neurology	1.1404	3.1086	3.2457	0.4905	0.6027	1.1232	2.0747	1.6916	1.6528	0.5581	4.0445	0.8741	0.5677	0.7841	1.7604	4.7471	2.5466	3.0715	2.7171	2.7483	1.7912	6.3999	6.7391	3.8758	1.0982	1.676	0.8243	1.3063	1.4401	0.5379	4.2865	0.785	1.6181	1.7904	1.7633	1.1137	5.8129	2.4298	1.6638	2.6258	3.0099	1.8059	0.8292	3.5773	4.0339	0.0807
P10145	CXCL8	C-X-C motif chemokine ligand 8	Oncology	1.0577	3.0821	3.3145	0.4257	0.516	0.9896	1.9837	1.8021	1.8097	0.5089	4.1606	0.9824	0.7496	0.9932	1.699	4.8688	2.7591	3.0215	2.7433	2.9298	1.8827	6.3943	6.7725	3.9418	1.1502	1.7948	1.0331	1.1975	1.5715	0.4996	4.2472	0.8465	1.6353	1.7521	1.8966	1.1288	5.927	2.5673	1.6127	2.7744	3.0351	1.7685	0.9057	3.5465	4.1838	0.0974
P10147	CCL3	C-C motif chemokine ligand 3	Inflammation	0.3407	-0.3397	1.5149	0.0731	0.3369	0.4615	1.9817	1.5563	0.8357	0.1072	1.1611	0.4603	-0.4934	0.6345	-0.9008	0.3309	0.8276	1.1927	0.12	0.8451	0.4372	1.5178	1.6677	1.2724	-0.3818	-0.543	-0.8183	1.7015	1.6026	1.4179	1.7637	1.2034	0.7566	-0.1961	-0.5186	0.2135	1.426	1.5219	1.1293	0.1407	1.3924	1.1897	0.1602	0.6662	1.592	0.2811
P10301	RRAS	RAS related	Neurology_II	2.1357	2.3272	3.3517	5.5214	5.3405	6.1346	5.9095	4.1223	3.8073	4.142	2.6614	4.7201	6.1311	5.5528	5.3546	3.329	4.1605	5.6537	1.6305	4.3363	4.9508	2.2304	2.0083	6.0741	5.9737	5.2425	6.1636	6.7406	6.3985	8.0677	6.0881	6.1925	4.3099	2.3751	3.1489	5.1504	3.1755	5.6237	4.662	5.1948	5.3512	4.2945	6.1797	6.7253	5.537	5.5057
P10398	ARAF	A-Raf proto-oncogene, serine/threonine kinase	Oncology_II	NA	NA	NA	NA	NA	NA	NA	NA	NA	NA	NA	NA	NA	NA	NA	NA	NA	NA	NA	NA	NA	NA	NA	NA	NA	NA	NA	NA	NA	NA	NA	NA	NA	NA	NA	NA	NA	NA	NA	NA	NA	NA	NA	NA	NA	NA
P10415	BCL2	BCL2 apoptosis regulator	Oncology_II	2.7165	3.6027	2.5789	4.4531	4.2566	5.7905	1.9242	0.605	2.4753	0.2223	0.0852	1.0388	4.2297	4.4493	1.9029	3.8481	4.4366	4.3469	3.6786	4.1376	3.3182	4.7099	4.686	5.5556	4.6195	3.9423	1.7743	6.8025	3.7617	4.3409	2.7503	2.8834	4.6334	5.838	5.6818	3.2218	4.7579	5.2972	3.2656	1.5654	2.4415	3.7027	3.3928	4.9161	3.4638	1.584
P10451	SPP1	secreted phosphoprotein 1	Cardiometabolic	3.1652	3.0191	1.3492	1.818	1.9801	1.9668	2.8335	1.807	1.8495	1.3477	1.6211	1.8434	-0.1018	0.7984	-0.0857	0.4525	1.9643	2.0594	1.9847	1.937	1.817	1.9333	2.1246	2.045	0.6227	0.9136	0.626	0.5028	0.7205	0.3532	0.243	-0.0455	2.5655	2.602	2.6275	2.6872	2.5727	1.8814	1.6967	1.1435	1.6451	2.0484	1.5958	1.6154	2.0259	2.0288
P10523	SAG	S-antigen visual arrestin	Neurology_II	-0.1598	-0.254	0.7077	-0.7029	-1.3758	1.1903	-0.1372	0.1642	-0.2545	0.5736	-6.9022	-0.4105	0.6142	-0.0391	1.0451	0.1614	-1.1218	-0.4288	-0.8749	0.9083	-0.2643	0.6727	0.111	-0.5866	-1.7568	0.1384	-0.8654	0.3702	-0.3799	-1.7801	-2.6826	0.2923	-0.9512	1.1531	0.9626	-0.0477	1.7127	0.3539	0.019	2.8928	-2.4483	-1.7914	0.8139	-0.2211	0.1438	-0.5867
P10586	PTPRF	protein tyrosine phosphatase receptor type F	Cardiometabolic	0.1322	0.2544	-0.3492	0.8766	1.1105	0.9	1.3717	0.3297	0.3752	-1.2506	0.0276	0.512	0.0731	0.3775	-0.2778	-0.0319	0.3882	0.5519	0.3547	0.2912	-0.0446	-0.0544	0.1878	0.6671	-0.1333	0.4181	-0.1073	0.1836	0.0636	0.0567	0.0166	0.3634	-0.3671	-0.2461	-0.2457	0.5467	-0.0489	0.7828	0.3027	-0.4397	0.9179	0.4394	0.5663	0.6231	0.8212	0.2225
P10599	TXN	thioredoxin	Inflammation_II	1.086	1.3001	1.5525	2.3478	2.2281	3.1256	2.6651	2.3056	2.3423	1.5677	1.93	2.7646	2.6719	2.8517	1.9147	2.2062	3.001	2.7306	0.555	2.4633	2.0827	2.4915	2.3641	3.65	2.5013	2.5181	2.2431	3.5317	3.2888	3.1838	3.1939	2.7407	1.9501	2.0235	1.9677	3.0028	2.14	2.4546	1.9176	2.0982	2.5946	2.5271	2.8928	3.8003	3.8478	2.3175
P10606	COX5B	cytochrome c oxidase subunit 5B	Oncology	1.2866	0.7282	1.405	1.3566	1.1651	1.9013	1.8672	1.4259	1.521	1.114	0.9802	1.7188	1.7832	1.6768	1.1225	1.794	2.2195	2.7174	2.0386	2.3779	2.1885	2.2184	2.1519	2.7212	2.7191	1.8916	2.4141	2.6429	2.4821	1.7873	1.6305	1.7501	2.164	2.4524	2.3547	2.0421	2.0201	2.903	2.4576	1.7295	2.4999	1.9914	2.4379	2.3644	2.0825	1.3973
P10636	MAPT	microtubule associated protein tau	Neurology	-0.7933	-1.8867	0.6072	-2.1458	-0.5549	0.4234	-0.1192	0.8807	0.5965	-1.9594	-0.2552	-0.2408	-0.9603	0.2007	0.24	0.2081	-0.8999	1.7802	1.6071	2.1932	1.6287	2.4163	1.6459	2.1298	0.7256	-0.6014	-2.7455	0.355	-5.1042	0.221	-2.5268	-0.2536	-0.1084	-0.141	1.3216	0.2845	-1.3655	0.976	-1.3805	-0.8787	-5.2447	-0.3988	-1.4649	-4.6622	-0.6051	-0.2463
P10643	C7	complement C7	Inflammation_II	-0.3501	-0.4412	0.0095	0.2893	0.266	0.3174	-0.6236	0.4218	0.5194	-1.8011	0.5135	0.5912	0.1359	0.4303	-2.0565	0.1767	0.6927	0.7861	0.6167	0.5175	-0.9301	0.8688	0.8699	0.6929	-0.8357	-0.9176	-0.6021	0.3005	-0.0329	-1.6374	0.102	0.3331	0.0544	0.2943	0.2541	-1.5743	0.2117	0.9011	0.646	-1.3071	0.969	0.9091	-0.6316	-0.6567	-0.5301	-2.348
P10644	PRKAR1A	protein kinase cAMP-dependent type I regulatory subunit alpha	Cardiometabolic	2.8778	2.819	4.27	4.8533	4.8044	5.0682	4.5926	4.536	4.3304	4.568	3.1943	4.5393	5.206	4.8553	4.6126	3.0937	4.6516	4.9736	0.8153	4.4367	4.7334	2.9924	2.7484	5.4285	5.6229	5.298	4.9916	5.7455	4.9972	5.9485	5.0969	5.4763	3.8446	3.9398	3.8516	4.085	2.6788	5.0581	4.5548	4.3081	4.6142	4.756	5.1291	5.556	4.4679	5.0648
P10645	CHGA	chromogranin A	Cardiometabolic_II	0.541	0.8824	1.2838	4.0997	4.4198	4.9088	3.5264	0.6032	0.8671	-0.6515	1.4352	1.6466	0.9476	1.7039	-0.3685	1.5294	2.1744	2.9771	2.5285	2.3895	0.9765	2.3151	2.3932	2.1339	-0.5773	-0.0939	0.5305	1.7845	1.8428	0.3077	1.8799	2.0385	0.8135	0.3087	0.1946	0.061	0.4067	5.1153	5.1044	2.7159	5.3477	5.139	1.76	1.779	2.0468	0.8988
P10646	TFPI	tissue factor pathway inhibitor	Cardiometabolic	0.3188	0.4604	-0.0274	0.3368	0.3955	0.4143	-1.1122	0.0527	0.0669	-1.9123	0.0179	-0.1132	-0.272	0.2123	-1.4648	0.6189	0.1534	0.5007	0.2121	-0.0748	-1.6388	0.5541	0.8995	0.4016	0.1802	-0.2436	-0.0819	0.1662	-0.1813	-0.2957	-0.0914	0.242	0.427	0.4443	0.4947	-0.8774	0.7925	-0.0505	-0.191	-1.6374	0.1632	-0.0371	0.5233	0.5538	0.5717	-1.0238
P10721	KIT	KIT proto-oncogene, receptor tyrosine kinase	Cardiometabolic	-0.6268	-0.7511	-0.4744	-2.0397	-1.8983	-2.1369	-2.1032	-1.0735	-0.8614	-2.1765	-1.2613	-0.4678	-0.5551	-0.6212	-2.3643	-0.5001	-1.7556	-1.9093	-1.8047	-1.9737	-2.1727	-1.7966	-1.4297	-1.8587	-0.5076	-0.7275	-0.6828	0.3487	0.1349	-1.7311	-0.0632	0.3024	-0.385	-0.6825	-0.5448	-1.5476	-0.0488	-0.7034	-1.1444	-2.6246	-0.9098	-0.8884	-0.646	-0.6014	-0.7254	-2.549
P10746	UROS	uroporphyrinogen III synthase	Neurology_II	-1.8858	1.1098	-0.616	0.851	0.8532	3.7986	3.2007	1.1543	3.4268	0.0602	1.1315	1.195	2.185	2.3729	0.4689	0.3275	2.8392	1.9403	0.8722	1.553	1.9144	1.9744	2.1213	4.6434	3.0159	2.9583	1.2368	2.1628	2.3188	1.5108	1.3002	0.4927	1.6808	3.1804	2.3758	3.3301	2.4435	1.7902	1.1329	0.9874	1.6024	2.9769	3.3128	4.1423	3.6659	1.1408
P10747	CD28	CD28 molecule	Oncology	0.0326	-0.2881	1.1236	0.3519	0.1489	0.4813	-0.5027	1.3117	0.7863	-0.1044	0.7615	0.8107	0.4107	0.781	-0.6034	0.34	1.393	1.4086	1.2481	1.0436	0.8144	1.1651	1.1096	1.5405	0.9043	0.2218	0.2596	0.8119	0.8518	-1.1204	0.8988	1.1771	0.8694	-0.4283	0.6056	0.6092	1.4138	1.2992	0.6241	0.4403	1.3824	1.4238	0.615	0.1999	0.8739	0.3121
P10767	FGF6	fibroblast growth factor 6	Inflammation_II	-0.0272	-0.2674	0.5279	-0.1627	-0.6669	-0.9151	-0.9687	-0.2314	0.1078	-0.1512	-0.5568	0.3312	-0.4918	-0.6797	-0.5951	-0.1804	-0.1818	-0.3266	-0.5787	-0.6862	-0.5179	0.0251	-0.3216	-0.3812	-0.0183	0.2011	-0.2987	2.8037	2.5701	2.906	2.2029	2.5844	0.3635	-0.3529	-0.5728	-1.0809	0.0917	0.5632	0.2396	-0.7962	0.0392	0.1941	-0.2632	-0.7707	-0.1253	-0.483
P10909	CLU	clusterin	Inflammation_II	-1.1177	-0.6625	-0.6777	-0.6649	-0.5874	-0.4032	-1.2094	-0.8688	-0.5942	-1.9611	-0.5997	-0.644	-0.7815	-0.7526	-2.1975	-0.6716	-0.2329	-0.3608	-0.6606	-0.7208	-1.8069	-0.5946	-0.8124	-0.7122	-0.6496	-0.4542	-0.7845	-0.7245	-0.6187	-1.7759	-0.2824	-0.436	-0.4729	-0.7456	-0.4782	-2.1828	-0.3773	-1.1563	-1.3422	-2.4738	-0.7159	-1.2247	-0.4337	-0.4259	-0.1436	-2.3234
P10912	GHR	growth hormone receptor	Inflammation_II	-0.9474	-0.9092	-0.4871	0.0151	0.0803	-0.0839	-0.3567	-1.0841	-0.8891	-0.8766	-1.245	-1.0613	-0.5521	-0.5155	-0.6447	-0.6316	-1.5516	-1.3347	-1.4977	-1.4633	-0.6727	-1.2844	-1.1283	-1.3929	-0.3003	-0.5081	-0.3296	-0.0571	-0.2379	-0.5503	-0.3683	-0.0405	-0.7598	-0.7512	-0.8667	-0.2469	-0.7702	-1.2493	-1.0866	-0.9184	-1.073	-1.1264	-0.817	-0.6728	-0.8589	-0.2605
P11137	MAP2	microtubule associated protein 2	Neurology_II	0.4234	0.3076	0.459	1.2478	1.1815	1.3951	1.2772	1.6767	1.34	0.998	0.5306	0.6784	1.0463	1.2525	0.7499	0.3665	1.3627	1.0763	0.1759	0.8778	0.902	0.6448	0.5509	1.5246	1.6309	0.9369	0.9107	0.5215	0.2426	0.5699	0.0743	0.0292	0.732	0.659	0.6466	0.8419	0.4246	0.7191	0.7649	0.7885	1.1159	0.7075	1.1771	1.3374	0.924	0.7278
P11215	ITGAM	integrin subunit alpha M	Neurology	-0.6811	-0.1058	-0.4021	-0.8021	-0.7489	-0.6652	-1.0126	-1.3618	-1.4777	-1.8275	-1.2349	-1.1162	0.0228	-0.0643	-0.778	1.0148	-0.5908	-1.1919	-0.8611	-1.0717	-1.4681	1.558	1.189	-0.7968	-1.224	-0.9959	-0.879	0.3561	0.0923	-1.6461	0.226	0.4078	-1.452	-1.881	-1.104	-1.9604	-0.0761	0.0187	-0.5159	-0.5833	0.2356	-0.21	0.0325	0.2044	0.7302	-1.0093
P11226	MBL2	mannose binding lectin 2	Inflammation_II	2.7011	3.0277	-2.1176	-3.4689	-3.5097	-4.6558	-4.0332	-1.1298	-0.9049	-2.9241	-0.9567	-0.9541	-4.0889	-2.2624	-3.954	-3.1813	1.1143	1.0797	0.9244	0.8168	-0.87	0.7322	0.9837	0.8741	-0.0314	-0.0744	0.0661	1.2678	0.8929	-0.2772	1.1907	1.3939	1.9455	1.8848	1.7978	0.2224	2.1597	0.1577	0.1589	-1.0532	1.1386	0.1275	0.5115	0.5504	0.856	-1.0966
P11229	CHRM1	cholinergic receptor muscarinic 1	Neurology_II	-1.7333	-1.7249	-0.6195	-1.5639	-1.2328	-2.0288	-1.6956	-1.9472	-1.887	-2.2664	-1.3749	-1.6044	-1.5843	-1.9959	-0.6223	-1.6106	-0.9814	-0.8077	-1.5913	-1.3498	-1.2449	-1.4221	0.0276	-1.3142	-1.6778	-0.9329	-2.4286	-3.2782	-1.7494	-1.982	-0.3638	-2.2958	-0.8974	-0.409	-1.1801	-2.1035	-1.2902	-1.5787	-2.2611	-0.6945	-2.5671	-1.6049	-1.3325	-1.1379	-0.933	-1.5986
P11234	RALB	RAS like proto-oncogene B	Inflammation_II	3.6543	4.0632	4.6424	5.1248	4.6858	4.6406	4.5775	5.1677	4.5227	3.727	4.3284	5.2905	5.4872	5.8613	3.0649	4.0445	6.2225	5.6304	2.0057	5.5145	4.4661	5.3219	5.1235	5.9161	5.7299	5.6876	5.9249	5.9809	5.513	3.2168	5.0155	5.0033	4.8075	4.4695	4.6761	4.6997	4.2809	5.3282	5.0453	5.3336	5.4317	5.3113	5.0322	5.5646	5.5539	3.104
P11274	BCR	BCR activator of RhoGEF and GTPase	Inflammation	3.5032	3.2845	4.7839	5.4575	5.7884	6.6078	6.0727	5.4763	5.3434	5.2587	4.2819	5.4879	6.422	6.8117	6.3737	4.6478	6.7359	6.1081	1.3451	6.4388	6.408	4.9342	4.8628	6.8438	5.1769	5.8015	5.4495	7.2711	6.5321	6.9178	5.8665	5.8889	4.4089	5.0231	5.1309	6.1925	4.4734	6.2293	5.5788	5.9261	6.4353	5.7353	5.9349	6.6739	6.2955	5.8367
P11279	LAMP1	lysosomal associated membrane protein 1	Cardiometabolic_II	-0.0219	-0.1104	0.0908	0.0684	-0.2948	0.3292	1.486	0.104	-0.4814	-0.5061	0.2643	0.5171	0.4307	0.6715	-2.092	0.0512	0.515	0.6399	-0.2798	0.1711	-0.9527	0.7784	0.7247	0.5593	0.9741	0.5162	0.1885	0.5975	0.4828	-0.0432	0.7481	0.556	0.1929	-0.0575	-0.0555	-0.9933	0.1943	0.427	-0.3951	-0.186	0.9549	-0.073	0.1877	0.2206	0.0868	-0.4947
P11310	ACADM	acyl-CoA dehydrogenase medium chain	Oncology_II	-1.5576	-3.1519	-2.0547	-0.1143	-1.6664	-0.7537	0.0273	-0.6914	-2.7578	-2.0869	-3.404	-0.6643	-0.8377	0.517	-1.652	-0.2249	-1.2617	0.4825	-1.5398	-1.0949	-1.4746	-1.4282	-1.3967	-1.1041	-0.781	0.35	-0.1242	-1.4587	-0.7005	-0.3926	-0.8631	-0.6975	0.335	-3.3598	-1.2256	-3.1917	-1.8222	0.6593	-0.5395	-1.6782	-0.1127	-1.2332	-0.0314	-1.2944	-0.7489	-1.7476
P11387	TOP1	DNA topoisomerase I	Oncology_II	0.9717	1.0751	-0.907	0.2761	0.2317	0.1551	-0.2748	-0.7192	-0.5286	-2.4938	-1.3339	-0.7929	1.5156	1.5482	-0.8155	1.4646	0.7191	0.8863	0.8781	0.6601	-0.6351	0.5807	0.7066	0.6891	-1.9216	-1.8369	-1.4896	-3.0707	-2.7732	-2.9577	-3.0671	-2.8893	-0.5278	-0.6756	-0.6235	-1.5435	-0.2499	-2.0543	-2.2223	-3.0242	-1.7121	-1.8633	-0.7033	-0.8095	-0.9739	-2.4178
P11464	PSG1	pregnancy specific beta-1-glycoprotein 1	Neurology	NA	NA	NA	NA	NA	NA	NA	NA	NA	NA	NA	NA	NA	NA	NA	NA	NA	NA	NA	NA	NA	NA	NA	NA	NA	NA	NA	NA	NA	NA	NA	NA	NA	NA	NA	NA	NA	NA	NA	NA	NA	NA	NA	NA	NA	NA
P11487	FGF3	fibroblast growth factor 3	Inflammation_II	NA	NA	NA	NA	NA	NA	NA	NA	NA	NA	NA	NA	NA	NA	NA	NA	NA	NA	NA	NA	NA	NA	NA	NA	NA	NA	NA	NA	NA	NA	NA	NA	NA	NA	NA	NA	NA	NA	NA	NA	NA	NA	NA	NA	NA	NA
P11532	DMD	dystrophin	Cardiometabolic_II	1.9879	2.0858	3.5304	5.333	5.157	5.2214	4.6085	3.9484	3.4679	3.4987	2.5291	3.4175	5.2499	4.5334	3.721	2.5905	4.1845	5.0779	1.0796	3.8857	3.6362	2.2153	2.1003	5.3711	5.5	4.3971	4.5234	6.1276	5.012	6.0942	5.3971	6.0219	2.9005	2.7822	2.8447	2.1923	1.486	5.1934	4.0607	3.4698	3.9869	4.4091	5.0474	5.3836	3.7855	4.1387
P11684	SCGB1A1	secretoglobin family 1A member 1	Inflammation	-0.2987	-0.2904	1.0211	0.616	0.7528	0.9976	0.8432	0.6468	0.4181	-0.2289	0.2015	0.1804	-0.0127	0.4951	-0.1998	0.183	1.0429	0.8196	0.6588	0.5341	0.5638	1.0198	1.1389	1.3095	0.2445	0.9159	0.582	0.8118	-0.0198	0.2395	0.2124	0.7243	-0.461	-1.7551	-2.0078	0.2288	-0.2103	0.9861	1.2539	0.5097	1.0173	1.1108	0.1465	0.3795	0.4836	0.334
P11717	IGF2R	insulin like growth factor 2 receptor	Neurology	0.3795	0.566	0.1471	0.3692	0.5826	0.4321	-0.209	0.1224	0.1098	-1.7077	-0.0292	-0.1929	0.2262	0.6614	-1.8122	0.3004	0.4179	0.4187	0.4594	0.2458	-1.2456	0.4399	0.7004	0.7472	-0.044	-0.275	-0.3232	0.3311	0.2964	-1.7824	0.1055	0.3309	-0.2535	-0.2153	-0.221	-1.595	0.2992	0.0665	0.0711	-1.7422	0.2778	0.2397	0.3424	0.4428	0.4311	-1.4571
P12004	PCNA	proliferating cell nuclear antigen	Oncology_II	-0.1528	-0.3582	2.1007	0.3364	0.5816	1.1299	-0.8797	-0.406	0.5281	-0.562	-0.8588	-0.6764	1.0836	1.133	-0.2208	1.019	0.2949	0.1219	-0.6168	0.2894	-0.9904	0.0184	0.4297	0.3026	3.4385	2.9953	2.8167	1.7194	1.5793	-0.0448	0.5748	0.7217	0.2814	1.1416	0.4935	-0.4607	0.9873	-0.0783	0.122	-0.9687	0.1023	-0.4155	0.3113	0.5948	-0.4052	0.0311
P12034	FGF5	fibroblast growth factor 5	Inflammation	0.3518	0.4792	0.6521	-0.0262	0.1829	0.0464	-0.4406	0.0986	0.4229	-0.2661	-0.065	0.1812	1.2695	1.2991	0.6348	1.1181	1.1396	1.2814	1.275	1.2502	0.2764	0.9278	1.1017	0.9637	0.4294	0.8246	0.3778	1.4505	1.1845	1.917	0.8663	1.5927	-0.0949	0.0923	0.297	-0.2585	-0.0553	0.3305	-0.0807	-0.522	0.3591	0.9335	0.9442	0.9526	1.0176	0.5837
P12081	HARS1	histidyl-tRNA synthetase 1	Neurology	1.8573	1.5941	2.4959	3.6496	3.55	4.3316	3.4729	3.5739	3.5328	1.6252	2.1965	3.5541	3.9896	4.2686	2.819	2.5673	4.2507	4.0046	0.175	3.8232	2.9197	2.8933	2.8581	5.2181	4.2589	3.8339	3.3055	5.0676	4.3027	4.1365	3.9266	4.1835	2.2258	2.4898	2.2571	2.6199	2.3079	3.822	3.2703	2.2204	3.7394	3.6068	4.154	4.8742	4.3439	2.9748
P12104	FABP2	fatty acid binding protein 2	Cardiometabolic	-0.6482	-0.905	0.2088	0.2452	0.4947	0.3341	0.5255	-1.3382	-1.1017	-0.3042	-1.4599	-1.2403	-0.4476	-1.0164	0.1774	-0.8231	-0.6102	0.3438	0.336	0.3055	-0.4161	-0.0592	0.0512	0.4761	-0.907	-0.1736	-0.8426	0.3596	-0.4433	-0.5256	-0.9936	-0.6235	-1.2631	-1.5208	-1.626	-1.5672	-1.3226	1.3343	-0.1008	-0.9628	-0.5926	-0.111	-0.8919	-0.8842	0.5103	1.2408
P12111	COL6A3	collagen type VI alpha 3 chain	Cardiometabolic	0.6135	0.6918	0.0234	0.1051	0.2813	0.2133	-0.1984	0.0966	0.1119	-1.2705	-0.1898	0.0758	-0.2335	-0.1062	-1.2935	-0.161	0.2648	0.6049	0.2727	0.2769	-0.0495	0.4072	0.6195	0.7244	0.0246	-0.2192	0.0129	0.339	0.0272	-0.6788	-0.0286	0.2522	0.6674	-0.6777	-0.7082	-0.3752	0.4542	1.0602	0.9073	-0.1829	0.9771	1.0365	-0.0203	0.0222	0.6694	-0.38
P12270	TPR	translocated promoter region, nuclear basket protein	Cardiometabolic_II	0.8304	1.4355	0.9339	4.2653	3.4079	6.6334	1.693	1.9867	3.1081	-0.5567	1.6111	1.5534	2.6382	4.0585	1.1644	4.1006	2.6448	1.7825	0.9282	1.3362	1.9108	2.6833	2.721	4.7573	4.3037	3.0473	0.4223	5.6736	3.4285	3.32	3.6888	2.0907	3.2713	4.1983	4.3967	2.8309	3.5443	5.0959	2.0443	1.3226	1.1846	2.9465	1.743	6.2677	3.6891	1.1436
P12277	CKB	creatine kinase B	Cardiometabolic_II	0.5435	0.4276	0.376	0.0984	0.3339	0.4403	0.4088	1.2378	1.2864	-0.5498	1.5441	1.6203	-0.4832	-0.3086	-0.8697	-0.6627	1.3837	1.4607	0.5467	0.9198	0.0797	0.9274	0.901	1.5271	-0.1917	-0.0522	-0.2883	0.3392	0.4176	-0.0405	0.8092	0.8971	1.4754	0.8583	0.6319	1.3352	1.4652	1.9058	1.6452	1.3742	2.2147	1.6359	0.9809	0.9337	1.3037	0.779
P12318	FCGR2A	Fc gamma receptor IIa	Cardiometabolic	-3.6095	-3.465	0.3374	-1.2824	-1.0825	-1.2512	-2.1284	0.4196	0.0446	-2.5798	0.0854	-0.0408	-0.2491	0.1044	-2.6665	-0.1294	-0.0517	0.2593	-0.3405	-0.2772	-1.6212	-0.0085	0.1334	0.2124	0.2938	-0.1905	0.1028	0.6286	0.373	-1.993	0.1229	0.5304	0.2218	-0.2144	-0.251	-1.6073	0.8475	1.0462	0.7268	-1.4991	1.154	1.1042	-0.0033	-0.0084	-0.061	-2.5658
P12319	FCER1A	Fc epsilon receptor Ia	Neurology_II	-0.9437	-0.3183	-0.9571	0.0942	-0.1541	-0.2585	-0.2547	-0.6855	-0.6998	-1.0373	-0.757	-0.1494	-0.7656	-0.4707	-0.7733	-0.2919	-0.3285	-0.3411	-0.2837	-0.49	-0.6875	-0.1902	-0.2372	-0.0952	-0.984	-0.781	-0.8023	-0.1263	-0.378	-0.6189	-0.6102	-0.2461	-0.8586	-0.6152	-0.8546	-0.6548	-0.3254	0.0713	-0.0377	-0.1713	-0.1763	-0.1246	-0.4503	0.0878	-0.1402	-1.0277
P12429	ANXA3	annexin A3	Neurology	1.0005	2.3951	2.3028	3.2698	2.8632	4.0761	2.7686	2.5964	2.737	1.4728	2.3317	2.62	3.2816	3.1939	3.4874	3.8274	3.0157	3.0386	-0.8974	2.916	2.4402	3.923	3.8932	3.885	3.5896	2.7476	2.5829	3.8123	3.6755	3.401	4.1752	3.3912	2.3149	3.5266	3.8324	2.8421	3.698	3.7898	2.4647	3.9611	3.5153	3.0503	3.7185	4.4318	4.326	3.5992
P12532	CKMT1A_CKMT1B	creatine kinase, mitochondrial 1	Inflammation	2.1993	2.229	2.5916	2.4528	2.2292	0.9826	0.3893	1.1396	1.1307	-0.9666	0.6954	1.1283	2.0264	1.6438	-1.304	1.8199	0.5133	2.2301	1.4835	0.4519	-1.3489	0.737	1.0069	0.8865	2.0085	1.4149	1.2458	0.6475	0.7186	-2.9361	0.4826	0.8555	0.8534	0.7319	0.8662	-1.6628	-0.2836	1.9003	1.5192	0.1854	1.7307	1.8266	1.8014	1.6469	2.0693	0.2341
P12544	GZMA	granzyme A	Inflammation	0.5977	0.3908	1.1065	1.959	1.9081	2.4081	1.8532	1.9184	2.1502	0.1375	1.2437	0.9576	1.6835	3.2375	0.7263	1.6618	1.4123	0.8724	0.4419	0.645	-0.0529	0.6222	0.7728	3.1756	1.5974	1.3413	-0.0659	2.9962	3.2247	1.0927	1.3482	1.9043	1.8595	1.4807	1.3628	1.3099	1.8918	2.6788	1.5124	0.9998	1.1031	1.6049	0.7831	2.0949	2.5368	0.3733
P12644	BMP4	bone morphogenetic protein 4	Neurology	-2.9123	-2.9063	-3.2846	-3.4037	-3.2051	-4.0118	-3.39	-3.1419	-3.0617	-4.5096	-3.3045	-3.5127	-2.9066	-2.7316	-4.2718	-3.687	-2.7878	-2.7857	-2.9619	-3.551	-4.1846	-3.7155	-3.7574	-3.8716	-3.3586	-3.3624	-3.0854	-3.5873	-3.3	-4.7137	-3.6984	-3.0865	-4.0274	-4.2304	-4.453	-4.3824	-3.7118	-3.5971	-2.8909	-3.162	-3.1464	-2.512	-3.2753	-3.9725	-3.3095	-4.0008
P12724	RNASE3	ribonuclease A family member 3	Cardiometabolic	-1.9151	4.9645	0.0757	5.2158	2.0181	6.6535	0.3214	0.5664	4.1527	-1.8646	3.6299	1.0971	2.5051	2.5362	3.5257	7.6957	1.5733	4.5061	-0.299	2.5528	0.3724	6.6056	6.7624	4.8471	5.3085	1.4608	-1.8323	6.0944	4.4164	3.4607	7.2218	2.5581	-2.0531	2.1618	3.2486	-2.5021	5.4202	6.4634	3.3176	4.4988	5.4207	3.932	0.9953	6.9648	6.3761	0.2162
P12821	ACE	angiotensin I converting enzyme	Inflammation_II	0.3684	-0.3131	0.1259	-0.2915	-0.1079	-0.7274	-1.0542	0.0929	-0.2392	-1.6346	-0.1494	-0.1531	0.4839	0.6961	-1.0164	0.4628	-0.3784	-0.3892	-0.5511	-0.3057	-1.6725	-0.1804	-0.2627	-0.2461	0.034	-0.0427	-0.2097	0.0275	0.0752	-1.9544	-0.3729	0.0415	-0.6444	-0.6986	-1.003	-1.5953	0.0685	0.1761	-0.2235	-1.2426	0.1361	0.1467	-0.4254	-0.0288	-0.082	-1.6482
P12829	MYL4	myosin light chain 4	Cardiometabolic_II	-2.2608	-1.7735	-1.4893	-0.716	-0.383	3.1323	2.0684	-1.5872	2.5621	-0.5595	-1.1048	-0.4628	0.0466	0.1302	-2.0923	-0.7785	1.2088	-1.6443	-1.8577	-1.3781	-0.2702	0.8525	1.4776	3.1941	2.0449	1.859	0.5089	0.2755	-0.3162	-1.1115	-0.9881	-1.6159	0.542	1.7544	1.5494	2.9663	1.5674	1.7167	-0.8103	-0.8755	-0.3438	2.4686	-1.1606	1.715	1.9544	-1.2598
P12830	CDH1	cadherin 1	Cardiometabolic	-0.0552	0.1288	1.1518	0.8872	1.0086	0.7367	0.7814	0.872	0.8041	-0.8025	0.4837	0.596	0.2692	0.6212	-0.9628	0.1972	0.947	0.6998	0.7868	0.6334	-0.1258	0.8729	1.0162	0.9506	0.3518	0.3677	0.3514	0.839	0.7411	-0.592	0.3318	0.8491	0.1931	0.0654	0.1025	-0.4278	0.3045	1.2609	1.0323	-0.4519	1.2546	1.1942	0.772	0.7413	1.2809	0.0252
P12872	MLN	motilin	Inflammation	2.8214	2.2163	3.0262	3.0081	3.4803	2.6258	1.3304	2.6438	1.9099	1.9232	0.9791	1.3432	3.0635	2.2269	2.028	3.532	2.7405	4.0806	3.1575	3.804	2.1779	2.5215	2.5308	2.8492	1.7504	3.5171	2.549	3.6271	3.2491	3.2532	2.2323	3.4881	1.7252	-0.5367	-0.3719	0.2021	1.7275	-0.1261	0.0973	-0.066	0.0008	-0.2057	3.6279	3.4066	3.9306	3.8987
P12931	SRC	SRC proto-oncogene, non-receptor tyrosine kinase	Oncology	5.0849	5.0957	6.5242	6.8916	7.0871	7.0767	6.8288	7.1034	6.9201	5.7542	5.5196	6.8952	7.506	7.3781	6.7719	5.4748	7.1001	7.1851	1.9206	6.9321	6.7848	5.6449	5.2996	7.464	7.7104	7.2533	7.1421	7.7644	7.7024	7.5174	7.4989	7.4782	6.1073	5.6355	5.2485	6.152	5.6523	6.8204	6.4217	5.9641	6.8636	6.4676	7.5046	7.6661	7.4967	6.3985
P12955	PEPD	peptidase D	Inflammation_II	-0.0517	-0.0535	-0.0945	-0.0145	0.2146	0.0178	-0.7008	0.4392	0.3692	-2.2254	0.2711	0.7294	-0.0279	0.2912	-1.907	0.1472	-0.1553	-0.064	-0.6596	-0.2807	-1.6169	-0.1657	-0.0055	-0.0977	0.0653	-0.0944	-0.2883	0.5674	0.4505	-1.1649	0.3073	0.6122	0.2901	0.5174	0.305	-0.8016	0.5346	0.1276	-0.2468	-1.5932	0.2901	-0.0222	0.0463	0.339	0.3697	-1.6045
P13051	UNG	uracil DNA glycosylase	Oncology_II	1.4743	1.377	1.2031	2.3149	2.1303	3.5007	1.5264	1.8158	2.3194	2.004	1.4955	1.8321	1.8121	2.227	1.5084	1.3581	2.3277	2.1166	1.5058	2.0459	1.8959	2.4771	2.0599	3.1592	2.7731	1.9019	1.3097	4.398	2.8619	2.5227	1.8991	1.9868	1.6834	2.1195	2.1322	1.9072	2.3755	2.4568	1.9033	2.0759	1.8655	1.5661	2.5509	3.1117	2.8553	2.0624
P13224	GP1BB	glycoprotein Ib platelet subunit beta	Cardiometabolic_II	3.3588	4.0502	4.2127	5.0577	4.8927	4.9036	4.0277	3.9985	4.0526	3.2722	3.5836	4.636	5.7199	5.7329	5.2407	4.9969	5.2421	5.6953	1.6062	4.8049	4.9417	4.698	4.5288	5.341	5.4239	5.7288	5.5974	5.8053	5.9007	5.222	5.2997	5.8639	4.9059	3.3528	3.5342	4.4912	4.8218	5.0471	4.6356	4.4201	5.5949	4.8217	6.1271	5.8127	5.8024	4.3777
P13232	IL7	interleukin 7	Inflammation	1.8796	1.2715	2.4141	2.6972	3.1212	2.9166	2.8272	3.2735	2.6409	2.0433	1.7505	2.986	3.4456	3.5382	2.3939	2.1114	3.1681	3.3154	1.1311	3.3903	2.936	3.4798	3.5524	3.7442	3.2396	3.4176	3.4537	3.5233	3.4266	3.4104	3.0454	3.4749	1.5988	1.2089	1.2818	1.7008	1.2797	3.4831	2.8764	2.7729	3.795	3.0062	3.6159	4.0074	3.1976	2.4128
P13236	CCL4	C-C motif chemokine ligand 4	Inflammation	0.2692	-0.2667	1.1901	0.6776	0.4038	0.4083	1.8792	1.1769	0.7198	-0.3631	0.6519	0.6934	-0.0925	0.6499	-0.3144	0.5796	0.9023	1.232	0.3629	0.3887	0.2727	1.0726	1.1438	1.2415	0.1293	-0.4449	0.0805	2.4608	1.9271	1.9347	1.8849	1.9928	0.158	-0.4192	-0.4711	-0.1219	1.1815	1.6022	1.1235	-0.0218	1.118	1.127	0.7175	1.1989	1.5399	0.217
P13284	IFI30	IFI30 lysosomal thiol reductase	Oncology_II	0.6567	0.6181	0.4258	1.2195	1.0615	2.0433	0.8679	1.4953	1.2376	0.1226	1.215	0.1289	0.4666	1.6068	0.695	1.8333	0.3691	0.7827	0.5833	0.3735	-0.0101	0.8037	1.0247	1.3187	1.2473	0.2058	-0.4136	1.9076	1.7233	0.8633	1.7098	0.5187	1.4567	1.8661	1.8999	1.3493	1.8643	1.9095	0.8058	0.079	0.4086	0.837	0.4177	2.0304	1.6433	0.478
P13385	TDGF1	teratocarcinoma-derived growth factor 1	Neurology	4.2257	3.5065	2.9784	0.2833	0.5587	-0.2617	-0.4096	0.0833	-0.1614	-1.6808	-0.1108	-1.4874	-1.1498	-1.4276	-2.2626	-1.1745	3.9134	4.6077	4.062	4.4867	2.7414	3.8294	4.1326	4.4031	4.3506	4.869	3.7934	-1.0391	-0.7998	-1.4514	-1.9762	-0.4362	0.0706	0.7544	-0.2975	-0.6278	0.9941	1.094	0.8345	-0.6831	1.227	1.3596	3.394	3.2504	3.7508	2.8616
P13473	LAMP2	lysosomal associated membrane protein 2	Neurology	0.1793	0.0098	-0.143	-0.5898	-0.1444	-0.3526	-1.4423	-0.154	-0.2417	-1.9634	-0.411	-0.0698	-0.372	-0.32	-1.9216	-0.5056	0.0634	-0.2005	-0.3257	0.0272	-1.2317	-0.2247	-0.2312	0.1016	0.1477	-0.2086	-0.073	0.4824	0.3549	-1.0057	0.1883	0.4036	-0.0309	-0.0077	-0.005	-1.3588	0.1616	-0.3515	-0.7202	-1.7064	-0.2508	-0.4835	0.3016	0.3163	0.0652	-1.3029
P13500	CCL2	C-C motif chemokine ligand 2	Neurology	-0.3962	0.0798	0.6098	0.04	0.1746	0.7288	3.5294	0.5919	0.769	-0.0834	-0.1146	-0.0347	-0.2291	0.109	-0.9013	-0.5258	0.7495	0.3342	0.1205	0.0154	0.5693	1.557	1.3374	0.8722	0.2174	0.4995	0.8651	0.2542	-0.11	-0.8379	-0.2889	0.4008	1.0204	0.1547	0.117	0.6356	1.3361	0.5474	0.4712	0.1126	0.7922	0.7339	-0.1152	0.08	1.5301	0.0131
P13501	CCL5	C-C motif chemokine ligand 5	Cardiometabolic	1.7315	1.7699	2.8619	3.3769	2.8459	3.1499	2.7639	3.4869	2.8181	2.1155	1.88	3.583	4.133	4.0623	2.5497	3.291	4.3568	5.5735	1.9166	4.5151	3.5101	4.7271	5.0256	5.1089	5.28	4.1095	5.1173	5.1289	4.6749	5.0548	4.1453	5.0031	3.0612	1.268	1.8165	3.9172	3.4872	3.8643	2.8217	2.6377	3.8836	3.2321	3.6707	4.0367	3.5562	2.7375
P13521	SCG2	secretogranin II	Oncology	0.1515	0.2124	0.4843	-0.1324	-0.0164	0.0762	-0.077	0.2347	0.5287	0.2742	0.2468	0.6542	0.5046	0.432	0.1957	0.5416	0.6788	0.7619	0.3599	0.7042	0.8894	0.3522	0.4134	0.3596	0.1043	0.405	0.5177	0.2798	0.5522	0.4866	0.1602	0.7429	0.3787	0.3246	0.2982	0.72	0.1486	0.703	0.9011	0.0889	0.5278	0.9969	0.4862	0.1037	0.4237	0.6818
P13591	NCAM1	neural cell adhesion molecule 1	Cardiometabolic	-0.0694	-0.0145	-0.078	-0.0524	0.1528	-0.0104	-1.601	-0.6151	-0.5663	-3.6751	-0.7099	-0.4616	-0.3195	0.1673	-2.8513	-0.0516	-1.0491	-1.058	-1.3091	-1.756	-3.1397	-1.2634	-0.9822	-1.1002	-0.2469	-0.8098	-0.7092	-0.5988	-0.949	-3.514	-0.7541	-0.3919	-1.2488	-1.1755	-1.2035	-3.1681	-0.884	-0.4839	-0.9258	-3.3096	-0.7194	-0.8869	0.2307	0.315	-0.1622	-2.9095
P13598	ICAM2	intercellular adhesion molecule 2	Cardiometabolic	0.3176	0.2251	-0.1249	0.0009	0.4	-0.0141	0.2022	0.424	0.3565	-1.1404	0.245	0.5149	-0.5446	-0.1193	-1.4247	-0.3809	0.3388	0.4518	0.1203	0.3395	-0.5885	0.5928	0.5094	0.566	0.4079	0.6095	0.1749	-0.0822	-0.0498	-1.295	-0.2562	0.1317	-0.4199	-0.8036	-0.813	-0.9537	0.362	1.1423	1.0081	-0.2861	1.4252	1.1578	0.0311	0.0826	0.1633	-0.9978
P13611	VCAN	versican	Neurology	0.7519	0.5611	0.3045	0.5758	0.751	0.725	0.6977	1.0063	0.6819	-1.2866	0.713	0.4843	-0.5694	-0.0906	-1.0257	-0.309	0.8803	0.3512	0.3651	0.4302	0.3538	0.5018	0.6335	0.6934	0.4527	0.306	0.3044	0.3316	0.3334	-0.9121	0.1863	0.5204	0.3125	0.2933	0.3332	-0.2752	0.2257	0.5879	0.4076	-0.498	0.5487	0.5482	0.0867	0.0994	0.5977	-0.9085
P13647	KRT5	keratin 5	Neurology	2.4554	0.763	0.5047	0.6433	0.9494	-0.1979	1.2414	1.9417	0.5302	0.2454	1.0796	-0.5079	0.887	0.6722	0.5064	0.7174	1.4256	1.2523	1.3494	1.2879	0.2872	1.6088	1.46	0.6356	1.508	1.3712	0.6851	-0.8276	-1.0046	-0.5375	0.1063	0.1114	0.0542	-0.0009	-0.362	-0.7222	0.2729	-0.8539	0.322	-0.0799	0.2122	-0.3495	0.2078	0.3	1.0675	0.6685
P13667	PDIA4	protein disulfide isomerase family A member 4	Cardiometabolic_II	2.0106	2.2807	2.6514	3.2127	3.3088	3.5146	3.2852	3.3882	2.9798	2.6437	2.4839	3.6562	3.7419	3.6645	2.6138	2.4207	4.1032	5.023	0.8164	3.9932	3.5945	3.5543	3.3726	5.0867	4.4307	3.7871	4.6839	4.2183	3.9717	4.197	3.5727	4.3886	3.5645	2.7122	2.8602	3.7109	3.1037	4.0293	3.084	3.0626	4.0448	2.9485	4.062	4.4303	3.8459	2.926
P13686	ACP5	acid phosphatase 5, tartrate resistant	Cardiometabolic	1.1005	0.6797	0.1124	0.4418	0.5022	0.6052	-0.4788	0.6475	0.3087	-1.8628	0.2882	0.3461	-0.2854	0.4709	-1.6839	0.0199	0.7664	1.2522	1.0342	0.9045	-0.8855	0.5027	0.7574	1.1678	0.5715	0.3238	0.2767	0.4386	0.1816	-1.7266	0.1198	0.236	1.0916	1.1674	1.0317	-0.5672	1.4468	-0.0562	-0.0061	-2.03	0.2678	-0.1472	1.0971	1.2061	1.0044	-0.9398
P13688	CEACAM1	CEA cell adhesion molecule 1	Oncology	1.0895	0.8312	0.1751	-0.5227	-0.2547	-0.2243	-0.9299	0.469	0.1408	-1.9652	0.1311	0.1695	-0.137	0.3094	-1.8743	0.0074	0.7577	0.6763	0.7989	0.8064	-0.6021	0.9837	1.0624	0.8078	-0.0484	0.0918	0.0344	0.5628	0.4547	-1.6702	0.3791	0.5603	0.7182	0.9995	1.069	-0.5611	1.1436	0.2731	-0.2096	-1.921	0.489	0.3831	0.2765	0.3547	0.3917	-1.7214
P13693	TPT1	tumor protein, translationally-controlled 1	Inflammation	0.2657	-0.9615	-0.221	0.03	0.5364	0.1116	-0.9323	-0.7487	0.5339	-2.9053	-1.5907	-0.4814	0.0256	0.6731	-2.5371	0.3835	-0.4712	0.601	0.0385	0.7368	-1.0761	-1.0279	-0.642	0.7613	0.5933	0.3652	-0.5726	1.5835	0.8334	-0.3543	0.5442	0.6677	0.8859	0.3869	0.0715	-1.0726	1.2496	0.9776	-0.4649	-1.7999	0.2008	-0.3088	0.5095	0.8576	0.4075	-1.2142
P13725	OSM	oncostatin M	Inflammation	0.5275	4.5109	3.2317	2.121	2.8987	3.1253	5.4402	0.0261	0.2097	0.973	3.2922	1.3368	0.6643	0.4756	4.1576	4.9727	3.6043	3.6496	2.2101	3.2197	3.3037	6.1726	6.1027	2.9872	2.2448	0.9858	2.207	1.4014	2.2347	1.7821	4.6827	2.1798	1.9692	1.192	1.6512	2.3525	4.821	2.8103	2.3036	4.3187	3.525	2.3581	4.4522	5.4535	5.8685	3.567
P13726	F3	coagulation factor III, tissue factor	Oncology	-0.6515	-0.6021	-0.4433	0.3294	0.2915	0.3519	-0.2818	0.1695	0.2111	-1.4303	-0.4338	0.2297	-0.3697	-0.3072	-1.7751	-0.3576	-0.3452	-0.0986	-0.4045	-0.2805	-1.1282	-0.4127	-0.2047	-0.0853	0.0483	-0.5105	-0.797	0.1263	0.1427	-1.2043	-0.0617	0.4289	-0.5774	-0.453	-0.4951	-1.6901	-0.552	1.1458	0.7363	-0.6945	0.9696	1.1963	0.6933	0.6191	0.6042	-0.4923
P13727	PRG2	proteoglycan 2, pro eosinophil major basic protein	Cardiometabolic_II	1.2002	1.4894	1.2643	0.1242	0.1287	-0.2211	-0.29	3.1913	3.2757	1.2394	2.5923	3.1705	1.5706	1.2823	0.2703	1.8423	2.9969	2.9464	2.7385	2.6027	1.5043	2.7364	2.9799	2.7104	-0.2121	0.4364	0.6847	3.0637	2.4219	1.4229	2	2.0987	0.8963	1.0407	1.0951	0.4475	1.7323	3.1062	2.8928	1.1443	2.9976	2.7865	1.4229	1.52	2.9217	0.215
P13747	HLA-E	major histocompatibility complex, class I, E	Inflammation	0.8588	0.122	0.9772	1.0798	1.207	0.5714	1.1944	1.1734	0.8927	0.7669	0.2767	0.3747	1.996	1.9428	1.1555	2.128	0.796	1.2593	1.0919	1.2348	0.9723	0.7943	0.9902	0.728	0.5953	0.4002	0.6291	0.8107	0.3802	0.679	0.4465	0.4973	0.2804	0.2761	0.3616	0.9647	0.5873	1.2204	1.3172	0.7639	1.3438	1.8252	0.2648	0.0701	0.7609	1.3216
P13796	LCP1	lymphocyte cytosolic protein 1	Cardiometabolic_II	-0.6438	-0.2084	-0.1147	0.5322	0.989	1.2556	-0.1968	0.3921	0.2494	-2.6638	0.266	0.3368	0.3216	0.9531	-1.2275	0.9607	-0.0289	0.3289	-0.3034	1.1176	-2.5977	0.5938	0.6201	0.986	0.2166	0.2667	-0.3714	1.9606	1.6462	0.0477	1.2609	1.2442	0.8466	0.6757	0.5565	-0.6495	1.7215	1.407	0.9318	-0.0193	1.0647	1.2485	0.4062	0.9762	1.1091	-1.2174
P13807	GYS1	glycogen synthase 1	Cardiometabolic	1.177	3.0957	2.9263	2.93	2.8388	3.2014	5.1359	3.4746	3.1041	4.0962	3.8958	4.3311	5.0106	3.2076	4.6904	5.1201	3.3563	6.4062	0.0099	5.7043	4.4027	4.747	4.6886	3.5851	3.4751	3.1152	3.9872	4.818	6.0036	5.6252	5.1002	5.6654	3.4439	1.6006	1.5188	2.7759	3.4557	2.8896	2.0685	5.8403	6.184	3.2583	6.5272	6.4534	4.5738	3.3536
P13861	PRKAR2A	protein kinase cAMP-dependent type II regulatory subunit alpha	Neurology_II	3.1924	3.1682	3.3402	4.1437	3.8661	4.5411	4.3981	4.0358	4.1426	3.11	3.1187	3.8275	4.3344	4.0766	3.9722	3.6428	3.7429	3.8332	0.9756	3.4917	3.6427	3.3569	3.3987	4.2687	4.6141	4.085	4.5196	5.1261	4.4824	5.0978	4.5495	4.5675	3.2733	3.5564	3.643	3.7037	3.2593	4.3929	3.509	3.32	3.7176	3.8535	3.8368	4.792	3.9757	3.5888
P13929	ENO3	enolase 3	Cardiometabolic_II	-0.741	-1.7239	-1.1996	-1.2604	-0.5399	-1.0555	-0.3812	-1.2156	-0.9619	-1.6244	-1.6768	-0.8417	0.6077	0.355	0.4535	0.3658	-1.8417	-1.1142	-1.9558	-0.7876	-1.8204	-2.191	-1.6688	-1.4026	-0.8024	-1.2778	-1.5125	-0.3777	-1.2358	-1.1679	-1.5759	-0.9336	-1.0286	-0.8928	-1.3556	-1.7332	-1.3217	-1.8861	-2.2537	-1.9394	-1.1364	-1.7875	-0.786	-0.1533	-0.5587	-1.5972
P13987	CD59	CD59 molecule (CD59 blood group)	Cardiometabolic	0.1211	0.3131	0.1932	0.4306	0.6585	0.6354	0.9477	0.3079	0.3393	-0.6262	0.0639	0.183	-0.3276	-0.0538	-0.385	0.0454	0.1681	0.2559	0.0563	0.0542	-0.1419	0.3389	0.3791	0.3277	-0.1071	-0.1766	-0.3357	0.383	0.2403	-0.1855	0.2685	0.4541	0.1942	0.1015	0.0325	0.2313	0.57	0.6243	0.4427	0.1061	0.8123	0.592	0.4619	0.596	0.783	0.484
P13995	MTHFD2	methylenetetrahydrofolate dehydrogenase (NADP+ dependent) 2, methenyltetrahydrofolate cyclohydrolase	Neurology_II	0.5951	0.5548	1.0094	1.4201	1.0748	1.8442	0.4669	1.1257	1.1822	0.7654	0.4858	1.1536	2.2284	1.9208	1.1994	1.9937	2.324	2.4559	2.063	2.3659	1.8216	2.7156	2.8021	3.0636	1.3895	1.3167	0.9354	2.5853	2.3764	1.6088	1.6049	1.5957	1.678	1.3183	1.5533	1.3093	1.43	1.9531	1.5091	0.6741	1.1616	1.3144	1.8471	2.6596	2.1676	0.9739
P14091	CTSE	cathepsin E	Inflammation_II	0.3624	0.5384	-0.0091	0.2891	0.4763	1.2559	0.8907	0.3938	0.8244	-0.6957	0.3268	0.8987	-0.5033	-0.3126	-1.7362	-0.3797	0.1728	-0.1838	-0.0902	-0.2346	-0.557	0.1438	0.0508	0.5456	2.0733	-0.1962	1.9126	0.1212	0.3067	-0.761	0.7003	1.3387	-0.4761	-0.25	-0.6012	-0.7074	-0.6995	0.8495	1.0648	0.1673	1.3501	1.2602	1.2754	1.4451	0.8512	-0.6891
P14136	GFAP	glial fibrillary acidic protein	Oncology	-0.5239	-0.9324	0.7248	1.5966	1.5445	1.8103	1.2093	0.435	1.1074	-0.1317	0.0344	-0.1927	-0.0544	-0.0863	-0.9805	-0.522	0.0924	0.8804	-0.6148	0.8772	-0.2402	0.806	0.559	0.5693	0.3943	0.218	0.2487	0.7487	1.0908	0.5739	0.4274	0.1184	0.948	6.5539	6.5806	-0.3529	0.396	-0.9415	0.3673	-0.7298	-0.8149	-0.2233	1.1168	1.2442	0.3344	0.3011
P14151	SELL	selectin L	Inflammation_II	-0.556	-0.129	-0.2861	-0.5101	-0.5442	-0.5825	-0.9297	-0.4025	-0.5242	-1.2538	-0.3149	-0.1841	-0.6788	-0.148	-1.7051	-0.9165	-0.5623	-0.8042	-1.0071	-1.5019	-1.954	-0.4098	-0.3417	-0.7404	-0.8862	-0.534	-0.6878	0.4013	0.241	-1.184	0.1772	0.2985	-0.0947	-0.6664	-0.7051	-1.2245	0.1806	-0.0472	-0.3283	-1.1917	0.1039	-0.043	-0.2187	-0.1173	-0.2408	-1.4409
P14174	MIF	macrophage migration inhibitory factor	Neurology	3.724	4.1524	4.7557	5.4854	5.5471	5.941	5.4459	5.2152	5.301	4.3979	4.3001	5.269	5.7157	5.8403	5.1242	4.8859	5.8188	5.7893	2.5724	5.6174	5.2841	5.2677	5.2725	6.3439	5.7772	5.4547	5.5435	6.6578	6.2784	6.1934	6.0064	6.042	5.1472	5.0901	5.1492	5.598	5.2705	5.582	4.8216	4.8547	5.4665	5.3235	5.8193	6.4075	6.1337	4.9423
P14207	FOLR2	folate receptor beta	Neurology	0.8152	0.5553	0.6505	0.0585	0.3315	-0.0793	0.8978	0.659	0.6442	-0.3209	0.3802	0.4653	-0.1119	0.3279	-0.2267	0.21	0.3275	0.6425	0.4781	0.6319	0.2246	0.5743	0.7282	0.8024	0.3013	1.1604	0.227	0.4267	0.6044	-0.2056	0.1247	0.5241	1.2698	0.4667	0.4586	1.4068	1.9828	-0.0663	-0.151	-0.4255	0.0054	-0.3648	-0.2063	-0.2942	0.6533	0.3125
P14209	CD99	CD99 molecule (Xg blood group)	Neurology	0.2103	0.232	0.1664	0.3476	0.5767	0.5561	0.2177	0.4241	0.5408	-0.7544	0.162	0.4187	0.636	0.6428	-0.2198	0.3359	0.5146	0.6923	-0.0277	0.2418	-0.0385	0.917	0.9545	0.5869	0.7384	0.4471	0.6004	0.9064	0.7199	-0.1303	0.5635	0.7326	0.0455	-0.3473	-0.3452	-0.5474	0.3693	0.743	0.6056	0.0212	0.8875	0.8975	0.8586	0.9667	0.9319	0.0111
P14210	HGF	hepatocyte growth factor	Inflammation	0.4988	1.9714	0.746	0.7951	1.041	0.7518	2.4006	0.5315	0.5408	0.1239	1.0767	0.5567	0.4103	0.7282	1.6947	1.9482	1.4699	1.7707	1.0703	1.513	1.3258	3.0494	3.0929	1.501	1.7395	0.775	0.4503	0.2546	0.7468	1.7898	1.589	0.7852	1.9328	0.4403	0.4365	0.8061	1.9375	1.7438	1.6543	2.2372	2.1038	1.6229	1.7346	1.9076	2.4375	1.7192
P14317	HCLS1	hematopoietic cell-specific Lyn substrate 1	Inflammation	2.6128	2.8267	3.4944	3.5844	3.6607	4.0348	3.701	3.6581	4.0047	3.3527	3.1618	3.4216	3.7334	4.0787	4.1898	3.8028	3.8949	3.5985	-0.4868	3.5875	3.6806	3.4599	3.4448	3.9641	3.8777	3.6886	3.4561	4.405	4.2951	4.1306	4.014	3.7154	2.9339	3.6975	3.593	3.6419	3.3363	3.9471	3.4688	4.0623	3.6786	3.4681	4.1037	4.1259	4.2814	3.9384
P14384	CPM	carboxypeptidase M	Neurology	0.0355	0.4673	0.0475	0.2375	0.3862	0.4785	-0.4919	0.3463	0.3468	-1.5475	0.0124	0.0755	0.367	0.3061	-1.5481	0.1014	0.2361	-0.1566	-0.262	-0.1208	-1.1528	0.0389	0.2311	0.0216	-0.1824	-0.1644	-0.555	0.186	0.6067	-1.2891	0.0895	0.5597	0.0445	0.4101	0.5038	-1.0205	0.3385	0.47	0.4645	-0.8897	0.5225	0.6416	0.7867	0.8414	0.7644	-0.6346
P14415	ATP1B2	ATPase Na+/K+ transporting subunit beta 2	Cardiometabolic_II	-0.1482	-1.12	0.091	-0.0688	-0.3637	-2.1364	-0.3488	-0.0115	0.113	-0.5411	-0.6829	-0.0807	0.6686	0.5796	-0.4911	1.3928	-0.5454	0.1557	-0.3584	0.0152	-0.6973	0.2048	-0.3296	0.2043	-0.7213	-1.0968	-0.1782	0.1687	-0.1627	-1.6221	-1.3995	0.4735	0.1623	0.0264	0.1054	-0.1349	-0.0145	0.3476	0.1851	-0.6618	0.5144	0.6731	0.0788	0.0874	0.041	0.0826
P14543	NID1	nidogen 1	Cardiometabolic	1.0483	1.0482	0.4307	1.8272	1.2954	0.9677	1.1999	0.9468	0.8712	-0.5034	0.8546	0.8713	1.3085	1.6909	0.5039	1.472	1.6868	2.9656	1.489	1.4448	0.3633	1.4816	1.8692	2.2823	1.2692	1.0791	0.9956	1.5938	1.1936	0.9681	1.2248	1.5453	0.3238	0.085	0.1822	0.0491	0.7057	1.056	0.6856	-0.0974	0.8935	0.7659	1.2497	1.3707	1.5247	0.3148
P14555	PLA2G2A	phospholipase A2 group IIA	Cardiometabolic	1.5814	0.0999	-0.8411	1.9377	1.6109	-0.0734	4.1674	0.8796	0.6469	-1.0963	0.205	0.2518	-1.5715	-0.5425	-1.5883	-0.0679	0.282	2.9138	1.3384	2.4488	0.5175	1.2749	1.3392	1.7629	-0.6293	-0.3422	-1.4846	-1.838	-2.2162	-2.9756	-2.4054	-1.0425	-0.1943	-0.6541	-0.8382	-0.3144	1.055	1.7124	0.6979	0.0612	1.8071	0.2024	-0.2142	-0.3093	-0.0643	-0.5771
P14625	HSP90B1	heat shock protein 90 beta family member 1	Neurology	0.7591	1.5903	-0.4779	-0.98	-0.5129	-1.1587	-0.709	0.3362	0.4998	-0.7935	-0.8237	-0.4441	-0.3994	-0.9333	-0.344	-0.4676	-2.0615	-0.1184	-1.0435	-1.2364	0.2605	0.5443	-0.0553	0.3052	0.6175	-1.3876	0.4684	0.3611	-0.12	-0.9213	-0.0524	-0.5252	0.0283	1.1357	0.4485	0.3397	-0.0224	-0.4742	-1.3077	-0.5128	-1.2715	-0.7318	-0.0749	0.7149	-0.4479	1.5817
P14649	MYL6B	myosin light chain 6B	Neurology_II	-0.315	-2.1949	0.9366	-0.8705	-0.439	-1.0077	-1.9228	-0.1803	0.0637	-1.6241	-0.4642	-0.0089	3.5609	3.8042	1.0824	3.6556	0.0995	0.4343	1.2533	0.588	-1.6186	-0.1205	0.1531	-0.5817	-0.8117	-0.5267	0.0794	0.0287	-0.6666	-1.2028	-0.1468	0.2312	-3.3273	0.0539	-0.6414	-0.8633	-0.44	2.1022	3.1953	2.3161	4.2769	3.1314	-0.5676	-0.1312	-0.4774	-1.6263
P14778	IL1R1	interleukin 1 receptor type 1	Neurology	0.5241	0.7268	-0.2125	-0.0527	0.2484	-0.1224	-0.6011	0.4156	0.6091	-0.8588	0.3307	0.5484	-0.1471	-0.1752	-1.3555	-0.33	1.0662	0.9641	0.9748	1.0142	-0.2143	0.9479	1.1228	1.2112	0.0495	0.2253	0.0096	-0.071	-0.2031	-0.9484	-0.1207	0.0642	0.2971	0.5682	0.5715	-0.3809	0.6112	0.5099	0.2747	-1.046	0.6633	0.2386	0.198	0.2707	0.2421	-0.7699
P14780	MMP9	matrix metallopeptidase 9	Neurology	-0.4183	3.7025	2.344	2.4009	3.0088	2.9319	4.0332	0.6164	0.4224	0.4652	2.9225	1.5859	0.4858	0.691	3.3577	4.208	2.6504	3.0534	1.9496	2.7466	2.4957	4.5998	4.576	2.8229	2.0713	1.1618	1.5089	0.712	2.0421	1.2476	3.658	2.242	2.1095	0.9166	1.7587	1.9834	3.8614	2.6614	2.4996	3.6847	3.2224	2.3365	4.0898	4.3597	4.6415	3.4119
P14784	IL2RB	interleukin 2 receptor subunit beta	Inflammation	1.0355	0.3207	1.2854	0.8971	1.5962	0.209	1.3405	0.6727	0.3952	-0.3646	0.9523	0.1105	0.835	0.8801	0.8279	-0.0893	0.8835	0.6944	0.8842	1.3427	0.0924	0.5292	0.318	1.1149	1.0785	0.681	1.1076	1.5084	1.5671	-0.3337	0.7438	0.9485	0.9902	0.9988	1.0108	0.3503	1.5741	1.7218	1.048	-0.1008	1.6831	1.4033	2.8107	2.9515	2.8701	0.2397
P14854	COX6B1	cytochrome c oxidase subunit 6B1	Cardiometabolic_II	2.0286	1.8635	1.4123	3.4389	3.6343	3.7907	3.0502	3.1318	2.9469	1.0017	1.9296	3.1841	3.1947	3.0806	1.5908	2.1476	2.1139	3.6578	0.8596	2.7803	2.2429	1.6364	2.1674	4.0224	4.2863	3.4475	2.6278	4.8575	4.1679	3.3231	3.6263	4.2132	2.464	2.0962	2.2286	2.0332	2.1206	3.3679	2.8039	2.0775	3.0091	2.7152	3.6491	4.0595	3.2641	1.6918
P14868	DARS1	aspartyl-tRNA synthetase 1	Neurology	3.3682	3.2973	4.0807	5.0632	5.1586	5.4347	5.6785	5.1197	4.794	5.9346	3.9988	4.7726	5.4208	5.0644	6.0248	3.7129	5.331	5.2433	1.3039	4.9771	5.7457	3.9948	3.864	5.4682	5.3339	5.2267	5.2259	6.9215	6.7442	6.5519	6.1991	6.5416	4.4657	4.5562	4.4646	5.8967	4.1383	4.7164	4.4595	5.6248	4.5821	4.6519	4.8777	5.4943	5.0168	5.534
P14902	IDO1	indoleamine 2,3-dioxygenase 1	Cardiometabolic_II	2.0398	1.9429	3.0479	0.0881	0.4712	-0.0102	2.3954	1.7691	1.9557	0.6245	3.3314	1.2523	2.4743	3.2216	2.6079	4.7972	1.3564	1.9886	1.203	2.0106	1.4044	3.5665	3.6604	1.9429	0.4721	1.4798	0.5832	3.1874	4.5193	2.0755	6.9375	4.2034	2.0861	-0.7546	-0.8694	3.0727	4.0341	2.0284	1.5078	3.1981	3.6789	1.8178	0.2471	0.545	4.993	1.2401
P14902	IDO1	indoleamine 2,3-dioxygenase 1	Inflammation_II	2.3344	2.0774	3.142	0.5736	0.4042	0.5416	2.6376	1.8212	1.9964	0.8042	3.3535	1.7577	2.5217	3.3707	2.4537	4.9929	1.5806	2.2315	1.5725	1.9358	1.6918	3.7942	3.8882	2.1676	0.5646	1.5199	0.8213	3.4854	4.5415	2.519	7.0401	4.2823	2.3104	-0.428	-0.5477	3.2971	3.8891	2.3356	1.7279	3.4088	3.7363	2.2121	0.4559	0.825	5.1041	0.7591
P14902	IDO1	indoleamine 2,3-dioxygenase 1	Neurology_II	2.1714	2.145	3.1275	0.2803	0.1573	-0.0427	2.6325	1.9199	2.0436	0.937	3.284	1.4241	2.5792	3.2796	2.7699	5.1881	1.368	2.0492	1.4781	1.9311	1.7406	3.7897	3.6229	2.2272	0.1239	1.5958	0.4616	3.3661	4.9551	2.389	7.272	4.5678	2.1558	-0.3798	-0.8834	3.0902	3.8125	2.1013	1.8116	3.5734	3.856	2.0092	0.3284	0.6325	5.287	0.9702
P14902	IDO1	indoleamine 2,3-dioxygenase 1	Oncology_II	2.2722	2.1469	3.1447	0.3994	0.5464	0.0655	2.5078	2.0352	2.1786	1.0894	3.5044	1.4462	2.498	3.2837	2.8774	5.1858	1.4328	2.0317	1.3134	1.9841	1.6009	3.8328	3.7174	2.1361	0.5789	1.5433	0.6301	3.5077	4.9797	2.3464	7.3535	4.6752	2.0638	-0.4636	-0.6031	3.2881	4.0834	2.3012	1.6759	3.3617	3.9426	1.9161	0.4164	0.8055	5.405	1.0452
P15018	LIF	LIF interleukin 6 family cytokine	Neurology	3.2456	3.2007	2.416	2.1972	2.2997	2.2884	4.6107	2.0931	1.3311	2.1058	1.4975	1.2783	1.1594	0.8	3.0911	3.3065	2.7518	3.226	3.3496	3.3117	3.4301	3.5768	3.2286	3.4743	1.7426	0.7808	1.0286	3.1948	2.3918	1.1353	2.1488	2.13	4.1551	4.5212	4.6143	4.7082	4.4028	1.9235	2.1958	1.9997	2.2053	2.8465	1.5242	1.7811	2.2287	1.2505
P15085	CPA1	carboxypeptidase A1	Cardiometabolic	-0.1006	-0.3292	0.7008	0.2794	0.3911	0.2777	0.1212	-0.2922	-0.2002	-1.503	-0.4414	1.0213	-0.7955	-0.5765	-1.6987	-1.0325	0.6862	0.574	0.2745	0.3613	-0.2306	0.5234	0.6635	0.2346	0.9281	0.6814	0.7295	0.3012	0.8161	-0.6668	0.1237	0.6737	0.0949	-0.0797	-0.1647	-0.8004	0.3056	1.5283	1.7216	0.3214	1.4903	1.976	0.6902	0.7621	0.4035	-0.0948
P15086	CPB1	carboxypeptidase B1	Cardiometabolic	-0.7842	-1.1293	0.3687	0.2438	0.4426	0.3603	0.4169	-0.7804	-0.9284	-1.7781	-1.0697	0.2168	-1.0436	-0.9018	-1.9504	-1.1845	0.1686	-0.181	-0.1872	-0.1045	-0.6963	-0.2176	-0.2407	-0.1788	0.4046	-0.1138	0.3149	-0.6014	-0.0911	-1.5026	-0.8209	-0.1979	-0.0839	-0.0046	-0.1041	-0.4147	0.3967	1.3852	1.6824	0.0979	1.2519	1.7465	-0.1769	-0.1142	-0.4715	-0.9293
P15090	FABP4	fatty acid binding protein 4	Cardiometabolic	-1.0193	-0.9115	-0.814	1.8398	1.9269	1.3525	1.7987	-0.5871	-0.65	-1.8869	-0.8589	-0.5818	0.0248	0.8094	-0.1602	0.68	0.5827	1.0022	0.7906	0.2118	-0.5437	0.8378	0.8839	0.6897	-0.6855	-1.1193	-0.9373	-0.8352	-0.8882	-1.3642	-1.1844	-0.5898	0.6712	1.8289	1.8688	0.5491	1.1581	1.6113	1.7283	0.7381	1.7353	2.1716	-0.4264	-0.3216	0.0873	0.2782
P15121	AKR1B1	aldo-keto reductase family 1 member B	Oncology	3.8889	3.4633	4.5745	5.4414	5.2118	5.3036	4.9475	4.8043	4.8578	4.6886	4.0033	4.893	5.7138	6.0413	4.9656	5.4712	5.3074	5.2238	1.4776	4.8184	5.1739	4.588	4.3407	5.4758	5.3164	5.3591	4.9973	5.1356	4.4763	5.1658	4.5211	4.5733	4.9648	4.7372	4.6662	4.9648	4.7797	4.9429	4.8671	4.2903	4.8538	4.9978	5.332	5.6495	5.405	4.8101
P15144	ANPEP	alanyl aminopeptidase, membrane	Cardiometabolic	0.562	0.2631	-0.2458	-0.2111	0.2346	-0.1752	-0.9561	0.657	0.0215	-2.6102	0.3627	0.1641	-0.3507	-0.2776	-3.1357	-0.3421	-1.1907	-1.0725	-1.1375	-1.0783	-2.748	-0.8516	-0.7133	-0.5337	0.3417	-0.0716	-0.1217	0.7062	0.3607	-1.8638	0.4277	0.6149	-0.6067	-0.7537	-0.5507	-2.5772	0.2058	-0.048	-0.6243	-3.3478	0.4282	-0.2444	-0.3122	-0.243	-0.2371	-2.5863
P15151	PVR	PVR cell adhesion molecule	Neurology	0.6037	0.0129	0.1325	-0.1735	0.383	0.0317	1.1133	0.2796	0.2502	0.9223	-0.1766	-0.1584	-0.36	0.0245	1.4503	-0.11	0.8928	0.5906	0.7911	0.8706	1.5833	0.9679	1.0336	1.1221	-0.4146	-0.2333	-0.5331	0.31	0.2605	1.1199	-0.167	0.3606	0.174	0.8999	0.7998	1.6351	0.6501	0.6952	0.2183	1.3209	0.6391	0.4298	0.5092	0.5655	0.346	1.6291
P15248	IL9	interleukin 9	Oncology_II	1.3018	0.8484	-0.1341	-0.2343	-1.2936	-0.4434	1.2755	-0.8907	0.3828	-0.6499	-2.0266	0.2152	-0.5922	-0.0462	-0.6259	0.0647	1.3488	0.3031	0.1278	-2.9512	0.2092	0.7463	0.4606	1.0951	-0.1141	-0.049	0.5184	0.1049	1.1523	-0.1561	0.1651	0.1231	0.414	0.8595	0.7339	-0.1756	-0.3679	1.0621	0.6591	-0.5647	0.0531	-1.6829	0.1786	-0.4494	0.5859	-0.0301
P15260	IFNGR1	interferon gamma receptor 1	Inflammation	-0.023	-0.1036	0.0211	0.4278	0.3617	0.4242	0.2703	0.3846	0.13	-0.8452	0.0481	0.1311	-0.199	-0.0269	-0.6051	-0.205	0.3468	0.6512	0.2033	0.0981	-0.2436	0.4117	0.502	0.5268	0.5343	-0.0953	0.1262	0.6893	0.2669	-0.2643	0.1121	0.5604	0.1273	-0.0504	-0.1705	-0.1832	0.3205	0.9108	0.5984	-0.2863	0.7545	0.8422	0.1395	0.4113	0.4714	-0.1596
P15289	ARSA	arylsulfatase A	Neurology	0.3026	0.3378	0.4828	-0.21	0.4066	0.249	-0.1483	-0.1917	-1.2367	-0.2406	-0.2049	-0.145	0.2401	-0.1047	-0.0899	0.66	0.5746	0.8351	-0.2434	0.532	-0.0344	0.3393	0.0824	0.6337	0.0756	0.1305	0.4905	1.1105	0.651	-0.057	-0.2041	1.0973	-0.3697	-0.2372	-0.6526	-0.7294	-0.4193	0.763	-0.0164	-0.0579	0.2218	-0.6315	0.2386	0.2794	-0.0042	-0.4191
P15291	B4GALT1	beta-1,4-galactosyltransferase 1	Inflammation	0.8424	0.4079	0.3742	1.2502	1.3007	1.0192	1.5465	0.8724	0.6519	-1.235	0.2353	0.5186	-0.0347	0.4661	-0.8191	0.5774	1.2052	1.5111	1.1606	1.235	0.0957	1.2546	1.3306	1.4059	0.4229	0.3847	0.1849	0.4904	0.188	-1.2631	0.0734	0.1414	0.8816	0.7173	0.5623	0.4043	1.3423	1.107	0.6601	-0.8086	0.8219	0.5368	0.3808	0.5048	0.6644	-0.4426
P15311	EZR	ezrin	Neurology	-0.0517	0.2377	0.3403	0.9559	0.951	2.3705	0.7141	0.5794	1.3575	-0.761	0.0447	0.2714	0.9688	2.047	-0.2077	1.3832	1.2912	0.3343	0.3637	0.5372	0.2693	1.0735	1.2737	2.3404	1.7544	1.152	-0.032	2.882	1.6744	1.0075	1.0766	1.0795	1.2498	1.5509	1.697	1.3126	1.2744	2.0775	0.5467	0.1151	0.3083	1.0095	0.7826	2.0235	1.7964	-0.0345
P15328	FOLR1	folate receptor alpha	Oncology	-0.2379	-0.0709	0.0047	0.1526	0.2759	0.3352	0.5752	0.4673	0.5782	-0.2707	0.2263	0.416	-0.1098	0.1988	-0.361	-0.3514	0.5564	1.1534	0.4922	0.6911	0.2901	0.5908	0.7215	1.5254	0.7222	-0.0079	0.0199	0.373	0.4337	-0.0518	0.1687	0.7509	0.5047	0.0698	-0.0914	0.3841	0.6862	0.2867	0.219	-0.107	0.6075	0.505	0.4463	0.5778	0.919	0.2066
P15336	ATF2	activating transcription factor 2	Neurology	3.3559	3.6373	0.4659	2.5192	2.3567	3.5565	0.6936	1.1074	1.3168	-0.17	-0.2606	0.8178	1.2467	3.062	-0.3427	1.6517	1.3934	0.3438	0.3682	0.6176	0.9736	0.4681	0.6861	2.3582	2.9361	2.0046	1.4387	4.0774	2.1065	1.508	1.9808	1.8489	0.4027	2.3494	2.4592	-0.4783	1.1513	3.1592	1.4227	-0.6586	1.2881	2.2589	0.3372	2.753	1.85	-0.3192
P15502	ELN	elastin	Cardiometabolic_II	-0.3756	-0.6027	0.1536	0.0912	0.2469	0.1001	0.0651	0.2791	0.281	-0.8671	-0.67	-0.3021	-0.8518	-0.9221	-1.1187	-0.264	0.4101	0.1826	-0.9552	0.0531	-0.6221	-0.2152	0.2048	-0.1001	-1.1556	-0.981	-0.8226	0.4647	-0.1668	-1.0367	0.0642	0.2607	-2.2638	-1.3211	-1.6943	-1.8625	-0.7559	-0.3837	-0.1846	-0.8973	-0.241	-0.5189	0.0352	0.1052	0.4304	-0.3637
P15509	CSF2RA	colony stimulating factor 2 receptor subunit alpha	Neurology	1.0529	1.0459	0.7654	0.7307	0.8706	0.7032	1.0677	0.6752	0.4029	-0.3825	0.3694	0.5997	-0.4753	-0.2768	-0.6696	-0.1131	0.5229	0.6805	0.4991	0.337	0.0777	1.1656	1.1352	0.4384	0.4973	0.5831	0.7977	0.4531	0.4077	-0.4061	0.4159	0.4564	0.864	0.2832	0.2439	0.129	1.0995	1.7986	1.5747	0.8184	1.6693	1.7089	0.1675	0.2721	0.4158	-0.0999
P15514	AREG	amphiregulin	Oncology	-0.6057	0.797	0.9585	0.2284	0.3661	0.7905	1.2165	-0.9594	-0.7304	-0.8194	0.014	-1.1015	-1.0594	-1.0134	-0.0339	-0.1301	0.1518	0.4272	-0.038	0.1091	0.9115	1.0767	1.0041	0.9864	-0.494	-0.9937	-0.4961	-0.5197	-0.8764	-0.6014	-0.1443	0.1093	-0.4017	0.1008	0.089	0.1432	0.1242	0.2904	0.3454	0.7329	0.5506	0.3283	0.782	1.105	0.1571	0.7634
P15529	CD46	CD46 molecule	Cardiometabolic	0.0825	0.1868	0.5685	0.7219	0.8809	0.7008	0.3648	0.7374	0.6666	-0.5447	0.4566	0.7283	0.8111	0.9567	-0.2672	0.4058	0.9507	1.4515	0.1324	0.7639	0.1515	0.8286	0.9535	1.3488	0.9983	0.6034	1.2319	1.5069	1.2909	0.4968	1.0747	1.3794	0.4024	-0.1999	-0.1767	-0.1305	0.6807	1.2832	0.9486	0.13	1.3278	1.1479	1.3015	1.515	1.3552	0.1833
P15531	NME1	NME/NM23 nucleoside diphosphate kinase 1	Inflammation_II	0.4839	0.4154	0.6343	0.4902	0.3042	0.9214	0.6023	0.3639	0.6395	1.016	0.1246	0.1991	0.4052	0.4769	1.2282	0.4725	0.3997	0.3723	0.1377	0.2104	0.8278	0.3393	0.562	0.3555	0.4061	0.2222	0.2971	1.1441	0.2083	0.9724	0.5005	0.1307	0.2375	0.4678	0.0913	0.7711	0.4514	0.3885	0.5174	0.3904	0.1943	0.4196	0.2947	-0.1331	0.2846	0.3988
P15692	VEGFA	vascular endothelial growth factor A	Inflammation	0.9872	1.6396	0.8062	1.7872	1.7223	1.7144	2.1869	0.9454	0.8068	-0.2843	0.7532	0.9584	2.5795	2.6688	1.9291	2.2043	2.8667	3.3702	1.1852	3.0642	2.4782	3.5086	3.4422	3.5665	1.8039	2.2652	1.9034	1.5223	1.6356	0.8943	1.7909	1.8046	2.2225	1.4697	1.4992	2.6683	2.4603	1.2603	1.2006	1.2468	2.2951	1.28	2.1024	2.5484	2.6693	1.18
P15848	ARSB	arylsulfatase B	Oncology	0.933	1.6809	0.8937	1.6567	1.2657	3.0439	1.2625	2.092	1.8058	1.201	1.1885	2.4125	2.7707	2.8617	2.0381	5.5895	3.1985	2.918	0.298	2.5702	2.4108	3.4118	3.4917	4.0856	3.1448	2.5661	2.8414	4.6881	3.5646	3.7628	4.6238	3.1626	0.4057	1.0611	1.31	0.5474	1.3682	3.2927	1.9411	2.1929	2.7729	1.9034	2.0383	4.5315	3.3916	1.3207
P15907	ST6GAL1	ST6 beta-galactoside alpha-2,6-sialyltransferase 1	Cardiometabolic	0.1571	-0.1604	-0.825	0.3076	0.2308	-0.0573	-0.4454	-0.5229	-0.4118	-2.839	-0.6292	-0.4231	-0.3798	0.1436	-2.0682	-0.0092	0.0269	0.9072	-0.0779	0.1888	-1.4366	-0.123	0.336	0.5619	0.068	0.3416	-0.1311	0.567	-0.1208	-1.0441	-0.0953	0.0042	-0.1957	-0.9321	-1.0456	-1.1464	0.5077	0.209	-0.1725	-1.3917	0.1905	-0.3514	-0.0839	0.2657	0.4901	-1.597
P15927	RPA2	replication protein A2	Inflammation_II	0.9281	0.0343	1.5535	2.4965	1.636	3.0593	1.3278	1.2916	1.5569	1.3177	0.378	1.0997	1.5336	2.5374	1.3932	1.8033	2.0583	1.8892	0.4114	2.2961	1.3146	1.8802	1.3458	2.6108	2.4639	1.912	1.8526	3.5426	2.1308	2.6448	2.4603	1.9978	1.7575	1.9469	1.6348	1.9386	1.9995	2.8074	1.4973	1.0099	1.7419	1.9934	2.2639	2.9874	2.3153	1.1526
P16035	TIMP2	TIMP metallopeptidase inhibitor 2	Cardiometabolic_II	0.4883	1.0624	0.2295	0.8806	0.6744	0.3873	0.3945	0.6535	1.1117	0.201	0.3345	0.6061	-0.3356	0.6275	-0.5845	0.0153	0.8936	1.1024	0.7515	0.7714	0.7705	1.2272	1.2869	0.9504	0.3396	0.0203	-0.1145	0.632	0.4339	-0.521	0.2169	0.6961	0.6057	-0.3179	-0.4561	-0.1666	1.0715	1.1607	0.8067	0.5215	1.1008	0.5984	0.247	0.7211	0.9642	0.3582
P16066	NPR1	natriuretic peptide receptor 1	Cardiometabolic_II	0.0007	-0.6671	0.6125	0.6199	0.2063	-1.1935	-0.1614	-0.361	-0.599	-0.6726	-0.0787	0.0962	0.0566	-0.1878	-0.5462	0.3753	-0.3346	0.1124	-0.5637	-0.3122	-0.8174	-0.2406	-0.1509	-0.5975	0.2834	0.085	-0.6121	0.061	0.0387	-0.6453	0.2306	-0.2492	0.0643	0.0196	0.1777	-0.0795	-0.192	0.5732	0.6191	-0.1668	1.2463	0.9069	0.2175	0.1472	-0.1755	-0.5562
P16109	SELP	selectin P	Cardiometabolic	0.0561	0.682	1.0672	0.6797	0.3053	0.2891	0.0345	1.0674	0.8103	-0.1979	0.3608	1.2058	1.6852	1.4737	0.2319	0.7619	2.0672	2.6377	0.3111	1.5686	0.8342	2.032	2.1054	2.7912	2.4446	1.7597	2.5763	2.8369	2.0817	2.1561	1.8967	2.4848	0.6306	-0.0377	0.0365	0.1532	0.7527	2.0131	1.3134	0.7021	1.9971	1.3387	1.8397	2.2224	1.6488	0.3902
P16112	ACAN	aggrecan	Cardiometabolic	0.4139	0.2651	0.586	0.7495	0.9415	0.5621	0.1345	0.1697	0.1549	-0.5373	-0.0371	0.1658	0.37	0.3714	-0.8594	0.2497	-0.1401	0.1849	-0.0083	-0.0082	-1.041	-0.1078	0.083	0.1919	0.4206	0.0508	0.1281	0.6173	0.5418	-1.1552	0.641	0.7033	-0.1429	-0.2477	-0.335	-1.0944	0.2575	0.9363	0.64	-0.7455	0.5493	0.519	0.4356	0.4371	0.5065	-0.3335
P16233	PNLIP	pancreatic lipase	Inflammation_II	-0.674	-1.1071	-0.1135	-0.1049	0.043	-0.0146	-0.0229	-1.2342	-1.1714	-2.319	-1.1277	0.4581	-1.2964	-0.9847	-2.3998	-1.8053	-0.1401	-0.3642	-0.4515	-0.7319	-0.9448	-0.3655	-0.3307	-0.5587	0.4086	0.1882	0.5844	-0.767	-0.1862	-1.4675	-0.6304	-0.1745	-0.9365	-1.4816	-1.2003	-2.3882	-1.0793	1.3199	1.2714	-0.8104	1.1451	1.5667	-0.54	-0.4622	-0.5299	-1.0961
P16234	PDGFRA	platelet derived growth factor receptor alpha	Cardiometabolic	0.1526	0.3249	0.3843	0.6358	0.8007	0.6545	0.6239	0.1222	-0.3436	-1.1938	-0.1817	-0.3359	-0.194	0.0749	-1.0505	-0.2861	0.4517	0.4496	0.3608	0.4077	-0.5368	0.3931	0.4773	0.6579	0.1424	-0.0497	-0.0391	0.4372	0.1582	-0.5691	0.1811	0.3105	-0.379	-0.3142	-0.2994	-1.0069	-0.1578	0.9612	0.872	0.0643	0.8234	0.9989	-0.1248	-0.0781	0.2507	-0.4843
P16278	GLB1	galactosidase beta 1	Neurology	-0.2047	-0.4609	-0.9214	-0.5073	0.2565	0.6089	-0.3045	-0.4813	-0.548	-1.0359	-1.2703	-0.7833	0.2131	0.1003	-0.3533	-1.0925	0.8339	0.8957	0.5457	0.5248	0.1898	-0.248	-0.2136	1.3904	0.5941	-0.4369	-0.0036	1.9223	0.7891	2.054	-0.0341	0.804	-0.8984	-0.8297	-1.0783	-0.6539	-1.2353	1.0179	-0.5156	-0.5223	0.1042	-0.1889	0.0713	0.8665	0.5261	-0.0232
P16284	PECAM1	platelet and endothelial cell adhesion molecule 1	Neurology	0.4509	0.645	0.98	1.8366	1.6067	1.5216	1.0034	1.167	1.3758	-0.2965	0.6554	1.449	1.5622	1.696	0.3217	0.693	1.4379	2.8862	-0.1524	1.096	0.4521	0.6825	0.6451	1.8484	2.5918	1.4661	1.3626	2.6222	2.0239	1.8244	1.9364	2.5141	0.6188	0.0179	0.0596	-0.0166	0.8612	2.071	1.3643	0.616	1.8412	1.4903	1.9821	2.3636	2.158	0.9852
P16410	CTLA4	cytotoxic T-lymphocyte associated protein 4	Cardiometabolic_II	0.1276	-2.3365	1.583	-0.7678	0.0128	0.9608	0.5131	1.0343	1.4587	-0.3049	-0.685	-4.5819	-0.0614	0.6346	-0.5608	-0.7091	0.6909	0.2951	0.7262	0.6532	0.662	-0.3238	-0.0088	0.4491	1.115	1.0322	0.0987	2.0606	-0.0713	1.2887	-0.0677	-1.1822	-0.4016	0.5996	-0.7004	-0.0942	1.4455	0.7549	0.8446	-0.2849	1.5064	1.0043	-0.0603	0.7726	0.7162	0.5166
P16422	EPCAM	epithelial cell adhesion molecule	Inflammation	-3.0937	-1.7432	-1.2299	-0.4681	-0.2243	-1.7944	-2.7203	-0.24	-0.1387	-3.273	-1.0939	-0.6131	-2.3527	-2.0643	-3.6015	-2.5501	-2.2671	-3.1016	-2.9274	-3.3055	-3.4802	-2.8869	-2.716	-2.746	-0.0771	-2.3789	-2.4882	-0.7205	-1.3094	-2.5807	-1.6832	-0.4612	-2.6326	-1.8885	-1.8451	-3.4623	-2.3571	0.9291	-0.0945	-2.4872	0.013	1.0824	-1.3084	-1.0522	0.1282	-1.8449
P16442	ABO	ABO, alpha 1-3-N-acetylgalactosaminyltransferase and alpha 1-3-galactosyltransferase	Inflammation_II	0.8992	0.7417	-0.5207	-2.7571	-3.2085	-4.1665	-4.2618	-3.1377	-4.1071	-3.5711	-3.5221	-5.282	-3.3058	-1.8216	-4.2479	-4.4701	0.3095	-0.0489	-0.1606	-0.7486	-1.3225	-0.1371	0.2319	-0.0825	-3.2003	-4.4726	-5.0333	-3.6292	-5.6344	-3.1757	-4.0666	-4.2448	-0.3905	-0.8431	-0.9232	0.5966	-0.1681	-3.5815	-5.0844	-4.1637	-4.383	-4.3725	-3.8417	-3.3464	-2.5119	-4.3507
P16444	DPEP1	dipeptidase 1	Neurology	0.0706	0.0677	-0.9038	-1.0884	-0.8937	-0.788	-1.3918	-1.1228	-1.1958	-1.6185	-1.4101	-1.0837	-0.4894	-0.3627	-1.9813	-0.6279	-1.2371	-0.696	-0.8699	-0.9079	-2.234	-0.8052	-0.8565	-0.6852	0.1369	-0.3782	-0.0422	0.6793	0.3974	-0.8387	0.4931	0.6882	-1.094	-0.8211	-0.9211	-1.9491	-0.7909	0.093	-0.1146	-1.5547	0.1435	0.123	-0.3626	-0.1526	-0.3755	-1.5025
P16455	MGMT	O-6-methylguanine-DNA methyltransferase	Inflammation	5.015	4.912	5.9442	6.4963	6.8473	6.9343	6.9613	6.4608	6.2381	6.1885	5.4519	6.4742	6.581	6.5544	6.5535	5.3971	6.6592	6.3894	1.9102	6.5033	6.8757	5.997	5.8374	6.4961	6.458	6.2626	5.9238	6.6198	6.5501	6.7156	6.2694	6.2413	6.0757	6.1389	6.0088	6.5134	6.1288	6.4827	5.9034	5.9907	6.5283	6.1534	6.7813	6.9885	7.0573	6.9095
P16562	CRISP2	cysteine rich secretory protein 2	Oncology	-0.0466	-0.3062	-0.6002	0.2493	0.2645	0.2799	-0.9138	-0.0474	0.072	-2.3831	-0.3513	0.0025	-0.2114	0.138	-2.568	-0.1224	-0.5974	-0.4583	-0.6515	-0.6595	-2.5412	-0.6891	-0.6406	-0.3221	0.0391	-0.2493	-0.2578	-1.1876	-1.1943	-2.9941	-1.22	-0.8085	-0.5491	-0.6973	-0.7166	-2.3942	-0.3141	0.4553	0.2624	-2.0164	0.5492	0.6327	0.246	0.3138	0.4044	-2.0136
P16581	SELE	selectin E	Cardiometabolic	-0.8456	-0.5822	-0.8576	-1.0332	-0.5541	-0.5907	-0.4953	-0.2331	-0.5538	-2.5264	-0.4692	-0.4207	-0.2738	-0.3018	-2.1482	-0.0412	-0.7641	-0.2954	-0.2749	-0.1533	-1.6988	-0.476	-0.3613	-0.1934	-0.7217	-0.2811	-0.6349	0.1511	-0.166	-1.9715	-0.1726	0.0664	-0.2942	-1.0735	-1.0508	-1.7252	0.0758	0.3675	-0.4203	-2.0615	-0.0253	0.209	0.0806	0.1082	0.1666	-1.7078
P16671	CD36	CD36 molecule	Inflammation_II	1.1326	0.9178	1.2033	1.1954	0.7441	1.0755	1.3444	0.7124	0.5462	0.893	0.4826	0.8525	1.2364	1.1439	0.9138	1.0105	1.5954	1.9932	1.0994	1.8331	1.2491	1.7237	1.7007	1.8311	1.7223	1.1556	2.3758	1.3565	1.0479	1.3847	1.0813	1.2389	1.2194	1.1477	1.0335	1.3478	1.2554	1.7405	1.6013	1.467	1.6403	1.8348	1.4244	1.2323	1.67	1.1288
P16860	NPPB	natriuretic peptide B	Cardiometabolic	1.3466	1.1159	5.3182	2.6397	2.7347	2.126	1.1767	3.8846	4.592	3.8528	3.9537	4.8118	5.1375	-0.2079	2.8712	2.4495	3.5954	3.1644	3.9257	3.0291	2.0564	2.2924	2.8422	2.0134	1.2334	-0.0461	-0.0461	4.7939	5.3197	4.174	4.8793	5.1711	1.1861	2.1813	3.0538	1.6636	1.7663	4.7358	4.7343	5.2227	5.1435	3.1508	4.0111	4.1394	1.9313	3.0581
P16870	CPE	carboxypeptidase E	Oncology	-0.0337	-0.2035	-0.1424	0.0527	0.0649	-0.6835	0.4209	-0.2961	-0.2196	-0.6991	-0.7087	-0.0676	0.2793	0.3643	0.0545	0.4059	0.3533	0.312	0.1523	-0.982	-1.2142	0.0443	0.1518	0.1787	0.4949	0.4353	0.2321	0.318	0.0615	-0.1262	-0.1201	0.3543	-0.9932	-1.3833	-1.4631	-0.9794	-0.9232	0.1836	0.0296	-0.0398	0.3947	0.1306	0.1639	0.1677	0.1517	0.0625
P16871	IL7R	interleukin 7 receptor	Neurology	-0.2458	-0.2241	-0.7313	0.1014	0.4738	0.3396	-1.5235	0.8501	0.7946	-2.8603	0.3716	0.7467	-0.6416	-0.8261	-4.6962	-1.5518	-0.3373	-0.3905	-0.7901	-0.764	-3.1702	-0.7094	-0.6693	-0.3516	0.2871	-0.084	-0.51	1.0898	0.1473	-2.671	0.2092	0.7196	-1.4025	-1.6924	-2.1895	-4.201	-1.5891	0.802	0.6588	-2.0909	0.8705	0.4778	0.4117	0.6849	0.6979	-2.1541
P17050	NAGA	alpha-N-acetylgalactosaminidase	Inflammation_II	0.1114	0.4488	-0.3293	0.2886	-0.3548	0.6117	-0.6063	-0.224	-0.5257	-2.0841	-0.4288	0.2083	0.7223	0.7066	-0.6826	0.1102	0.6356	0.8045	0.3154	1.0272	-0.0568	0.557	0.5839	1.2779	0.6475	-0.3882	0.5024	1.234	0.6308	0.3202	0.629	0.5261	0.0291	-0.1031	-0.1967	-0.8989	-0.4074	-0.3275	-0.5828	-1.803	-0.8121	-0.8766	0.7803	1.293	0.7076	-0.4664
P17174	GOT1	glutamic-oxaloacetic transaminase 1	Cardiometabolic_II	1.7531	1.062	-0.2503	0.5593	0.1623	0.9211	1.3548	1.0112	0.956	-0.7969	0.6811	1.1808	1.2315	2.0099	-0.3352	0.3205	1.7424	1.429	0.7432	1.088	0.2927	1.4687	1.3271	1.9842	0.4853	0.7329	0.6824	0.914	1.0995	1.0531	0.891	0.8247	1.0802	0.3718	0.4287	1.5552	0.8966	1.3316	0.1856	-0.4018	0.609	0.6542	0.8291	1.5013	1.5856	-0.0661
P17181	IFNAR1	interferon alpha and beta receptor subunit 1	Oncology_II	0.2383	0.2334	-0.1751	0.3847	0.2169	0.141	0.136	0.3083	0.3655	-0.9672	0.1886	0.3485	-0.22	-0.0866	-1.1022	-0.102	-0.0993	0.3127	-0.056	-0.1796	-0.6122	0.1252	0.172	0.2612	0.2146	-0.1781	-0.4634	0.8267	0.7728	-0.4422	0.6993	0.9132	0.3465	0.2751	0.0957	-0.72	0.6068	0.3877	0.0887	-1.1116	0.2629	0.2709	0.063	0.1994	0.3119	-0.9853
P17301	ITGA2	integrin subunit alpha 2	Inflammation_II	0.1688	-0.2958	0.0687	-0.2069	-0.2476	-0.2451	-1.1522	-0.1651	0.5411	-1.9527	-0.3629	0.3856	0.8218	0.455	-1.687	-0.0782	-0.7401	-0.1407	-1.3027	-0.6408	-1.8175	-0.6929	-0.8784	-0.4953	-0.312	-0.1419	-0.2832	1.0936	0.4093	-0.7772	0.6101	1.2243	-0.5843	-1.2211	-1.0103	-2.7995	-0.6828	0.4373	-0.5655	-1.8399	1.4483	-0.0506	0.2679	0.8477	0.1425	-1.747
P17405	SMPD1	sphingomyelin phosphodiesterase 1	Neurology	1.2344	0.8671	-0.3011	-0.981	-0.7492	-0.8118	-1.7288	-0.7682	-0.9113	-2.3645	-0.9448	-1.1572	-0.1801	0.4488	-1.5242	-0.3068	0.6165	0.5889	0.6087	0.7004	-0.6426	0.7397	0.8596	0.5914	-0.5877	-0.7469	-0.6579	-0.9243	-0.4647	-2.3223	-1.2933	-0.7824	-1.2897	-0.9537	-0.8142	-2.0759	-0.705	0.031	-0.1607	-1.4525	0.0226	0.0226	0.5798	0.5112	1.0164	-1.2296
P17516	AKR1C4	aldo-keto reductase family 1 member C4	Cardiometabolic	-0.7483	-1.5037	-1.5421	-1.5781	-2.0418	-1.6555	-0.8591	0.2884	-0.0772	-2.274	-0.2387	-0.1544	-1.1517	-1.6535	-2.8036	-1.7565	-1.8126	-1.6195	-0.9968	-1.8278	-1.5954	-1.1461	-1.6974	-1.9347	-1.3585	-2.2573	-1.1577	-2.3819	-2.9305	-3.2428	-1.7426	-1.7201	-0.2649	-0.26	-0.0775	-1.8389	-0.8505	0.7538	0.4361	-2.4744	0.044	1.0656	-0.0531	0.4858	-0.6989	-3.0344
P17538	CTRB1	chymotrypsinogen B1	Neurology	-0.396	-0.6572	-0.1047	0.0926	-0.2651	-0.1992	-1.5048	-0.487	-0.1119	-1.0639	-0.9357	0.3841	-1.1662	-1.0351	-2.4555	-2.0403	-0.9786	-0.4758	-1.0004	-1.2186	-1.3859	-1.7269	-1.4143	-0.9432	0.4589	0.462	0.0185	-0.1042	-0.1648	-0.6308	-0.6693	0.2024	-0.8725	-0.2996	-0.1328	-1.5007	-1.0147	0.7586	0.8141	-1.0856	-0.0808	1.1261	0.537	0.6407	-0.3583	-0.2682
P17568	NDUFB7	NADH:ubiquinone oxidoreductase subunit B7	Oncology_II	1.7536	1.1265	2.2321	3.6297	3.6872	3.4954	2.5447	2.4863	2.9221	2.8331	1.5882	2.6576	3.6014	3.0278	2.9981	1.4948	3.1367	3.249	0.5207	2.3089	2.933	1.6909	1.7598	3.2189	4.278	3.2165	4.0365	3.5711	3.0732	4.2797	2.8457	4.0385	1.3262	2.1461	1.9584	1.5809	1.2777	3.4943	2.6306	2.7944	2.5566	2.6037	3.6528	4.1367	2.4535	3.1375
P17643	TYRP1	tyrosinase related protein 1	Inflammation_II	1.0865	1.1038	1.4505	-0.8292	-1.1116	-0.7961	-0.2199	3.2527	3.8134	2.7045	3.2841	2.581	0.2727	0.4445	-0.3391	-0.3746	0.9571	1.3177	0.8973	0.8384	0.6974	1.2724	1.4697	1.0822	0.9603	0.4239	0.6897	0.9783	0.6243	0.6609	0.9428	1.1941	3.0264	2.3875	2.5376	2.8932	3.399	1.1253	-0.1541	0.2623	0.4066	0.8982	0.8258	0.8863	1.5424	1.4331
P17676	CEBPB	CCAAT enhancer binding protein beta	Cardiometabolic	0.4854	0.4877	0.5137	2.7368	2.2656	4.0288	0.9896	-0.1808	1.6183	-0.3591	-0.5435	-0.5493	0.1086	1.5225	1.7198	3.1409	0.6556	1.26	-0.1669	0.6107	0.6228	0.5871	1.2542	2.6043	1.5488	-0.8182	0.3806	3.1434	3.1198	1.4478	2.3116	1.5989	0.3734	2.3667	2.3528	-0.0154	0.9695	2.9991	1.1948	-0.5362	1.1693	1.976	0.7622	3.1281	1.6685	1.1374
P17813	ENG	endoglin	Cardiometabolic	0.2419	0.092	-0.2715	-0.4275	-0.2153	-0.3877	-0.8755	0.0669	0.1355	-1.3842	-0.0685	0.1048	-0.3953	-0.091	-2.0182	-0.4692	-0.2934	-0.1829	-0.4017	-0.4285	-1.4119	-0.2265	-0.1211	-0.2064	-0.0424	-0.1249	-0.1792	0.1692	0.1036	-1.702	-0.0462	0.2563	-0.0413	-0.1504	-0.1729	-1.3608	0.3253	0.8074	0.5598	-1.0847	0.7833	0.7585	-0.0267	-0.0729	-0.1043	-1.7079
P17900	GM2A	ganglioside GM2 activator	Cardiometabolic_II	0.3623	0.4678	0.5097	0.6355	0.8555	0.9974	1.2243	0.7306	0.8343	-0.5193	0.516	0.4226	0.1872	0.6524	-0.5245	0.4336	0.9786	1.2634	0.8188	0.9251	0.4416	1.0893	1.2081	1.1051	0.3315	0.5855	-0.1642	0.6881	0.4284	-0.2041	0.3073	0.6257	0.9087	0.3385	0.1829	0.6186	1.2419	1.3446	1.2772	0.2259	1.7251	1.4707	0.6104	0.8413	1.3754	0.6627
P17927	CR1	complement C3b/C4b receptor 1 (Knops blood group)	Inflammation_II	-0.7333	-0.58	-0.1274	-0.6729	-0.4634	-0.2533	-1.1888	0.5414	-0.0059	-2.5287	0.5735	0.3732	0.0991	0.2292	-2.9868	-0.0419	-0.1257	-0.1712	-0.3645	-0.3746	-1.9794	0.2223	0.179	0.0275	-0.6069	-0.8548	-0.3543	-0.1202	0.3569	-2.1899	-0.0963	0.1251	0.4848	-0.3637	-0.335	-1.6201	0.5196	0.6985	0.3193	-1.6079	0.8537	0.5964	-0.1588	0.0804	0.1156	-2.5489
P17931	LGALS3	galectin 3	Cardiometabolic	0.4552	0.7836	0.3881	1.7821	1.8623	3.3858	1.6599	0.772	1.9321	-1.295	0.4526	0.9785	0.5299	0.8216	-1.2408	0.838	1.6611	1.8411	1.4488	1.5732	-0.2176	1.6943	1.9722	3.2072	1.3378	0.7395	-0.2431	1.5138	1.067	-0.7967	0.7274	0.8985	2.2658	2.6784	2.4831	1.3506	2.5994	1.2277	0.294	-0.9633	0.786	1.4813	1.1711	2.8719	2.6499	-0.1641
P17936	IGFBP3	insulin like growth factor binding protein 3	Cardiometabolic	-0.4437	-0.0012	-0.1034	-1.0617	-0.8887	-0.9946	-2.0621	-0.3001	-0.1827	-2.85	-0.465	-0.7831	-0.4704	-0.2453	-2.6284	0.1467	-0.8588	-0.5073	-0.6519	-0.7217	-2.1738	-0.598	-0.2516	-0.8263	0.1082	0.1312	0.3436	0.8349	0.6021	-1.4576	0.8333	0.8283	0.5284	0.1646	0.0967	-1.307	0.6952	-3.5745	-3.4641	-5.6253	-3.523	-3.4094	0.1379	0.1231	0.1354	-2.6443
P17948	FLT1	fms related receptor tyrosine kinase 1	Oncology	-0.1941	-0.0296	-0.3539	-0.1965	-0.2292	-0.0969	0.378	0.1122	0.0323	0.1208	-0.1634	0.0062	-0.4523	-0.1068	0.5027	-0.1596	-0.3415	0.119	-0.1089	-0.0834	-0.3199	-0.0431	-0.0496	-0.2323	1.4654	0.1532	-0.2848	-0.1876	-0.2936	1.5468	-0.3916	-0.0572	0.6468	-0.1865	-0.3367	0.3988	-0.0743	0.0318	0.1717	0.8962	0.1669	-0.0636	0.1578	0.1158	0.0059	1.465
P17980	PSMC3	proteasome 26S subunit, ATPase 3	Oncology_II	0.3218	0.6375	1.5007	0.838	1.8952	1.2794	0.8182	0.6331	0.5721	-0.3479	-1.2879	1.1551	2.007	2.1063	0.403	1.6767	0.6877	0.7942	1.7452	1.7856	0.8112	0.256	0.8235	1.3908	1.7687	1.5105	0.7426	1.3086	0.7498	-0.1835	0.7099	1.3212	1.5024	1.5069	1.8034	1.0495	1.5934	2.504	1.0302	-0.3779	0.877	2.346	2.3399	1.3559	1.2609	0.1252
P18031	PTPN1	protein tyrosine phosphatase non-receptor type 1	Neurology	4.2216	4.3862	5.135	5.9515	6.1325	6.6603	6.1327	5.6331	5.7502	5.3284	4.8336	5.3814	6.094	6.1812	6.0966	4.9508	6.2249	6.4754	2.0901	5.9425	6.0935	5.0552	4.7576	6.7351	6.4313	6.2048	6.0362	6.8777	6.4998	6.7425	6.1879	6.3686	5.0843	5.5796	5.4885	5.8376	5.0033	6.2249	5.8472	5.4926	6.1234	5.911	6.1658	6.8597	6.2042	5.8432
P18065	IGFBP2	insulin like growth factor binding protein 2	Cardiometabolic	0.428	0.4498	0.3866	0.3296	0.2743	0.2204	0.0591	1.1798	1.2182	-0.2418	1.4816	1.4014	-0.7714	-0.5387	-0.8736	-0.6315	1.3283	1.4406	0.6288	0.8893	0.0526	0.8838	1.1334	1.4748	0.2314	0.0492	-0.4317	0.445	0.3229	-0.261	0.5189	0.7269	1.2122	0.755	0.6309	1.2715	1.5513	1.376	1.4699	1.135	2.0139	1.3395	0.8947	1.0511	1.2551	1.0535
P18084	ITGB5	integrin subunit beta 5	Oncology	-0.6097	-0.9064	-0.7744	-0.3217	-0.8627	-1.0948	-1.7065	-1.0949	-0.1522	-2.5722	-0.8149	-0.1628	-0.7022	-0.2904	-2.6254	-0.9566	-0.7329	0.6654	-0.9386	-0.3081	-1.8521	-0.4609	-0.4495	-0.0347	-0.3241	-0.7139	-0.7067	0.2114	-0.3941	-1.797	-0.3465	-0.2097	-1.4263	-1.5622	-1.77	-2.4661	-0.7876	-0.2323	-0.4169	-2.0585	-0.0494	-0.3232	-0.8348	-0.6033	-0.5905	-2.4618
P18428	LBP	lipopolysaccharide binding protein	Cardiometabolic	0.6328	0.089	-0.6492	1.8452	0.7288	-0.7429	0.9829	-0.1214	-0.0133	-3.3155	-0.0398	-0.2492	0.4833	-0.525	-1.9878	0.6663	0.7579	2.8568	1.9994	0.8695	-1.3645	0.9148	3.7885	1.3754	-0.39	-0.2736	-0.8347	-0.2544	-2.2978	-4.6842	-0.3241	-1.0253	0.1185	-1.2679	-0.6802	-0.944	0.5981	0.621	0.2727	-1.8929	0.9989	-0.2624	-0.7911	-1.2089	-0.0126	-3.9403
P18510	IL1RN	interleukin 1 receptor antagonist	Inflammation	0.4146	0.4782	0.4844	0.9491	0.6413	2.0363	5.5128	0.5279	0.3654	-0.2313	0.4137	-0.2053	-0.2936	0.8621	2.5059	2.2859	0.7126	1.2866	0.9735	1.0754	0.9607	2.0877	2.1776	1.6481	0.5127	-0.0558	-0.6163	1.0152	0.6709	-0.0681	1.9762	-0.0394	0.9481	1.7555	1.7591	1.4777	2.0881	2.2993	1.3243	2.4437	2.1015	2.2712	0.7298	3.3907	2.5123	1.5934
P18564	ITGB6	integrin subunit beta 6	Inflammation	0.0281	0.1516	0.2943	-1.1143	-0.6447	-1.1741	-1.4692	-0.5635	-0.351	-0.8537	-0.0277	0.1115	0.441	0.1302	-1.3452	-0.1108	-0.3976	0.214	0.1021	-0.3337	-1.3503	-0.3013	-0.0487	0.2858	-0.2879	-0.4445	0.066	0.3332	-0.1653	-0.8531	-0.3527	0.1622	-1.1569	-1.7863	-1.6297	-1.3119	-0.7761	0.168	-0.3668	-0.6433	0.6339	-0.1529	0.035	0.0647	0.3784	-1.2558
P18627	LAG3	lymphocyte activating 3	Oncology	0.4261	-0.2051	1.5865	0.9443	0.9059	0.8693	0.7396	1.8163	1.2176	0.0212	1.0225	0.6444	0.6443	1.3476	-1.0964	0.1098	1.2435	1.2847	1.1791	1.2208	-0.1546	0.7427	0.5494	1.446	0.292	1.4172	0.339	0.3678	1.4802	-0.7663	0.2214	1.0748	0.3721	-0.3823	-0.4099	-0.2772	0.6719	1.2165	1.4963	-0.0482	0.985	1.4789	-0.3188	-0.2862	0.2768	-0.6481
P18754	RCC1	regulator of chromosome condensation 1	Oncology_II	0.0842	0.268	0.3703	2.1822	2.3821	2.7524	0.8004	0.269	0.9052	-0.4929	-0.3946	-0.6653	0.591	1.6998	-0.0644	0.4178	2.0179	2.265	1.8918	2.0516	2.2705	1.9211	2.0375	2.7293	2.124	1.3593	0.3242	2.9329	1.4969	1.7078	1.347	0.2776	1.1217	2.3331	2.1599	1.1169	1.4442	2.4545	0.6865	-0.3917	0.1988	0.6567	0.5471	3.2452	1.6419	-0.1759
P18827	SDC1	syndecan 1	Cardiometabolic	0.3675	0.4841	-0.0761	0.5143	0.8112	0.706	1.2972	2.0111	0.9446	-0.2527	1.657	1.2332	0.0597	1.5747	-0.0212	-0.0049	2.1025	0.4437	0.7417	0.5463	-0.0443	0.8785	0.9617	1.1615	-0.5045	-0.0182	-0.2029	-0.5174	-0.3884	0.2913	-0.4955	-0.3202	0.4187	0.317	0.2195	-0.4468	0.4739	-0.142	0.2262	-0.9428	0.5189	0.4664	0.1092	0.2327	0.5244	0.2813
P18848	ATF4	activating transcription factor 4	Oncology_II	-0.7274	-0.8189	-2.4012	-1.3976	-1.6707	-1.8186	-0.8923	-1.6201	-1.4654	-2.1756	-2.8326	-2.1005	-1.1361	-0.841	-1.7211	-2.0526	-0.163	0.1746	-2.972	-0.5512	-1.2405	-1.5834	-1.6184	-0.5614	-1.4331	-0.8359	-2.3038	-0.973	-1.7103	-1.1519	-1.8167	-1.1786	-1.6245	-1.2067	-1.6807	-1.7338	-1.7746	-1.5514	-1.639	-2.1238	-1.2104	-1.3559	-1.15	-0.9186	-0.8492	-1.9515
P19021	PAM	peptidylglycine alpha-amidating monooxygenase	Cardiometabolic	-0.6194	-0.4606	-0.8876	-0.5064	-0.5196	-0.7092	-1.2352	-0.5632	-0.3366	-2.7639	-0.7349	-0.4396	-0.6271	-0.2598	-2.7292	-0.585	-0.2116	0.5234	-0.2597	-0.2779	-1.6862	-0.129	0.1468	0.061	-0.3464	-0.6773	-0.7459	-0.4028	-0.6571	-2.0953	-0.8203	-0.2263	-0.4947	-1.3623	-1.4446	-1.9322	-0.3185	0.0432	-0.0579	-1.9057	-0.0192	0.0074	-0.4817	-0.4098	-0.3043	-2.3273
P19022	CDH2	cadherin 2	Cardiometabolic	1.1932	1.107	0.4184	1.0496	1.4478	1.1373	1.0644	1.287	1.0681	0.4094	1.1291	0.9151	0.4207	0.9416	-0.7559	0.7111	1.4661	1.0948	1.3817	1.2589	-0.0906	1.3538	1.4132	1.4104	0.1333	0.5233	-0.1326	0.8411	0.5789	-0.9159	0.487	0.8343	0.4726	0.2418	0.0862	-0.0196	1.0818	1.3736	1.1252	-0.4858	1.6715	1.4067	0.4727	0.3462	0.761	-0.5664
P19075	TSPAN8	tetraspanin 8	Oncology_II	0.455	-0.4522	-1.4161	-0.3067	-0.3745	-1.2926	-0.3152	1.5672	1.2148	-1.3816	1.0352	0.2361	-0.4074	0.4636	-2.6975	-0.1936	-0.7445	-0.6241	-0.8099	-0.8369	-1.507	-0.0928	0.0832	-0.645	0.2562	-0.6595	-1.2938	0.3571	0.9352	-1.7929	-0.0106	0.5022	-1.7602	-1.3552	-1.5025	-3.1331	-0.9012	1.7604	0.9063	-1.5067	0.7859	1.8468	-0.2155	-0.1345	0.3819	-1.7805
P19256	CD58	CD58 molecule	Inflammation	0.0921	0.0952	0.012	-0.4411	-0.2246	-0.3036	-0.6602	0.0165	-0.0033	-1.0262	-0.2338	0.0604	-0.2849	-0.1039	-0.9375	-0.3151	0.7094	0.651	0.6686	0.431	-0.1092	0.864	0.9034	0.8842	-0.0348	-0.3591	-0.272	0.2764	0.041	-0.7254	-0.0773	0.3119	-0.0315	-0.2417	-0.2907	-0.3453	0.2248	0.4985	0.102	-0.6004	0.2311	0.1601	-0.0486	0.1408	-0.0594	-0.4904
P19320	VCAM1	vascular cell adhesion molecule 1	Cardiometabolic	0.168	-0.0415	0.4662	0.5398	0.6526	0.4929	0.7122	0.6856	0.4883	-0.9352	0.4701	0.232	-0.2512	0.3008	-1.3277	-0.202	0.711	0.692	0.6722	0.536	-0.4266	0.6511	0.828	0.876	-0.39	-0.1837	-0.4558	0.4919	0.5025	-0.9157	0.1547	0.4147	0.2519	-0.1239	-0.0886	-0.536	0.4835	1.5984	1.3108	0.1244	1.3861	1.4023	0.0308	0.0659	0.1726	-0.8397
P19429	TNNI3	troponin I3, cardiac type	Cardiometabolic	2.4383	2.5398	2.4098	1.665	-0.6313	0.9319	3.1386	1.3956	1.8781	1.8506	0.0515	2.1822	3.0229	0.8972	0.0306	-1.0304	-1.09	0.1547	-0.9692	0.4824	0.7174	-0.1069	0.683	-2.1669	-0.2273	-0.448	-4.5704	1.7131	1.5417	1.5055	1.114	2.2303	0.2733	1.894	1.8502	-0.9863	-4.7579	-3.9065	1.108	-0.6103	-2.2067	-0.3921	0.7159	0.0852	-0.3873	0.6099
P19438	TNFRSF1A	TNF receptor superfamily member 1A	Neurology	0.4174	0.4482	0.2476	1.1082	1.3343	0.9848	2.5083	0.5589	0.3877	-0.1828	0.3246	0.3287	-0.6764	-0.2459	0.0672	0.4141	0.6931	1.0947	1.1312	0.9298	0.7231	1.3666	1.4364	1.2446	-0.2228	0.0452	-0.0702	0.1663	0.1678	-0.2912	0.1088	0.1934	0.4826	0.2771	0.331	0.5853	1.1206	1.2836	0.9953	0.4179	1.2384	1.0438	0.4951	0.5649	1.1524	0.6321
P19440	GGT1	gamma-glutamyltransferase 1	Neurology	-0.2041	-0.3766	-0.6989	-0.4834	-0.2679	-0.412	-0.718	-0.121	-0.7721	-2.9144	-0.4546	-1.1294	-0.0301	0.2509	-2.0902	0.3094	-1.1646	-0.9669	-1.1684	-0.9747	-2.564	-0.9165	-0.8689	-0.7592	-0.2333	-0.2023	-0.5388	0.0595	-0.0574	-2.0354	-0.1579	0.0794	-1.1826	-0.3346	-0.342	-2.3201	-0.0597	-0.4702	-0.8193	-2.8916	-0.3831	-0.3463	0.1223	-0.0265	-0.2135	-2.4392
P19474	TRIM21	tripartite motif containing 21	Inflammation	-0.1352	-0.9465	2.54	3.6314	4.1198	4.8576	4.1452	2.9595	2.6705	2.6138	1.7488	2.6124	4.1542	4.4764	3.8524	2.9229	4.041	3.7479	1.9087	3.3987	3.364	2.7105	2.9849	5.1793	4.9061	4.9599	4.2908	5.6938	4.5821	5.2994	4.1291	4.5912	2.9927	3.8873	3.5741	4.5282	3.2305	4.7908	3.5149	3.3915	4.0793	4.4236	-0.3113	1.8369	0.3169	-0.0688
P19525	EIF2AK2	eukaryotic translation initiation factor 2 alpha kinase 2	Oncology_II	4.6596	4.8401	5.8557	8.2441	7.8249	8.8368	7.5563	7.2444	7.2326	6.0982	5.7091	6.973	8.3873	8.6896	7.0317	6.524	8.2929	8.2517	0.4534	7.8257	7.4471	6.6042	6.4238	9.172	8.4374	9.4334	7.5314	9.0122	8.2205	8.4414	7.9592	8.0478	6.1403	6.9021	7.1576	6.2563	5.9925	7.8961	6.723	5.8939	6.8941	7.2023	7.9705	9.1394	8.1622	6.5881
P19526	FUT1	fucosyltransferase 1 (H blood group)	Oncology_II	NA	NA	NA	NA	NA	NA	NA	NA	NA	NA	NA	NA	NA	NA	NA	NA	NA	NA	NA	NA	NA	NA	NA	NA	NA	NA	NA	NA	NA	NA	NA	NA	NA	NA	NA	NA	NA	NA	NA	NA	NA	NA	NA	NA	NA	NA
P19801	AOC1	amine oxidase copper containing 1	Inflammation	-2.406	-1.7739	-2.0495	-0.0131	0.5637	-0.1226	0.2437	-1.9755	-1.398	-2.2208	-1.7905	-1.8999	-0.2217	-0.6211	-1.6711	-0.9118	-1.4898	-1.1026	-0.8706	-1.4206	-1.3576	-1.3259	-0.6557	-1.1698	1.8203	1.5363	1.6976	-0.8982	-1.5464	-0.8351	-1.1927	-1.1692	-1.0134	-0.7156	-0.7856	-2.0759	-1.2786	-1.6043	-1.7255	-2.1	-2.0792	-0.7884	-1.1395	-0.9332	-0.3353	-1.1553
P19827	ITIH1	inter-alpha-trypsin inhibitor heavy chain 1	Inflammation_II	0.0435	-0.0341	-0.3191	-0.1835	0.095	0.0253	-0.169	-0.3546	-0.2751	-0.6406	-0.2051	-0.4165	-0.3111	0.4841	-0.249	0.2197	-0.0047	0.1935	0.0389	-0.171	-0.8464	0.1392	-0.1942	0.2276	-0.0703	-0.0521	0.0148	0.234	0.1293	1.6889	0.0249	-0.1472	-0.2992	-0.1364	-0.7312	-0.5067	-0.2544	-0.0236	-0.221	-0.2963	-0.0488	-0.0186	-0.2506	-0.1319	0.173	-0.5601
P19838	NFKB1	nuclear factor kappa B subunit 1	Cardiometabolic_II	1.4967	1.3236	2.3675	4.6049	4.3746	5.9341	3.8761	3.717	4.5908	3.2461	2.3226	3.6518	4.5206	5.1408	4.3413	4.1361	5.1544	4.3509	0.2077	4.6665	4.6713	4.1705	4.2655	5.4456	5.1916	4.5676	3.4541	6.747	5.1881	5.57	4.283	3.8542	2.6376	5.0915	4.9806	4.082	3.4164	4.9843	3.3003	3.8283	3.9582	3.7642	4.1641	5.2475	4.8912	3.6232
P19876	CXCL3	C-X-C motif chemokine ligand 3	Inflammation	2.0415	1.6071	2.8022	4.1163	3.9448	3.9438	3.3197	3.7696	3.0604	2.0754	1.9757	3.7277	4.2323	4.0607	2.7909	2.4331	3.8568	4.6815	-0.2386	4.0423	3.2437	2.4037	2.8379	4.9446	4.7749	4.3162	4.2487	5.6555	5.0672	5.0497	4.7812	5.0646	3.0603	2.1838	2.2369	2.8812	2.4192	4.5303	3.8327	3.4652	4.3964	3.9765	4.5914	5.0432	3.9317	3.2844
P19878	NCF2	neutrophil cytosolic factor 2	Inflammation	0.3279	3.5302	0.2653	5.3016	3.1454	6.6297	1.3611	0.083	4.117	-0.6	2.2237	0.7794	0.1838	2.9801	4.4912	5.9496	1.5248	1.8372	-0.374	2.3398	1.6518	4.0062	4.7755	5.4242	5.432	2.6843	0.1791	5.5807	4.1751	3.2251	6.2447	3.1364	0.3254	5.8267	6.1444	2.8349	4.3274	6.4033	3.6097	5.9038	4.7063	4.6547	4.3457	6.8165	6.2177	5.3702
P19883	FST	follistatin	Inflammation	0.5756	-0.8427	0.5108	1.31	1.2987	0.8536	0.407	0.6515	0.3226	-0.4202	-0.1269	0.1104	0.4447	0.622	1.6154	0.8859	0.5025	0.9305	0.7638	0.4431	0.1772	1.0374	1.2189	0.8244	0.6761	0.3726	-0.1164	1.7801	-0.1541	1.5531	0.4839	0.7365	0.5331	-0.4937	-0.4643	0.5191	2.857	2.254	1.5834	1.8727	2.1952	1.6219	0.8116	1.0263	0.9979	1.8762
P19957	PI3	peptidase inhibitor 3	Cardiometabolic	-0.8447	-0.7343	0.0199	0.4859	0.6526	0.7259	0.5052	-0.3617	-0.3309	-1.2614	-0.8006	-0.727	-0.8401	-0.6687	-1.2163	-0.8077	-0.6372	-0.4869	-0.8974	-0.8483	-0.6117	-0.5242	-0.4637	-0.6082	-0.6438	-0.2796	-0.8465	-0.4286	-0.94	-1.1079	-0.6222	-0.5487	-0.4592	-0.3099	-0.3607	-0.3009	0.0132	-0.8237	-1.0125	-1.9085	-0.8443	-0.9909	-0.259	-0.2756	-0.1377	0.0659
P19961	AMY2B	amylase alpha 2B	Cardiometabolic	-0.486	1.2973	-1.4144	0.0141	0.2538	0.0958	-0.301	-0.7896	-0.6636	-2.3014	-0.9123	-0.1595	-1.1832	-0.9639	-2.6456	-1.3335	-0.9076	-0.575	-0.8046	-0.8597	-1.7442	-0.8035	-0.7074	-0.9422	-0.1506	-0.3895	-0.4231	-0.3261	-0.1381	-1.3393	-0.1254	-0.0682	-1.0514	-1.0906	-1.2135	-2.1538	-0.6507	0.1711	0.3268	-1.1635	0.5539	0.8487	0.1465	0.2051	-0.1968	-0.2802
P19971	TYMP	thymidine phosphorylase	Cardiometabolic	1.0425	0.9252	2.2319	2.6885	2.9119	3.1114	2.5846	3.1743	2.7793	1.9752	2.4384	2.7492	3.1131	3.3739	2.0871	2.3363	3.2925	3.1735	1.1132	3.1633	2.4339	2.4975	2.5225	3.566	2.8062	3.5342	2.9071	2.9838	2.5401	2.9797	2.4204	2.4649	3.1136	2.3408	2.3406	2.6941	3.2092	2.3095	1.7971	1.1727	1.8029	2.0968	3.1148	3.7068	3.309	2.3145
P20023	CR2	complement C3d receptor 2	Cardiometabolic	-1.0818	-1.3542	-0.6521	-1.0208	-0.816	-0.9101	-2.0223	0.1071	-0.2817	-3.1144	-0.3199	0.6004	-0.8255	-0.8409	-3.6397	-0.8978	-1.1262	-1.9778	-2.2419	-2.1523	-3.4838	-1.6304	-1.4026	-1.8713	-0.2349	-1.0194	-0.7714	-0.3064	-0.3749	-2.5498	-0.5461	-0.0737	-0.1646	-1.5707	-1.5608	-2.3293	0.0365	0.7127	0.2865	-2.2538	0.5172	0.6467	-0.7125	-0.6027	-0.9463	-3.0434
P20042	EIF2S2	eukaryotic translation initiation factor 2 subunit beta	Cardiometabolic_II	4.7678	4.6011	5.827	6.8207	6.6215	7.3468	7.2359	6.7117	6.859	6.4598	5.7029	6.7974	7.3874	7.3653	6.621	5.5623	7.3806	7.1147	1.5205	7.1996	6.9069	6.3137	6.4867	7.4979	7.0839	7.2466	6.7658	7.3589	7.0899	7.4157	7.1653	7.0765	6.3272	6.3418	6.6279	6.9906	5.9153	7.0449	6.6949	6.328	6.7673	7.2948	6.9848	7.1292	7.0291	5.6274
P20061	TCN1	transcobalamin 1	Inflammation_II	1.1482	1.6405	-1.2818	-1.1132	-0.6785	-0.357	-0.65	-0.692	-0.9867	-1.2834	-0.3101	-0.5153	-0.5999	-0.4955	-0.729	0.9865	0.934	1.2579	0.7445	0.8267	0.1088	2.3234	2.2366	1.2492	0.185	-0.15	-0.1464	0.3036	0.4191	-1.0541	1.0509	0.2914	-0.1324	-0.1422	-0.0366	-0.3109	1.3252	0.6489	0.0966	-0.1393	0.5456	0.3807	0.4674	1.6332	1.416	-0.6364
P20062	TCN2	transcobalamin 2	Cardiometabolic	0.5007	0.1411	-0.076	1.0266	0.8919	0.6058	0.082	0.3306	0.3869	-1.4688	0.5711	0.3171	0.2801	0.4684	-0.9988	0.6972	0.6206	1.1964	0.5579	0.5834	-0.1856	0.655	0.8489	0.7782	0.137	0.214	-0.2253	0.1246	-0.0474	-1.2195	0.002	0.2377	0.5681	0.7511	0.7892	-0.1498	1.0284	0.2161	-0.2863	-1.4634	0.0045	0.0514	0.1058	0.2446	-0.2507	-1.2808
P20138	CD33	CD33 molecule	Oncology	-0.6848	-0.9057	1.1917	-0.1042	0.1099	-0.0861	0.1373	-1.9899	-1.8206	-1.8104	-2.1137	-2.0355	-1.1379	-0.7085	-1.8079	-1.0788	-1.0813	-0.7492	-0.9409	-0.8661	-1.3251	-0.7236	-0.6767	-0.6645	0.3019	0.1781	0.1987	0.0758	0.1467	-1.5626	-0.3825	-0.2281	0.7585	-0.0103	-0.0291	-0.5315	1.0537	1.5397	1.3156	-0.1986	1.5067	1.3084	-0.9597	-1.0173	-0.7106	-1.6721
P20155	SPINK2	serine peptidase inhibitor Kazal type 2	Inflammation_II	0.5383	0.1324	-0.7053	0.1877	0.2199	-0.2003	-0.2982	-0.2177	-0.0818	-1.6994	-0.5799	-0.1617	-0.8395	-0.5646	-1.6991	-0.4532	-0.4197	-0.1361	-0.4078	-0.2454	-1.2392	-0.5033	-0.4643	-0.1689	0.1577	0.4602	-0.0198	-0.108	-0.6357	-1.4187	-0.5903	-0.3991	-0.7469	-1.2861	-1.3295	-1.5465	-0.3816	-0.0786	-0.3505	-1.436	0.2561	-0.2419	0.0033	0.1478	0.1189	-0.4332
P20160	AZU1	azurocidin 1	Cardiometabolic	-1.4011	3.6824	-0.1654	2.7928	1.5013	4.6392	0.9391	-1.3289	1.1827	-2.477	2.823	0.2332	-1.2055	0.1934	1.3674	4.4619	0.5827	0.6494	-1.0934	0.8155	-0.4903	4.9167	4.92	3.7675	3.3128	1.2278	-0.7042	2.5602	1.6472	0.2291	4.3301	-0.1153	0.1862	3.5663	4.0233	0.0268	4.7129	4.0813	1.1177	3.021	2.9562	1.5076	2.0566	5.01	3.9327	1.229
P20273	CD22	CD22 molecule	Inflammation	-2.232	-2.0853	-0.4268	-1.0492	-0.8493	-1.0287	-1.8559	0.0171	-0.93	-2.7478	-0.4454	0.0056	-1.2916	-1.418	-3.8111	-1.518	-0.1235	-1.1592	-1.332	-1.3212	-2.0652	-0.5812	-0.5185	-1.0859	-0.4345	-0.6299	-0.7054	-0.1309	-0.3272	-1.8932	-0.5981	-0.147	-0.1411	-0.9367	-1.1044	-2.096	-0.1051	0.3658	0.0663	-1.9896	0.3861	0.2927	-0.1295	-0.0202	-0.3684	-2.3266
P20333	TNFRSF1B	TNF receptor superfamily member 1B	Neurology	0.5795	0.1967	0.8377	0.7483	1.0142	0.839	2.0076	1.2645	1.0123	-0.2197	0.9347	0.485	-0.5977	-0.0792	-0.9157	0.0391	0.938	1.3226	1.2165	1.2565	0.2347	1.4217	1.5356	1.5071	-0.1599	0.2781	-0.2009	0.1702	0.7165	-0.7206	0.0748	0.1608	0.9214	0.3438	0.2413	0.4044	1.4061	1.1803	0.9496	-0.1608	0.9434	0.9363	0.3261	0.3088	0.9693	-0.1009
P20340	RAB6A	RAB6A, member RAS oncogene family	Inflammation	-1.5024	-1.783	-1.7146	-2.1409	-1.9782	-1.9701	-3.2659	1.6941	1.392	-2.8016	-1.6125	-2.4285	0.6068	-1.3336	-2.5565	-0.8962	-1.8446	-1.4755	-2.7843	-1.341	-2.2092	-1.1912	-1.2177	-1.1997	3.2801	-0.5641	0.7241	-1.2982	-1.2863	-1.9038	-1.4138	-1.6056	-0.3477	-1.4523	-1.8035	-2.6883	-0.5531	-1.5231	-2.518	-2.1653	-2.4297	-2.4511	-1.6852	-0.2427	-1.336	-2.7427
P20382	PMCH	pro-melanin concentrating hormone	Cardiometabolic_II	-2.2716	-1.8836	-1.0635	-1.4858	-1.6492	-1.6603	-1.6659	-2.2186	-2.0926	-2.0294	-1.6153	-2.4599	-1.2678	-0.6331	-1.5612	-1.6265	-1.5328	-1.4424	-1.8783	-1.8514	-1.5495	-1.483	-1.6781	-2.7692	0.6253	0.6432	-0.0982	-1.6394	-1.9693	-1.3063	-1.6981	-1.6979	-1.6363	-1.5361	-1.9758	-2.4415	-1.5772	-1.5681	-1.7773	-1.3734	-1.8847	-2.0293	-1.8642	-2.2981	-1.6547	-1.5806
P20472	PVALB	parvalbumin	Oncology	2.7404	2.715	4.9691	3.3421	3.3402	3.6532	3.4059	3.3798	3.2401	2.38	2.2855	3.7439	3.6907	3.3688	3.2818	2.284	4.9863	5.0832	0.4626	5.0168	4.9094	4.163	4.0936	5.3093	5.0998	4.9663	5.2582	5.6971	5.6037	5.7856	5.4262	5.7946	4.6974	4.0984	4.3349	4.7883	4.6213	5.3478	4.9662	4.872	5.3478	5.2631	5.6838	5.8445	5.6366	4.9942
P20645	M6PR	mannose-6-phosphate receptor, cation dependent	Cardiometabolic_II	0.2942	-0.062	-0.0875	1.297	1.5394	1.1745	1.3354	0.7876	0.3764	-0.1987	0.1436	-0.0355	0.9782	1.1046	0.1712	0.6182	1.3677	1.8565	0.0693	0.9733	0.6867	0.7453	0.7441	2.1147	2.1203	1.1912	1.9913	1.813	1.0614	1.5731	1.2605	1.3671	0.502	0.6875	0.3411	0.4313	0.6858	1.4303	0.8751	0.4087	1.0598	0.9269	0.5301	0.6654	0.3664	0.5271
P20700	LMNB1	lamin B1	Oncology_II	-1.4528	-0.4618	-0.9566	2.5921	1.9197	3.3177	-0.1698	0.9657	1.6102	-2.3169	0.6277	0.2809	-0.6358	0.0542	-1.3411	2.8968	-0.4353	-1.3441	-0.9326	-1.6403	-2.7057	-0.5449	0.2432	1.6666	1.1023	-1.3823	-2.1107	1.6888	2.8672	-0.3268	1.7553	-0.4702	1.5876	2.0521	2.1433	-0.0648	2.054	1.518	-0.1354	-0.7257	-0.7133	0.3752	0.2863	3.4114	3.0895	-1.0175
P20701	ITGAL	integrin subunit alpha L	Inflammation_II	-5.3618	-4.667	-4.8168	-3.5518	-4.2077	-4.0602	-4.4041	-4.1312	-3.3041	-3.811	-4.3244	-4.829	-2.8463	-3.0303	-4.1958	-2.381	-5.0942	-4.0593	-3.0374	-3.8219	-10.5298	-2.3076	-2.2263	-3.4848	-3.5384	-3.8044	-4.5426	-3.0771	-2.4836	-4.4414	-3.9514	-4.2997	-5.0856	-4.5359	-4.1398	-5.6819	-3.2311	-3.6188	-4.97	-4.1132	-4.4641	-3.8107	-3.2989	-3.3475	-3.726	-5.7323
P20702	ITGAX	integrin subunit alpha X	Oncology_II	NA	NA	NA	NA	NA	NA	NA	NA	NA	NA	NA	NA	NA	NA	NA	NA	NA	NA	NA	NA	NA	NA	NA	NA	NA	NA	NA	NA	NA	NA	NA	NA	NA	NA	NA	NA	NA	NA	NA	NA	NA	NA	NA	NA	NA	NA
P20711	DDC	dopa decarboxylase	Cardiometabolic	0.4491	0.3177	0.2318	-0.3922	-0.055	0.4276	0.3001	0.0381	0.2703	-1.3357	-0.5441	-0.0834	0.4903	1.1807	-1.5441	0.4262	-0.9149	-0.3783	-0.5643	-0.4058	-1.5573	-0.9048	-0.554	-0.9721	-0.196	-0.6172	-0.9792	0.0716	0.0586	-1.7453	-0.4367	0.2787	-0.6032	-0.3353	-0.429	-1.7623	-1.0659	0.7349	0.1798	-1.0131	-0.0678	0.4382	0.3051	0.3254	0.2819	-0.7644
P20718	GZMH	granzyme H	Cardiometabolic	-0.6083	0.5907	0.4305	6.0077	6.2194	6.4686	1.3652	4.2455	6.6839	0.9001	2.3748	3.3543	6.9597	7.9482	2.9219	7.0988	5.459	2.0169	0.4302	1.7753	1.3746	4.4505	5.1978	7.2444	4.8165	4.2702	2.0149	7.4176	7.0212	4.4197	4.4641	5.6592	2.5707	3.7724	3.7733	1.6047	4.2771	7.8515	5.6727	3.4548	2.7435	6.5774	4.7643	7.4704	7.4013	1.4238
P20742	PZP	PZP alpha-2-macroglobulin like	Inflammation_II	-1.9442	-2.3334	0.3112	-0.2093	-0.0321	-0.6325	-1.3955	-3.3136	-2.6202	-2.9942	-2.9576	-2.2429	0.1636	0.569	-1.9519	0.3819	-0.2223	0.0868	0.1189	-0.3815	-1.5152	-0.2802	0.0191	-0.1003	-0.3556	-0.3371	-0.1677	-0.1412	-0.6144	-2.1041	-0.3921	0.0142	0.7232	0.2003	0.1206	-1.5553	0.9714	-1.4774	-1.0686	-2.0615	-0.8665	-1.2059	-1.1654	-1.3036	-1.0922	-2.9098
P20774	OGN	osteoglycin	Neurology	0.7943	-0.6879	1.0548	0.1223	0.4032	-0.1578	0.2876	1.1811	1.366	0.4375	-0.0441	1.2506	0.2224	0.3939	-0.1788	-0.0401	0.2506	0.6186	0.4319	0.1867	0.1812	-1.0392	-0.9306	0.3066	0.4559	0.4344	0.4896	1.4845	1.2341	0.913	-0.7356	1.4025	1.2773	-0.6806	-0.9221	0.5358	0.4704	-0.1343	0.5578	-0.7761	0.3398	0.6686	0.0686	-1.4791	-0.0865	0.4136
P20783	NTF3	neurotrophin 3	Inflammation	0.7671	0.7687	0.584	-0.2075	0.2337	-0.3731	-2.7356	0.2357	0.3973	-1.0461	0.0906	0.3628	0.4939	0.3089	-0.464	0.2827	-0.3262	0.6784	0.084	-0.9882	-0.4821	-0.8647	-0.3799	-0.0312	1.8802	0.9537	0.3556	0.7031	0.6313	-0.571	0.2384	0.9965	0.4104	-0.2967	-0.2654	-0.5944	-0.1998	0.6808	1.7153	-0.474	1.2022	1.1912	0.5726	0.3603	0.6872	0.3768
P20807	CAPN3	calpain 3	Oncology_II	0.1827	0.8841	0.1658	0.5448	0.749	-0.1166	-0.5215	0.0089	0.8094	-0.7681	0.0071	0.2494	0.7296	1.3454	0.0708	0.7727	0.3287	0.1278	0.4715	0.5703	-0.4772	-0.5744	0.113	0.5906	0.73	0.7101	0.3863	0.2181	0.7258	-1.818	-0.0927	0.2729	0.8964	1.3307	1.5751	-0.508	0.5718	1.744	1.3646	-0.0672	2.0843	1.8118	0.6589	0.7611	-0.1156	-0.329
P20809	IL11	interleukin 11	Inflammation	1.0317	2.3659	-0.4726	-0.3615	-0.5392	-0.6054	-0.9677	-0.5906	-0.2093	-1.8588	-1.0789	-0.8399	0.6156	0.6571	0.3812	1.1266	-0.2778	0.7832	-0.114	0.4514	-0.7257	0.539	0.1802	0.5039	3.2922	2.9074	2.7922	0.7032	0.007	-1.7581	0.1448	-0.0766	-0.0655	-1.2348	0.0984	-1.1249	0.4648	2.9511	1.4048	-1.6609	1.799	3.1416	-0.7657	-0.796	-0.6309	0.0236
P20823	HNF1A	HNF1 homeobox A	Neurology_II	0.0946	-1.7991	-0.525	-0.0053	0.4596	0.9027	-0.0161	0.6196	-1.0741	-7.0696	-1.2312	-0.5841	1.7468	1.6512	-0.2792	0.5786	-1.8878	0.3389	-0.7378	0.5687	0.0965	-1.7411	-1.553	-1.1001	0.5646	0.5428	0.8331	0.2948	0.7337	0.2813	0.6922	0.7231	0.7636	0.3332	0.5422	0.5966	-0.105	0.9353	-0.5927	-0.6506	0.3908	-0.1409	-0.1181	0.6308	-0.4192	-1.8155
P20827	EFNA1	ephrin A1	Neurology	NA	NA	NA	NA	NA	NA	NA	NA	NA	NA	NA	NA	NA	NA	NA	NA	NA	NA	NA	NA	NA	NA	NA	NA	NA	NA	NA	NA	NA	NA	NA	NA	NA	NA	NA	NA	NA	NA	NA	NA	NA	NA	NA	NA	NA	NA
P20849	COL9A1	collagen type IX alpha 1 chain	Inflammation	0.816	0.7009	0.8166	0.5523	0.9472	0.6758	0.1344	-0.0409	-0.1735	-0.8921	-0.3347	0.0194	1.3558	1.225	0.6277	0.8498	-0.6745	-1.0379	-1.1966	-1.116	-0.6189	-0.8376	-0.6683	-1.0616	0.1566	-0.3356	-0.2181	0.0821	-0.0797	-0.1308	0.0294	0.1381	1.2705	1.0157	0.9653	0.8	1.3822	1.109	0.2444	-0.0924	0.2593	0.0927	-0.6393	-1.4438	-0.2398	-0.7423
P20851	C4BPB	complement component 4 binding protein beta	Oncology	1.3893	0.6385	-0.2435	0.0366	0.3492	-0.0447	-0.5182	0.1844	0.1547	-3.4729	-0.026	0.4484	-0.5323	0.6162	-3.152	0.3184	-0.6629	0.0375	0.1325	0.142	-2.3072	-0.172	0.0836	0.199	0.1824	1.1031	-0.3206	1.7932	1.0412	-2.2699	1.4058	1.1478	0.9397	0.6267	0.6862	-1.8517	1.9014	0.2429	-0.2094	-2.7754	0.4823	0.234	0.128	0.1683	0.1373	-2.8213
P20908	COL5A1	collagen type V alpha 1 chain	Inflammation_II	1.0388	0.4814	0.2037	-0.1283	0.019	0.0685	-0.2398	0.1814	0.2365	-0.5549	-0.1738	0.1896	0.906	0.8654	-0.4518	-0.1407	1.4406	1.8184	0.6399	1.5954	1.6976	1.8188	1.8981	2.173	0.7433	0.6416	0.8208	1.4299	0.9908	1.0565	0.6432	1.2362	0.0368	-0.983	-1.2363	0.1378	0.0996	0.2543	0.1989	0.237	0.6444	0.4192	-0.4908	-0.3049	0.0893	-0.2946
P20916	MAG	myelin associated glycoprotein	Neurology_II	-0.0637	0.1822	-0.0407	0.7871	-0.6754	0.2828	-0.0865	0.7605	0.6239	0.9711	-0.406	0.5672	0.425	0.6435	0.8329	0.4281	0.6948	0.3332	0.4068	-0.2057	0.8811	-0.3138	0.5359	0.3645	0.7851	0.5577	0.258	-0.2116	-0.0017	0.8581	0.7039	0.5572	-0.3347	-0.5573	0.8541	0.7	-0.6879	0.2691	0.062	0.3305	0.2144	-0.322	0.6555	0.2282	-0.0416	1.1324
P20929	NEB	nebulin	Cardiometabolic_II	1.982	2.0475	2.2716	1.8769	2.2159	1.7958	2.1738	1.9455	2.0383	1.3718	2.2732	2.1515	2.3458	2.1246	2.6702	2.4651	1.7894	1.8755	1.5606	1.4037	2.1398	2.0966	1.6637	1.6623	2.4984	1.8976	1.9921	2.4579	2.7512	2.122	2.6814	2.5536	2.2811	2.2043	1.9181	1.7904	2.2715	2.2725	1.8813	2.0401	2.0061	1.9095	2.3221	2.3974	2.128	1.8936
P20936	RASA1	RAS p21 protein activator 1	Neurology	-0.2905	-0.9951	0.4381	0.2032	-0.4304	0.2604	-0.0577	-0.5322	-0.6269	-0.7623	-0.8307	-0.0236	0.3828	0.3127	-0.2695	0.0104	-0.5925	-0.7607	-0.0043	0.2247	0.2714	-0.2754	-0.1906	-0.4503	0.3875	0.4607	-0.5979	0.6167	0.5407	-0.188	0.1974	-0.4191	-0.0704	-0.1243	-0.434	0.0381	-0.5166	0.3439	-0.078	-0.0637	0.3365	0.1423	-0.3199	0.0527	0.0955	-0.5072
P21128	ENDOU	endonuclease, poly(U) specific	Oncology_II	-0.6767	0.2408	-0.9242	0.0625	0.1997	0.4175	1.4324	-0.7715	-0.6727	-1.3995	-1.3731	-0.7332	-0.0257	-0.0501	-0.2046	-0.0935	0.091	0.0544	-0.0734	-0.0405	0.1547	0.0143	0.3576	0.3462	-0.3674	-0.427	-0.472	0.325	0.0327	0.0016	-0.1142	0.3172	-1.095	-1.3126	-1.883	-1.2901	-1.0701	-1.1391	-0.8182	-1.4002	-0.9438	-0.5494	-0.2378	-0.3029	0.0539	-0.1655
P21217_Q11128	FUT3_FUT5	fucosyltransferase	Neurology	0.5896	0.1041	-0.2443	0.6955	0.5015	-0.6021	-0.3069	0.2551	0.4297	-1.7798	0.2327	0.0608	-0.3138	0.3483	-0.7936	0.6884	0.9195	2.0677	1.5112	1.441	-0.3647	1.168	1.4576	1.1838	0.508	0.2833	0.0979	-0.9697	-1.1618	-3.1966	-1.3696	-1.6466	0.2414	-0.5286	-0.5191	-1.1435	0.6899	0.8055	0.5765	-0.6946	0.968	0.5517	-0.6887	-0.6368	0.2309	-1.8877
P21246	PTN	pleiotrophin	Cardiometabolic	2.5976	2.286	3.2703	1.141	1.8905	-0.1731	3.7688	2.5486	2.14	7.8771	2.5923	2.8252	3.5118	3.714	7.6261	3.8249	1.9564	2.8171	1.4108	2.089	6.0846	1.9768	2.2979	1.3301	6.999	7.1589	1.2047	2.4259	2.6122	8.3771	2.5927	2.5376	7.9613	1.7264	0.6057	8.0196	2.8656	2.6336	2.6767	7.7082	3.6745	3.1297	2.3857	0.9529	1.8377	8.4963
P21549	AGXT	alanine--glyoxylate aminotransferase	Cardiometabolic	2.4009	1.0807	-1.7922	-1.0464	-0.9673	-1.4207	2.4248	0.3853	-0.5399	-1.6362	-0.9763	-0.7258	-0.3275	1.2434	-2.3637	-0.3195	-1.2752	-0.911	-1.1418	-0.8432	-1.6739	-1.0523	-0.8349	-0.7718	-0.1855	-0.9346	-1.4898	-0.8811	-0.1809	-2.0227	-1.0448	-1.074	-1.3456	-0.67	-0.722	-0.9755	-0.1043	-0.678	-1.1083	-2.6741	-1.5967	-0.369	0.1857	0.0385	-0.3462	-1.5877
P21579	SYT1	synaptotagmin 1	Neurology_II	0.0607	-0.1307	0.0687	-0.1094	-0.1332	0.5491	-0.8386	0.1014	0.5543	-0.2288	-0.3222	-0.4042	0.8543	0.5121	0.0035	0.6615	-0.6087	0.0489	-0.2716	-0.2957	-0.6566	-0.5498	-0.318	-0.1701	-0.0522	0.0852	-0.1146	0.245	0.1858	0.0551	-0.0477	0.138	0.2211	0.6388	0.0959	0.1395	0.3116	-0.0172	0.019	-0.2865	-0.1074	0.3861	-0.0018	0.1049	-0.2646	0.0938
P21583	KITLG	KIT ligand	Cardiometabolic	-0.017	-0.1491	0.4452	-0.6967	-0.2413	-0.3724	-1.4196	-0.2838	-0.0876	-2.3379	-0.3737	0.0246	0.0748	-0.4574	-2.7756	0.3499	-1.0606	-0.8923	-0.7684	-0.6431	-2.2023	-0.8355	-0.6392	-1.0064	-0.0726	0.0075	-0.0122	-0.1354	-0.4797	-2.5733	-0.1061	-0.21	-1.2551	-1.3853	-1.5362	-2.9073	-1.1925	-0.1952	-0.234	-2.5647	-0.163	-0.116	0.4626	0.4381	0.3117	-2.2301
P21589	NT5E	5'-nucleotidase ecto	Oncology	0.9524	0.9165	-0.5497	0.2759	0.4747	-0.2835	0.8542	1.7218	1.0653	-1.8275	1.0649	0.219	0.1477	0.5182	-2.3289	0.4644	0.3134	0.2817	0.6635	0.2067	-1.5598	0.5316	0.7719	0.5519	0.408	0.2052	-0.0991	0.4308	0.2903	-2.6409	-0.5239	0.4647	0.3321	0.4649	0.4383	-1.3472	2.3866	0.6099	0.3658	-2.0148	0.3099	0.8492	0.3885	0.4826	0.7716	-1.8459
P21673	SAT1	spermidine/spermine N1-acetyltransferase 1	Cardiometabolic_II	0.3487	0.5984	0.6127	2.2418	1.9235	1.7105	0.6232	0.4342	0.1967	0.0429	-0.1238	0.1976	1.8059	1.8651	0.218	1.7431	0.6577	0.7572	0.9665	1.1244	0.6419	1.0018	0.2198	0.9777	0.7643	0.4201	0.0468	1.7452	0.5853	0.343	0.7158	0.4463	0.3467	0.7613	0.6422	0.1951	0.7191	1.6906	0.5755	-0.0872	0.8953	1.5346	0.7912	1.3193	0.6552	-0.2109
P21695	GPD1	glycerol-3-phosphate dehydrogenase 1	Oncology_II	-1.2837	-0.3392	-2.3989	-1.6341	-1.1672	0.4324	0.0727	-2.2255	-2.9551	-3.2568	-2.1084	-1.8551	-1.6358	-1.2489	-2.3452	-0.0269	-2.0212	-1.0296	-2.0184	-1.5866	-2.7306	-0.7585	-0.5859	-1.6206	-1.5184	-1.6849	-1.3248	-3.0375	-1.9452	-3.3515	-2.1798	-2.0865	-1.4834	-1.8437	-2.2914	-2.8232	-0.4145	-1.6168	-1.8427	-2.1296	-0.5513	-1.7275	-1.1993	-1.8912	-0.9887	-2.3559
P21709	EPHA1	EPH receptor A1	Inflammation	-0.3772	0.1091	-0.2038	-0.0077	0.0616	0.3257	-0.242	0.2314	0.2191	-0.769	-0.2586	-0.2816	-0.0018	0.2822	0.1979	-0.1323	0.767	0.7311	0.5584	0.2959	0.5838	0.712	0.8429	0.5236	-0.6658	-0.262	-0.102	-0.1801	-0.4187	-0.1549	-0.2978	-0.2874	0.3056	0.1069	0.1301	0.5241	-0.0931	0.3645	0.2546	-0.6775	0.2065	0.4387	0.3574	0.5423	0.8271	0.4028
P21741	MDK	midkine	Oncology	1.2943	1.467	2.0659	1.4742	1.6579	1.1911	1.8419	2.4147	1.9456	5.563	1.5898	2.7868	1.6703	1.9695	5.1529	1.3084	1.8833	2.66	1.5662	2.2757	3.4743	2.0117	2.2685	2.0368	3.9109	4.3981	2.1458	2.0164	1.7145	6.7239	1.472	2.1493	5.8429	1.1502	0.8455	5.107	2.1337	1.5349	1.669	4.6726	2.525	2.087	2.5867	2.421	2.4579	6.0923
P21754	ZP3	zona pellucida glycoprotein 3	Cardiometabolic_II	-5.8119	-6.5043	2.7161	-0.2716	-0.0594	-0.3638	-0.6739	0.1365	0.3609	-1.3139	-0.0157	-0.4545	2.5906	3.1835	0.569	2.3947	0.103	1.6277	1.4008	1.5621	0.1115	0.8953	1.1378	0.8661	-6.1846	-6.1683	-5.3084	1.7648	2.2137	0.3508	1.6096	1.9511	-3.8232	-4.5064	-4.5018	-4.3076	-3.8368	0.2991	0.8615	-0.9366	0.3383	0.9644	0.166	0.0139	-0.5523	0.2914
P21757	MSR1	macrophage scavenger receptor 1	Neurology	-0.2233	-0.3818	0.6191	-0.781	-0.6283	-0.7559	-0.4203	0.5108	0.1275	-1.0116	0.3182	-0.2581	0.0753	0.4963	-1.3831	-0.0498	0.2598	0.3209	-0.0237	0.328	-0.4751	0.3498	0.4816	0.3727	-0.4018	-0.3759	-0.4401	0.0205	0.7091	-1.2555	-0.0124	0.4468	1.1008	0.2019	0.1982	-0.1398	1.2654	1.2925	0.7933	-0.4964	1.0961	1.0516	-0.2532	-0.1423	0.2684	-1.2475
P21781	FGF7	fibroblast growth factor 7	Oncology_II	0.3741	-0.1119	0.179	0.1868	0.2383	-1.2314	-0.1409	-0.1164	-0.8164	-0.4281	-0.7072	0.2193	0.2269	0.2193	-1.9111	0.1739	0.1847	-1.2415	0.0432	-0.9783	-0.2719	0.3142	0.3477	-0.6879	1.3131	0.1246	-0.1636	-0.9485	0.0025	0.4298	-0.5513	-0.0353	2.6249	1.2385	1.368	0.6819	2.4904	1.4107	1.6389	0.5533	2.2223	1.5694	-1.0293	-0.0503	-0.3254	0.016
P21802	FGFR2	fibroblast growth factor receptor 2	Oncology	0.2522	0.1911	-0.1188	0.3632	0.6236	0.4528	0.3445	0.3285	0.2307	-0.4752	-0.0266	0.0935	-0.1068	0.2926	-0.217	0.0769	0.212	0.139	0.2762	0.37	-0.0697	0.2846	0.3936	0.1907	-0.0045	0.0226	-0.3094	0.2795	0.0194	-0.4292	-0.133	0.1482	-0.1176	-0.0912	-0.1989	0.1878	0.3555	0.4937	0.2232	-0.0844	0.6824	0.437	0.0838	0.1541	0.478	-0.0837
P21810	BGN	biglycan	Oncology	0.1089	-5.7328	-3.4418	-0.3924	-1.0437	-1.5611	-4.9433	-0.012	-3.4797	-5.7636	-2.5236	-1.6379	-4.4352	-4.7726	-6.1013	-5.7342	-2.4645	-4.6117	-3.2907	-3.2887	-3.5296	-6.3273	-6.0713	-3.2406	-5.252	-6.6668	-2.0324	-4.2615	-6.3355	-6.089	-6.4742	-5.6674	-5.6707	-0.9226	-0.2011	-4.5482	-3.9105	-6.7899	-6.5549	-7.2245	-6.3669	-6.1058	-6.638	-6.6893	-6.4939	-6.4479
P21817	RYR1	ryanodine receptor 1	Cardiometabolic_II	-0.103	-0.4064	0.1443	0.199	0.923	0.1818	0.0797	-0.2721	-1.5461	0.2639	-0.409	-0.1855	-0.0024	0.1775	0.5705	0.4073	0.709	-0.099	0.4052	0.5973	-0.1683	0.6266	0.6371	0.5153	0.8012	0.6411	-0.9652	0.4156	1.2182	-0.0013	0.6404	0.5249	0.1134	0.1701	0.103	-0.165	1.011	-0.7915	0.9768	0.1133	0.282	-0.2129	0.4151	-0.0925	0.6346	-0.0167
P21854	CD72	CD72 molecule	Inflammation_II	1.1894	0.1597	0.651	0.7476	0.7578	0.3255	1.4501	1.5984	1.6318	-0.3105	1.2943	1.4306	0.4214	1.0904	-0.7217	0.4529	0.6543	0.8248	0.8094	0.829	-0.4402	0.7356	0.786	1.0958	-0.1007	0.3492	0.1025	0.5838	1.1391	-0.7721	0.1118	1.0471	1.5786	0.3525	0.1278	0.8143	1.684	1.4637	1.1448	0.2421	1.1502	1.1363	-0.0764	0.372	0.8326	-0.352
P21860	ERBB3	erb-b2 receptor tyrosine kinase 3	Inflammation	0.0461	-0.1253	-0.138	-0.4555	-0.1743	-0.322	-1.2195	-0.3793	-0.3992	-2.9074	-0.5971	-0.4325	-0.3361	-0.1045	-2.4836	-0.2603	0.2228	0.051	0.323	0.1596	-1.3174	0.1172	0.1675	0.3957	-0.3169	-0.2178	-0.3522	0.3327	0.1453	-1.9293	-0.0317	0.439	0.0237	-0.0602	-0.0534	-1.5345	0.303	0.0319	-0.5356	-2.5401	-0.0148	-0.2934	0.4921	0.7122	0.5629	-1.5215
P21912	SDHB	succinate dehydrogenase complex iron sulfur subunit B	Oncology_II	-0.2892	-0.5844	-0.67	-0.1299	-0.1103	-0.5309	0.9286	-0.2568	-0.3225	-1.0188	-0.4526	-0.1936	-0.4095	0.1501	-0.8945	-0.217	-0.4481	-0.1739	-0.6406	-0.2251	-0.6757	-0.2075	-0.2801	0.0159	0.0952	-0.3499	-0.5528	-0.1013	-0.316	-0.7712	-0.7618	-0.4295	0.9203	1.5656	1.4091	0.4049	1.1328	-0.3685	-0.8193	-1.2315	-0.7274	-0.7443	-0.3297	-0.405	-0.2519	-0.8774
P21964	COMT	catechol-O-methyltransferase	Cardiometabolic	3.8346	3.9628	4.1368	5.8669	5.6273	6.131	6.0998	5.1262	4.949	4.7042	4.0679	5.1937	5.5256	5.7582	5.167	4.1562	5.517	5.5878	0.9685	5.3311	5.2366	4.2843	4.1488	6.0384	5.6249	5.3728	5.4767	6.2328	5.7225	5.8495	5.4526	5.3751	4.591	4.6545	4.655	5.3901	4.5269	5.035	4.8675	5.0871	5.1757	5.2602	6.1473	6.5802	6.2537	5.4129
P21980	TGM2	transglutaminase 2	Cardiometabolic	0.6632	2.158	0.4403	3.8552	3.0053	4.8857	4.3925	1.5286	3.7663	2.2199	1.0857	2.3063	2.5203	2.8478	1.5407	2.4809	3.0905	2.4367	0.3932	0.6819	2.0116	2.9168	3.5707	4.937	4.7514	3.6751	2.2588	3.8451	4.0022	3.637	3.6002	3.2432	3.014	3.6106	3.6854	5.5529	3.1614	3.9317	3.0601	3.0024	2.6461	4.5602	2.2572	4.8381	4.2724	2.456
P22004	BMP6	bone morphogenetic protein 6	Cardiometabolic	NA	NA	NA	NA	NA	NA	NA	NA	NA	NA	NA	NA	NA	NA	NA	NA	NA	NA	NA	NA	NA	NA	NA	NA	NA	NA	NA	NA	NA	NA	NA	NA	NA	NA	NA	NA	NA	NA	NA	NA	NA	NA	NA	NA	NA	NA
P22033	MMUT	methylmalonyl-CoA mutase	Cardiometabolic_II	0.0469	-0.6482	1.8573	1.5479	1.2295	1.9236	2.5089	0.8292	0.4199	-0.1823	-0.1413	0.3447	1.9948	1.4079	0.112	-0.0714	1.1735	1.691	-1.2762	0.9212	1.3782	-0.7957	-0.1242	2.0589	2.2109	1.3924	1.2482	2.7768	2.3	2.0614	0.8428	1.5042	0.9029	0.5145	0.3092	0.6077	-0.1775	2.0284	1.2951	0.1778	1.7941	1.8764	1.2904	1.2723	1.1139	-0.2523
P22079	LPO	lactoperoxidase	Neurology	0.2639	-0.4404	-2.9239	-2.5463	-2.2654	-2.4723	-1.5742	-1.9859	-2.0338	-2.9773	-2.3845	-2.2611	-3.2918	-2.0414	-3.2268	-3.6349	-2.1181	-2.6839	-2.51	-2.668	-2.7947	-2.6594	-2.649	-2.1706	-2.1799	-1.1177	-2.1159	-0.2392	-0.2806	-1.1461	-0.6115	0.058	-1.2843	-1.5937	-1.5786	-1.2696	-0.7486	-1.7388	-2.0191	-2.7048	-1.3884	-1.533	-1.5646	-1.1733	-0.8949	-2.3488
P22102	GART	phosphoribosylglycinamide formyltransferase, phosphoribosylglycinamide synthetase, phosphoribosylaminoimidazole synthetase	Neurology_II	0.6877	0.3358	0.2589	1.205	0.9616	0.8664	-0.1027	0.6282	0.5704	-1.0194	-0.0353	0.1378	0.7021	0.8974	0.0244	0.8682	0.692	0.717	0.2517	0.5096	-0.3182	0.4294	0.723	0.7621	0.4416	0.3268	0.6598	0.7719	0.8765	0.0459	0.4852	0.5934	0.8819	1.0557	0.9238	0.4261	0.9593	0.2278	0.0968	-0.225	0.856	0.2773	0.7962	0.6085	0.5293	-0.0237
P22105	TNXB	tenascin XB	Neurology	-0.3117	-0.4499	-1.1174	-1.1772	-0.8493	-1.2867	-2.1218	-0.5785	-0.653	-3.0424	-1.0631	-0.671	-0.6461	-0.4423	-2.6296	-0.6334	-1.121	-0.8294	-0.9389	-1.0705	-2.501	-0.8347	-0.5882	-0.79	-0.4325	-0.6689	-0.4571	0.2471	-0.0267	-2.0597	-0.1652	0.0724	-0.9898	-1.2938	-1.3335	-2.1414	-0.559	-0.3958	-0.7385	-2.5343	-0.3017	-0.6622	-0.9308	-0.7694	-0.6979	-2.6321
P22223	CDH3	cadherin 3	Neurology	0.6601	1.0912	2.357	0.6287	0.8707	0.6656	0.6587	1.4719	1.479	-0.3161	1.0881	1.367	-0.104	0.1008	-1.2635	-0.1813	2.3098	2.1657	2.0329	2.1301	0.9734	1.9273	2.1101	2.4647	0.264	0.9623	0.3932	0.582	0.7077	-0.4314	0.5309	0.7915	1.4218	1.1476	1.1495	0.3251	1.4228	1.7628	1.3346	0.1978	1.715	1.6153	0.482	0.1989	0.7203	-0.3965
P22301	IL10	interleukin 10	Inflammation	1.5244	-0.0188	1.2268	3.083	3.5763	3.1627	5.1786	1.0112	1.1047	-0.5105	0.1857	0.0213	4.7286	4.2782	1.2338	4.8393	1.2187	1.1665	1.036	1.4874	0.5528	0.4806	0.8394	1.2633	0.3616	0.816	-1.6195	0.9636	1.7871	-0.2109	0.5543	0.868	3.7207	4.6835	4.7553	3.0741	3.6624	-0.3231	0.0469	-2.2778	-0.4671	1.0082	0.6885	0.4253	1.2417	0.8955
P22303	ACHE	acetylcholinesterase (Cartwright blood group)	Inflammation_II	-0.2047	-0.2613	0.0507	-0.6189	-0.4535	-0.577	-0.6139	-0.0514	0.0153	-1.8842	0.8225	0.2896	0.5376	0.5855	-1.5377	-0.0327	0.971	-0.1855	-0.1661	-0.4158	-1.2504	1.1202	0.5274	0.1908	-0.5797	-0.8131	-0.5771	-0.2698	-0.0807	-1.6398	-0.1054	0.1498	-0.8782	-1.2842	-1.244	-0.8762	-0.3224	-0.1285	-0.1849	-1.3653	0.1357	-0.1099	-0.1513	0.0995	2.2601	0.553
P22304	IDS	iduronate 2-sulfatase	Inflammation	0.0118	0.0072	-0.035	-0.4115	-0.3907	-0.4773	-0.8601	-0.1264	-0.1083	-0.888	-0.2326	-0.162	-0.2221	-0.3049	-0.9422	-0.2518	-0.2325	-0.1239	-0.1616	-0.0447	-0.4433	-0.2181	-0.2343	-0.1073	-0.1326	-0.1675	-0.2427	-0.1205	-0.1078	-0.6583	-0.1657	-0.1063	-0.4109	-0.3017	-0.3859	-0.5489	-0.2685	-0.0899	-0.101	-0.6831	-0.0843	-0.1957	-0.1201	-0.2619	-0.2152	-0.6501
P22307	SCP2	sterol carrier protein 2	Oncology	-0.9013	-0.2741	-0.9066	2.0598	2.1914	0.9122	1.1934	0.2674	-0.2706	-0.8424	-0.1312	-0.3326	-0.523	0.2006	-0.9805	-0.0115	-0.397	-0.4736	-0.2818	-0.2511	-0.3811	-0.2093	-0.1472	-0.2432	-0.0273	-0.7413	-0.5181	0.0776	-0.3607	-0.2517	-0.6837	-0.2635	-0.1931	0.0636	-0.4726	-0.5972	0.4431	-0.2735	-0.588	-0.8926	0.1978	0.0331	-0.2125	-0.1806	-0.1105	-0.445
P22455	FGFR4	fibroblast growth factor receptor 4	Inflammation_II	-0.3816	-1.0336	-1.3824	0.5934	0.7745	0.7156	1.5205	-0.2101	-0.1111	-1.5958	-0.4146	-0.3854	-0.6624	-0.7283	-1.1616	-0.6128	-1.4118	-0.9793	-1.1205	-0.9879	-2.0157	-1.1196	-0.9861	-1.068	-1.0084	-0.4992	-0.8024	-0.7795	-1.1762	-1.359	-0.7767	-0.6632	-0.8089	-0.231	-0.3703	-0.8533	-0.5354	-0.8052	-0.8884	-1.7313	-0.4638	-0.727	-0.1859	-0.0216	-0.1902	-0.497
P22466	GAL	galanin and GMAP prepropeptide	Inflammation	-0.7329	-0.336	-1.3635	-0.9075	-0.4321	-0.719	-1.564	-1.063	-0.8884	-3.6481	-1.4351	-1.1495	-1.6677	-1.2879	-3.9132	-1.0661	-0.4782	-0.0633	-0.3539	-0.2078	-2.4118	-0.5083	-0.3191	-0.0296	-1.3908	-0.0081	-0.7616	0.1411	-1.0673	-3.0383	-0.2228	-0.1092	-1.5005	-1.6921	-1.8913	-2.9144	-0.8594	-1.2031	-1.5929	-4.2488	-2.4345	-1.4772	-0.4031	-0.0467	-0.5934	-3.1738
P22528	SPRR1B	small proline rich protein 1B	Oncology_II	0.815	1.6436	2.8743	0.2667	2.3518	-0.5924	0.5247	-0.0397	1.1144	1.8385	-4.2345	-0.2805	6.207	5.3451	3.2063	5.8947	0.4993	2.6571	3.8699	3.591	2.8278	2.066	-3.0807	1.1387	4.1472	2.8309	2.831	-1.1372	2.5163	2.1294	-0.8863	0.7615	1.7504	1.9366	2.7417	-3.8482	2.3486	2.2661	2.8162	0.4653	3.5163	4.8388	5.7607	5.9857	5.7572	3.5834
P22676	CALB2	calbindin 2	Neurology	-1.4555	-0.7585	-2	-0.1428	-0.0993	-0.459	-0.0775	-0.3823	-1.2795	-1.9127	-0.2508	-0.7078	-0.8924	0.0039	-0.8894	-0.4409	0.4432	0.4676	-0.1196	0.0938	-0.2375	0.38	0.453	-0.0985	-0.2432	-1.1092	-1.5872	-0.8644	-1.0625	-0.6607	-0.7816	-0.7348	0.5063	0.6232	0.4689	0.5457	1.0828	1.3523	0.8665	-1.101	1.5972	1.7531	-0.4841	0.222	-0.1289	-0.3129
P22692	IGFBP4	insulin like growth factor binding protein 4	Neurology	-0.0075	0.1386	0.1969	0.8635	0.7834	0.7405	0.8035	0.3311	0.6527	-0.8935	0.1514	0.1015	-0.4699	-0.0058	-0.4574	0.449	0.7392	1.639	0.8344	0.8293	0.7559	1.608	1.8484	1.3297	0.1201	-0.1564	-0.0362	0.3342	0.1608	-0.5474	0.2344	0.3965	0.5643	-0.2675	-0.3166	0.7576	1.2704	0.8151	0.7131	-0.4246	1.0241	0.6768	0.5268	0.5541	0.9349	0.4326
P22748	CA4	carbonic anhydrase 4	Cardiometabolic	-0.1809	0.1975	0.0657	0.0097	0.4162	0.425	0.8936	-0.2762	0.0941	-1.1302	-0.342	-0.0738	0.0149	-0.008	-0.4673	0.2467	-0.5432	-0.234	-0.6094	-0.3329	-0.7032	0.0878	0.1835	-0.4764	-0.1455	0.0366	-0.4135	0.0836	0.2028	-0.2613	0.3584	0.3434	0.1054	-0.2025	-0.3531	-0.0925	0.3723	0.2478	0.0766	0.2333	0.4085	0.2347	0.3684	0.8269	0.9038	0.437
[truncated: 1,971 more rows]
[truncated: 44 more columns]
